# Supplementary material for: An evolutionarily conserved motif is required for Plasmodesmata-located protein 5 to regulate cell-to-cell movement
Source: Commun Biol. 2020 Jun 5;3:291. doi: 10.1038/s42003-020-1007-0 (PMC7275062; doi:10.1038/s42003-020-1007-0)
Supplement: Supplementary file 3 — Supplementary Data 1 [file 42003_2020_1007_MOESM3_ESM.xlsx]

## Sheet: metadata
UniProt search	UniProtKB release 2019_02
PDLPbesthitsetreviewed data fromUniProtKB search output: database(type:pfam PF01657) fragment:no annotation:(type:positional transmembrane) NOT (database:(type:pfam PF00069) OR database:(type:pfam PF07714))
		containing only PF01657
		with best blast hits PDLP
		remove those with length <200 and >350
		removed those with 1 copy of PF01657 domain or more than 2
		containing only IPR002902;IPR038408;
		remove seq with TM not at the C-terminus
		set with non redundant sequences/sp from UniRef100 mapping
		Total entries	678
	column A-L, N-P	UniProt information
	column M	Pfam hit column from GFF file
	column P-Q	SignalP-5 [PMID: 30778233] result
	column R-T	Phobius [PMID:http://phobius.sbc.su.se/]
	column U-AG	NCBI BLASTp best hit from BLASTP 2.9.0+ against UniProtKB/Swiss-Prot non-redundant database
	column AI-AO	mapping to UniRef100 cluster
	column AP	Reference Proteome UniProtKB Keyword presence
	column AQ	GPI prediction from predGPI and Mendel
	column AP	Further review comment
PDLPfinalsetRP	data from PDLPbesthitsetreviewed filtered by
		removing sequence with review comments
		keeping only entries from representative proteome
		Total entries	491
	column A-L, N-P	UniProt information
	column M	Pfam hit column from GFF file
	column P-Q	SignalP-5 [PMID: 30778233] result
	column R-T	Phobius [PMID:http://phobius.sbc.su.se/]
	column U-AG	NCBI BLASTp best hit from BLASTP 2.9.0+ against UniProtKB/Swiss-Prot non-redundant database
	column AI-AO	mapping to UniRef100 cluster
	column AP	Reference Proteome UniProtKB Keyword presence
	column AQ	mapping to results from HMMER search

## Sheet: PDLPbesthitsetreviewed
UniProtKB															SignalP-5.0		Phobius			NCBI BLASTp													UniRef100								KW reference proteome	GPI prediction	Review comment
Entry	Entry name	Status	Protein names	Gene names	Organism	Length	Taxonomic lineage (ALL)	Gene names (primary )	Fragment	Signal peptide	Cross-reference (Pfam)	#Pfam hits	Cross-reference (InterPro)	Transmembrane	Signal peptide	Probability	Transmembrane	Signal peptide	PREDICTION	best blasthit	best hit name	%identity	alignment length	mismatches	gap opens	Qstart	Qend	Sstart	Send	Evalue	Score	%positives	Cluster ID	Cluster name	Size	Cluster members	Organisms	Length	Identity	status
A0A175YQN9	A0A175YQN9_DAUCA	unreviewed	Uncharacterized protein	DCAR_026795	Daucus carota subsp. sativus	350	cellular organisms, Eukaryota, Viridiplantae, Streptophyta, Streptophytina, Embryophyta, Tracheophyta, Euphyllophyta, Spermatophyta, Magnoliophyta, Mesangiospermae, eudicotyledons, Gunneridae, Pentapetalae, asterids, campanulids, Apiales, Apiineae, Apiaceae, Apioideae, Scandiceae, Daucinae, Daucus, Daucus sect. Daucus, Daucus carota (Wild carrot), Daucus carota subsp. sativus			SIGNAL 1 24 {ECO:0000256|SAM:SignalP}.	PF01657;	2	IPR002902;IPR038408;	TRANSMEM 250 270 Helical. {ECO:0000256|SAM:Phobius}.	Y	0.985273	1	Y	n10-21c26/27o250-270i	Q9ZU94	PDLP6	51.4	286	124	6	5	278	3	285	1.91e-90	272	67.13	UniRef100_A0A175YQN9	Cluster: Uncharacterized protein	1	A0A175YQN9	Daucus carota subsp. sativus	350	1	unreviewed	Y
A0A0B2RB02	A0A0B2RB02_GLYSO	unreviewed	Cysteine-rich repeat secretory protein 3	glysoja_034058	Glycine soja (Wild soybean)	347	cellular organisms, Eukaryota, Viridiplantae, Streptophyta, Streptophytina, Embryophyta, Tracheophyta, Euphyllophyta, Spermatophyta, Magnoliophyta, Mesangiospermae, eudicotyledons, Gunneridae, Pentapetalae, rosids, fabids, Fabales, Fabaceae, Papilionoideae, 50 kb inversion clade, NPAAA clade, indigoferoid/millettioid clade, Phaseoleae, Glycine, Soja, Glycine soja (Wild soybean)			SIGNAL 1 25 {ECO:0000256|SAM:SignalP}.	PF01657;	2	IPR002902;IPR038408;	TRANSMEM 272 292 Helical. {ECO:0000256|SAM:Phobius}.; TRANSMEM 313 337 Helical. {ECO:0000256|SAM:Phobius}.	Y	0.997448	2	Y	n7-18c23/24o272-292i313-337o	Q6NM73	PDLP2	67.68	297	90	4	7	299	9	303	1.66e-135	387	84.18	UniRef100_A0A0B2RB02	Cluster: Cysteine-rich repeat secretory protein 3	1	A0A0B2RB02	Glycine soja (Wild soybean)	347	1	unreviewed
A0A251T1Z8	A0A251T1Z8_HELAN	unreviewed	Putative gnk2-like domain-containing protein	HannXRQ_Chr12g0363291	Helianthus annuus (Common sunflower)	347	cellular organisms, Eukaryota, Viridiplantae, Streptophyta, Streptophytina, Embryophyta, Tracheophyta, Euphyllophyta, Spermatophyta, Magnoliophyta, Mesangiospermae, eudicotyledons, Gunneridae, Pentapetalae, asterids, campanulids, Asterales, Asteraceae, Asteroideae, Heliantheae alliance, Heliantheae, Helianthus, Helianthus annuus (Common sunflower)				PF01657;	2	IPR002902;IPR038408;	TRANSMEM 6 33 Helical. {ECO:0000256|SAM:Phobius}.; TRANSMEM 254 275 Helical. {ECO:0000256|SAM:Phobius}.	Y	0.944146	2	0	o6-33i254-275o	Q9ZU94	PDLP6	43.77	281	144	5	7	278	6	281	2.11e-73	229	60.85	UniRef100_A0A251T1Z8	Cluster: Putative gnk2-like domain-containing protein	1	A0A251T1Z8	Helianthus annuus (Common sunflower)	347	1	unreviewed	Y		anomalous sequence in transmembrane
Q652V2	Q652V2_ORYSJ	unreviewed	33 kDa secretory protein-like	P0046H10.30	Oryza sativa subsp. japonica (Rice)	346	cellular organisms, Eukaryota, Viridiplantae, Streptophyta, Streptophytina, Embryophyta, Tracheophyta, Euphyllophyta, Spermatophyta, Magnoliophyta, Mesangiospermae, Liliopsida, Petrosaviidae, commelinids, Poales, Poaceae, BOP clade, Oryzoideae, Oryzeae, Oryzinae, Oryza, Oryza sativa (Rice), Oryza sativa subsp. japonica (Rice)	P0046H10.30		SIGNAL 1 21 {ECO:0000256|SAM:SignalP}.	PF01657;	2	IPR002902;IPR038408;	TRANSMEM 291 311 Helical. {ECO:0000256|SAM:Phobius}.	Y	0.994884	1	Y	n5-16c21/22o291-311i	Q9ZU94	PDLP6	36.55	290	145	4	28	314	27	280	9.74e-56	183	55.17	UniRef100_Q652V2	Cluster: 33 kDa secretory protein-like	1	Q652V2	Oryza sativa subsp. japonica (Rice)	346	1	unreviewed
W9SDN0	W9SDN0_9ROSA	unreviewed	Uncharacterized protein	L484_003990	Morus notabilis	346	cellular organisms, Eukaryota, Viridiplantae, Streptophyta, Streptophytina, Embryophyta, Tracheophyta, Euphyllophyta, Spermatophyta, Magnoliophyta, Mesangiospermae, eudicotyledons, Gunneridae, Pentapetalae, rosids, fabids, Rosales, Moraceae, Morus (mulberries), Morus notabilis			SIGNAL 1 29 {ECO:0000256|SAM:SignalP}.	PF01657;	2	IPR002902;IPR038408;	TRANSMEM 264 284 Helical. {ECO:0000256|SAM:Phobius}.	Y	0.973572	1	Y	n13-24c29/30o264-284i	Q9ZU94	PDLP6	59.3	285	104	3	14	292	7	285	2.52e-114	333	74.74	UniRef100_W9SDN0	Cluster: Uncharacterized protein	1	W9SDN0	Morus notabilis	346	1	unreviewed	Y
R0I5Y2	R0I5Y2_9BRAS	unreviewed	Uncharacterized protein	CARUB_v10020594mg	Capsella rubella	343	cellular organisms, Eukaryota, Viridiplantae, Streptophyta, Streptophytina, Embryophyta, Tracheophyta, Euphyllophyta, Spermatophyta, Magnoliophyta, Mesangiospermae, eudicotyledons, Gunneridae, Pentapetalae, rosids, malvids, Brassicales, Brassicaceae, Camelineae, Capsella, Capsella rubella				PF01657;	2	IPR002902;IPR038408;	TRANSMEM 308 328 Helical. {ECO:0000256|SAM:Phobius}.	0	0.025142	3	0	o20-39i51-68o308-328i	Q8GUJ2	PDLP5	79.6	299	59	2	46	342	1	299	2.01e-161	452	85.95	UniRef100_R0I5Y2	Cluster: Uncharacterized protein	1	R0I5Y2	Capsella rubella	343	1	unreviewed	Y
R0HUA4	R0HUA4_9BRAS	unreviewed	Uncharacterized protein	CARUB_v10020594mg	Capsella rubella	342	cellular organisms, Eukaryota, Viridiplantae, Streptophyta, Streptophytina, Embryophyta, Tracheophyta, Euphyllophyta, Spermatophyta, Magnoliophyta, Mesangiospermae, eudicotyledons, Gunneridae, Pentapetalae, rosids, malvids, Brassicales, Brassicaceae, Camelineae, Capsella, Capsella rubella				PF01657;	2	IPR002902;IPR038408;	TRANSMEM 307 327 Helical. {ECO:0000256|SAM:Phobius}.	0	0.025142	3	0	o20-39i51-68o307-327i	Q8GUJ2	PDLP5	79.26	299	59	2	46	341	1	299	6.73e-161	451	85.62	UniRef100_R0HUA4	Cluster: Uncharacterized protein	2	R0HUA4; UPI000CD4DB7F	Capsella rubella	342	1	unreviewed and UniParc	Y
A0A078IH97	A0A078IH97_BRANA	unreviewed	BnaA05g33040D protein	BnaA05g33040D GSBRNA2T00092879001	Brassica napus (Rape)	339	cellular organisms, Eukaryota, Viridiplantae, Streptophyta, Streptophytina, Embryophyta, Tracheophyta, Euphyllophyta, Spermatophyta, Magnoliophyta, Mesangiospermae, eudicotyledons, Gunneridae, Pentapetalae, rosids, malvids, Brassicales, Brassicaceae, Brassiceae, Brassica, Brassica napus (Rape)	BnaA05g33040D			PF01657;	2	IPR002902;IPR038408;	TRANSMEM 288 308 Helical. {ECO:0000256|SAM:Phobius}.	Y	0.727885	1	0	o288-308i	Q6E263	PDLP4	80.44	317	61	1	1	316	1	317	0	525	88.33	UniRef100_A0A078IH97	Cluster: BnaA05g33040D protein	1	A0A078IH97	Brassica napus (Rape)	339	1	unreviewed	Y
A0A2G2ZL38	A0A2G2ZL38_CAPAN	unreviewed	Cysteine-rich repeat secretory protein 3	T459_11108	Capsicum annuum (Bell pepper)	339	cellular organisms, Eukaryota, Viridiplantae, Streptophyta, Streptophytina, Embryophyta, Tracheophyta, Euphyllophyta, Spermatophyta, Magnoliophyta, Mesangiospermae, eudicotyledons, Gunneridae, Pentapetalae, asterids, lamiids, Solanales, Solanaceae, Solanoideae, Capsiceae, Capsicum (peppers), Capsicum annuum (Bell pepper)			SIGNAL 1 29 {ECO:0000256|SAM:SignalP}.	PF01657;	2	IPR002902;IPR038408;	TRANSMEM 270 290 Helical. {ECO:0000256|SAM:Phobius}.	Y	0.861016	1	Y	n8-21c29/30o270-290i	Q6NM73	PDLP2	59.3	312	111	4	1	301	1	307	2.1e-121	351	74.36	UniRef100_A0A2G2ZL38	Cluster: Cysteine-rich repeat secretory protein 3	1	A0A2G2ZL38	Capsicum annuum (Bell pepper)	339	1	unreviewed	Y
A0A2G3CJD7	A0A2G3CJD7_CAPCH	unreviewed	Cysteine-rich repeat secretory protein 3	BC332_09948	Capsicum chinense (Scotch bonnet) (Bonnet pepper)	339	cellular organisms, Eukaryota, Viridiplantae, Streptophyta, Streptophytina, Embryophyta, Tracheophyta, Euphyllophyta, Spermatophyta, Magnoliophyta, Mesangiospermae, eudicotyledons, Gunneridae, Pentapetalae, asterids, lamiids, Solanales, Solanaceae, Solanoideae, Capsiceae, Capsicum (peppers), Capsicum chinense (Scotch bonnet) (Bonnet pepper)			SIGNAL 1 29 {ECO:0000256|SAM:SignalP}.	PF01657;	2	IPR002902;IPR038408;	TRANSMEM 270 290 Helical. {ECO:0000256|SAM:Phobius}.	Y	0.861016	1	Y	n8-21c29/30o270-290i	Q6NM73	PDLP2	59.3	312	111	4	1	301	1	307	2.31e-121	351	74.36	UniRef100_A0A2G3CJD7	Cluster: Cysteine-rich repeat secretory protein 3	1	A0A2G3CJD7	Capsicum chinense (Scotch bonnet) (Bonnet pepper)	339	1	unreviewed	Y
A0A3B6TH23	A0A3B6TH23_WHEAT	unreviewed	Uncharacterized protein		Triticum aestivum (Wheat)	339	cellular organisms, Eukaryota, Viridiplantae, Streptophyta, Streptophytina, Embryophyta, Tracheophyta, Euphyllophyta, Spermatophyta, Magnoliophyta, Mesangiospermae, Liliopsida, Petrosaviidae, commelinids, Poales, Poaceae, BOP clade, Pooideae, Triticodae, Triticeae, Triticinae, Triticum, Triticum aestivum (Wheat)			SIGNAL 1 23 {ECO:0000256|SAM:SignalP}.	PF01657;	2	IPR002902;IPR038408;	TRANSMEM 309 329 Helical. {ECO:0000256|SAM:Phobius}.	Y	0.989226	1	Y	n4-19c23/24o309-329i	Q9ZU94	PDLP6	41.42	239	128	6	4	236	2	234	2.54e-51	172	60.67	UniRef100_A0A3B6TH23	Cluster: Uncharacterized protein	1	A0A3B6TH23	Triticum aestivum (Wheat)	339	1	unreviewed	Y
A0A068TQV1	A0A068TQV1_COFCA	unreviewed	Uncharacterized protein	GSCOC_T00015138001	Coffea canephora (Robusta coffee)	337	cellular organisms, Eukaryota, Viridiplantae, Streptophyta, Streptophytina, Embryophyta, Tracheophyta, Euphyllophyta, Spermatophyta, Magnoliophyta, Mesangiospermae, eudicotyledons, Gunneridae, Pentapetalae, asterids, lamiids, Gentianales, Rubiaceae, Ixoroideae, Gardenieae complex, Bertiereae - Coffeeae clade, Coffeeae, Coffea, Coffea canephora (Robusta coffee)			SIGNAL 1 37 {ECO:0000256|SAM:SignalP}.	PF01657;	2	IPR002902;IPR038408;	TRANSMEM 263 283 Helical. {ECO:0000256|SAM:Phobius}.	Y	0.950489	1	Y	n19-29c37/38o263-283i	Q6NKQ9	PDLP8	57.2	257	104	5	36	288	25	279	4e-101	299	79.38	UniRef100_A0A068TQV1	Cluster: Uncharacterized protein	1	A0A068TQV1	Coffea canephora (Robusta coffee)	337	1	unreviewed
A0A068U6X4	A0A068U6X4_COFCA	unreviewed	Uncharacterized protein	GSCOC_T00017618001	Coffea canephora (Robusta coffee)	337	cellular organisms, Eukaryota, Viridiplantae, Streptophyta, Streptophytina, Embryophyta, Tracheophyta, Euphyllophyta, Spermatophyta, Magnoliophyta, Mesangiospermae, eudicotyledons, Gunneridae, Pentapetalae, asterids, lamiids, Gentianales, Rubiaceae, Ixoroideae, Gardenieae complex, Bertiereae - Coffeeae clade, Coffeeae, Coffea, Coffea canephora (Robusta coffee)				PF01657;	2	IPR002902;IPR038408;	TRANSMEM 12 29 Helical. {ECO:0000256|SAM:Phobius}.; TRANSMEM 262 283 Helical. {ECO:0000256|SAM:Phobius}.	Y	0.589914	2	0	i12-29o262-283i	Q6NM73	PDLP2	39.44	284	154	4	28	294	25	307	5.93e-58	189	57.04	UniRef100_A0A068U6X4	Cluster: Uncharacterized protein	1	A0A068U6X4	Coffea canephora (Robusta coffee)	337	1	unreviewed
A0A2H5P2Y4	A0A2H5P2Y4_CITUN	unreviewed	Uncharacterized protein	CUMW_098630	Citrus unshiu (Satsuma mandarin) (Citrus nobilis var. unshiu)	337	cellular organisms, Eukaryota, Viridiplantae, Streptophyta, Streptophytina, Embryophyta, Tracheophyta, Euphyllophyta, Spermatophyta, Magnoliophyta, Mesangiospermae, eudicotyledons, Gunneridae, Pentapetalae, rosids, malvids, Sapindales, Rutaceae, Aurantioideae, Citrus, Citrus unshiu (Satsuma mandarin) (Citrus nobilis var. unshiu)			SIGNAL 1 25 {ECO:0000256|SAM:SignalP}.	PF01657;	2	IPR002902;IPR038408;	TRANSMEM 263 283 Helical. {ECO:0000256|SAM:Phobius}.	Y	0.994063	1	Y	n9-20c25/26o263-283i	Q6NM73	PDLP2	67.34	297	82	4	9	290	7	303	6.65e-134	383	81.48	UniRef100_A0A2H5P2Y4	Cluster: Uncharacterized protein	1	A0A2H5P2Y4	Citrus unshiu (Satsuma mandarin) (Citrus nobilis var. unshiu)	337	1	unreviewed	Y
A0A3B6RGD4	A0A3B6RGD4_WHEAT	unreviewed	Uncharacterized protein		Triticum aestivum (Wheat)	337	cellular organisms, Eukaryota, Viridiplantae, Streptophyta, Streptophytina, Embryophyta, Tracheophyta, Euphyllophyta, Spermatophyta, Magnoliophyta, Mesangiospermae, Liliopsida, Petrosaviidae, commelinids, Poales, Poaceae, BOP clade, Pooideae, Triticodae, Triticeae, Triticinae, Triticum, Triticum aestivum (Wheat)			SIGNAL 1 23 {ECO:0000256|SAM:SignalP}.	PF01657;	2	IPR002902;IPR038408;	TRANSMEM 307 327 Helical. {ECO:0000256|SAM:Phobius}.	Y	0.989147	1	Y	n4-19c23/24o307-327i	Q9ZU94	PDLP6	41.28	235	126	6	8	236	6	234	1.34e-50	170	61.28	UniRef100_A0A3B6RGD4	Cluster: Uncharacterized protein	1	A0A3B6RGD4	Triticum aestivum (Wheat)	337	1	unreviewed	Y
A0A3B6SGA7	A0A3B6SGA7_WHEAT	unreviewed	Uncharacterized protein		Triticum aestivum (Wheat)	337	cellular organisms, Eukaryota, Viridiplantae, Streptophyta, Streptophytina, Embryophyta, Tracheophyta, Euphyllophyta, Spermatophyta, Magnoliophyta, Mesangiospermae, Liliopsida, Petrosaviidae, commelinids, Poales, Poaceae, BOP clade, Pooideae, Triticodae, Triticeae, Triticinae, Triticum, Triticum aestivum (Wheat)			SIGNAL 1 21 {ECO:0000256|SAM:SignalP}.	PF01657;	2	IPR002902;IPR038408;	TRANSMEM 307 327 Helical. {ECO:0000256|SAM:Phobius}.	Y	0.988486	1	Y	n4-17c21/22o307-327i	Q9ZU94	PDLP6	41.84	239	127	6	4	236	2	234	9.28e-52	172	60.67	UniRef100_A0A3B6SGA7	Cluster: Uncharacterized protein	1	A0A3B6SGA7	Triticum aestivum (Wheat)	337	1	unreviewed	Y
M0SCL2	M0SCL2_MUSAM	unreviewed	Uncharacterized protein		Musa acuminata subsp. malaccensis (Wild banana) (Musa malaccensis)	336	cellular organisms, Eukaryota, Viridiplantae, Streptophyta, Streptophytina, Embryophyta, Tracheophyta, Euphyllophyta, Spermatophyta, Magnoliophyta, Mesangiospermae, Liliopsida, Petrosaviidae, commelinids, Zingiberales, Musaceae, Musa, Musa acuminata (Banana) (Musa cavendishii), Musa acuminata subsp. malaccensis (Wild banana) (Musa malaccensis)			SIGNAL 1 20 {ECO:0000256|SAM:SignalP}.	PF01657;	2	IPR002902;IPR038408;	TRANSMEM 281 301 Helical. {ECO:0000256|SAM:Phobius}.	Y	0.9984	1	Y	n6-17c22/23o281-301i	Q9ZU94	PDLP6	41.69	307	147	6	5	308	7	284	4.15e-75	233	59.61	UniRef100_M0SCL2	Cluster: Uncharacterized protein	1	M0SCL2	Musa acuminata subsp. malaccensis (Wild banana) (Musa malaccensis)	336	1	unreviewed	Y
A0A3B6FVB2	A0A3B6FVB2_WHEAT	unreviewed	Uncharacterized protein		Triticum aestivum (Wheat)	335	cellular organisms, Eukaryota, Viridiplantae, Streptophyta, Streptophytina, Embryophyta, Tracheophyta, Euphyllophyta, Spermatophyta, Magnoliophyta, Mesangiospermae, Liliopsida, Petrosaviidae, commelinids, Poales, Poaceae, BOP clade, Pooideae, Triticodae, Triticeae, Triticinae, Triticum, Triticum aestivum (Wheat)			SIGNAL 1 34 {ECO:0000256|SAM:SignalP}.	PF01657;	2	IPR002902;IPR038408;	TRANSMEM 289 313 Helical. {ECO:0000256|SAM:Phobius}.	Y	0.983362	1	Y	n17-28c37/38o289-313i	Q8GUJ2	PDLP5	24.03	233	147	10	48	270	22	234	0.002	39.3	39.48	UniRef100_A0A3B6FVB2	Cluster: Uncharacterized protein	1	A0A3B6FVB2	Triticum aestivum (Wheat)	335	1	unreviewed	Y		divergent, missing C's for disulfide
A0A3B6QHV7	A0A3B6QHV7_WHEAT	unreviewed	Uncharacterized protein		Triticum aestivum (Wheat)	334	cellular organisms, Eukaryota, Viridiplantae, Streptophyta, Streptophytina, Embryophyta, Tracheophyta, Euphyllophyta, Spermatophyta, Magnoliophyta, Mesangiospermae, Liliopsida, Petrosaviidae, commelinids, Poales, Poaceae, BOP clade, Pooideae, Triticodae, Triticeae, Triticinae, Triticum, Triticum aestivum (Wheat)			SIGNAL 1 24 {ECO:0000256|SAM:SignalP}.	PF01657;	2	IPR002902;IPR038408;	TRANSMEM 258 279 Helical. {ECO:0000256|SAM:Phobius}.	Y	0.987411	1	Y	n6-14c26/27o258-279i	Q6NKQ9	PDLP8	47.98	248	125	4	31	277	29	273	1.01e-79	244	70.97	UniRef100_A0A3B6QHV7	Cluster: Uncharacterized protein	3	A0A3B6QHV7; A0A3B6QIL3; A0A3B6QIL6	Triticum aestivum (Wheat)	334	1	unreviewed	Y
N1R4S5	N1R4S5_AEGTA	unreviewed	Uncharacterized protein	F775_03701	Aegilops tauschii (Tausch's goatgrass) (Aegilops squarrosa)	334	cellular organisms, Eukaryota, Viridiplantae, Streptophyta, Streptophytina, Embryophyta, Tracheophyta, Euphyllophyta, Spermatophyta, Magnoliophyta, Mesangiospermae, Liliopsida, Petrosaviidae, commelinids, Poales, Poaceae, BOP clade, Pooideae, Triticodae, Triticeae, Triticinae, Aegilops, Aegilops tauschii (Tausch's goatgrass) (Aegilops squarrosa)			SIGNAL 1 18 {ECO:0000256|SAM:SignalP}.	PF01657;	2	IPR002902;IPR038408;	TRANSMEM 258 279 Helical. {ECO:0000256|SAM:Phobius}.	Y	0.986107	1	Y	n6-16c26/27o258-279i	Q6NKQ9	PDLP8	46.37	248	129	4	31	277	29	273	2.55e-75	233	68.55	UniRef100_N1R4S5	Cluster: Uncharacterized protein	1	N1R4S5	Aegilops tauschii (Tausch's goatgrass) (Aegilops squarrosa)	334	1	unreviewed
C5Z7Z1	C5Z7Z1_SORBI	unreviewed	Uncharacterized protein	SORBI_3010G104400	Sorghum bicolor (Sorghum) (Sorghum vulgare)	333	cellular organisms, Eukaryota, Viridiplantae, Streptophyta, Streptophytina, Embryophyta, Tracheophyta, Euphyllophyta, Spermatophyta, Magnoliophyta, Mesangiospermae, Liliopsida, Petrosaviidae, commelinids, Poales, Poaceae, PACMAD clade, Panicoideae, Andropogonodae, Andropogoneae, Sorghinae, Sorghum, Sorghum bicolor (Sorghum) (Sorghum vulgare)			SIGNAL 1 26 {ECO:0000256|SAM:SignalP}.	PF01657;	2	IPR002902;IPR038408;	TRANSMEM 303 323 Helical. {ECO:0000256|SAM:Phobius}.	Y	0.992638	1	Y	n4-19c26/27o303-323i	Q9ZU94	PDLP6	38.82	304	140	6	33	332	27	288	3.47e-59	192	55.59	UniRef100_C5Z7Z1	Cluster: Uncharacterized protein	1	C5Z7Z1	Sorghum bicolor (Sorghum) (Sorghum vulgare)	333	1	unreviewed	Y
G7I3U3	G7I3U3_MEDTR	unreviewed	Putative Gnk2-like domain-containing protein (Salt stress response/antifungal domain protein)	MTR_1g073320 MtrunA17_Chr1g0186151	Medicago truncatula (Barrel medic) (Medicago tribuloides)	333	cellular organisms, Eukaryota, Viridiplantae, Streptophyta, Streptophytina, Embryophyta, Tracheophyta, Euphyllophyta, Spermatophyta, Magnoliophyta, Mesangiospermae, eudicotyledons, Gunneridae, Pentapetalae, rosids, fabids, Fabales, Fabaceae, Papilionoideae, 50 kb inversion clade, NPAAA clade, Hologalegina, IRL clade, Trifolieae, Medicago (medics), Medicago truncatula (Barrel medic) (Medicago trib…			SIGNAL 1 24 {ECO:0000256|SAM:SignalP}.	PF01657;	2	IPR002902;IPR038408;	TRANSMEM 270 290 Helical. {ECO:0000256|SAM:Phobius}.	Y	0.990945	1	Y	n8-19c24/25o270-290i	Q6NM73	PDLP2	67.01	294	93	1	8	297	10	303	8.61e-136	388	83.33	UniRef100_G7I3U3	Cluster: Putative Gnk2-like domain-containing protein	1	G7I3U3	Medicago truncatula (Barrel medic) (Medicago tribuloides)	333	1	unreviewed	Y
A0A2J6KFB4	A0A2J6KFB4_LACSA	unreviewed	Uncharacterized protein	LSAT_2X41401	Lactuca sativa (Garden lettuce)	332	cellular organisms, Eukaryota, Viridiplantae, Streptophyta, Streptophytina, Embryophyta, Tracheophyta, Euphyllophyta, Spermatophyta, Magnoliophyta, Mesangiospermae, eudicotyledons, Gunneridae, Pentapetalae, asterids, campanulids, Asterales, Asteraceae, Cichorioideae, Cichorieae, Lactucinae, Lactuca, Lactuca sativa (Garden lettuce)			SIGNAL 1 26 {ECO:0000256|SAM:SignalP}.	PF01657;	2	IPR002902;IPR038408;	TRANSMEM 302 322 Helical. {ECO:0000256|SAM:Phobius}.	Y	0.977548	1	Y	n10-21c26/27o302-322i	Q6NM73	PDLP2	62.62	321	90	5	12	330	13	305	5.12e-126	363	77.26	UniRef100_A0A2J6KFB4	Cluster: Uncharacterized protein	1	A0A2J6KFB4	Lactuca sativa (Garden lettuce)	332	1	unreviewed	Y
A0A2P5S3F9	A0A2P5S3F9_GOSBA	unreviewed	Uncharacterized protein	GOBAR_DD09470	Gossypium barbadense (Sea-island cotton) (Egyptian cotton)	332	cellular organisms, Eukaryota, Viridiplantae, Streptophyta, Streptophytina, Embryophyta, Tracheophyta, Euphyllophyta, Spermatophyta, Magnoliophyta, Mesangiospermae, eudicotyledons, Gunneridae, Pentapetalae, rosids, malvids, Malvales, Malvaceae, Malvoideae, Gossypium, Gossypium barbadense (Sea-island cotton) (Egyptian cotton)			SIGNAL 1 30 {ECO:0000256|SAM:SignalP}.	PF01657;	2	IPR002902;IPR038408;	TRANSMEM 265 286 Helical. {ECO:0000256|SAM:Phobius}.	Y	0.851706	1	Y	n15-26c30/31o265-286i	Q6NM73	PDLP2	39.29	308	167	4	1	293	1	303	1.35e-69	219	59.09	UniRef100_A0A2P5S3F9	Cluster: Uncharacterized protein	1	A0A2P5S3F9	Gossypium barbadense (Sea-island cotton) (Egyptian cotton)	332	1	unreviewed
A0A2U1Q656	A0A2U1Q656_ARTAN	unreviewed	Gnk2-homologous domain-containing protein	CTI12_AA069750	Artemisia annua (Sweet wormwood)	332	cellular organisms, Eukaryota, Viridiplantae, Streptophyta, Streptophytina, Embryophyta, Tracheophyta, Euphyllophyta, Spermatophyta, Magnoliophyta, Mesangiospermae, eudicotyledons, Gunneridae, Pentapetalae, asterids, campanulids, Asterales, Asteraceae, Asteroideae, Anthemideae, Artemisiinae, Artemisia, Artemisia annua (Sweet wormwood)			SIGNAL 1 24 {ECO:0000256|SAM:SignalP}.	PF01657;	2	IPR002902;IPR038408;	TRANSMEM 288 308 Helical. {ECO:0000256|SAM:Phobius}.	Y	0.989793	1	Y	n8-19c24/25o288-308i	Q6NM73	PDLP2	39.74	307	160	7	18	319	21	307	3.22e-61	197	56.35	UniRef100_A0A2U1Q656	Cluster: Gnk2-homologous domain-containing protein	1	A0A2U1Q656	Artemisia annua (Sweet wormwood)	332	1	unreviewed	Y
M1BFX9	M1BFX9_SOLTU	unreviewed	Uncharacterized protein	102599080	Solanum tuberosum (Potato)	332	cellular organisms, Eukaryota, Viridiplantae, Streptophyta, Streptophytina, Embryophyta, Tracheophyta, Euphyllophyta, Spermatophyta, Magnoliophyta, Mesangiospermae, eudicotyledons, Gunneridae, Pentapetalae, asterids, lamiids, Solanales, Solanaceae, Solanoideae, Solaneae, Solanum, Solanum tuberosum (Potato)	102599080			PF01657;	2	IPR002902;IPR038408;	TRANSMEM 302 322 Helical. {ECO:0000256|SAM:Phobius}.	0	0.143471	1	Y	n10-21c30/31o302-322i	Q6NM73	PDLP2	64.86	313	97	6	27	332	1	307	2.64e-128	369	78.91	UniRef100_M1BFX9	Cluster: Uncharacterized protein	1	M1BFX9	Solanum tuberosum (Potato)	332	1	unreviewed	Y
W9RS95	W9RS95_9ROSA	unreviewed	Uncharacterized protein	L484_005025	Morus notabilis	332	cellular organisms, Eukaryota, Viridiplantae, Streptophyta, Streptophytina, Embryophyta, Tracheophyta, Euphyllophyta, Spermatophyta, Magnoliophyta, Mesangiospermae, eudicotyledons, Gunneridae, Pentapetalae, rosids, fabids, Rosales, Moraceae, Morus (mulberries), Morus notabilis			SIGNAL 1 35 {ECO:0000256|SAM:SignalP}.	PF01657;	2	IPR002902;IPR038408;	TRANSMEM 265 285 Helical. {ECO:0000256|SAM:Phobius}.	Y	0.967689	1	Y	n19-30c35/36o265-285i	Q0WPN8	PDLP7	70.33	273	81	0	18	290	12	284	3.87e-133	380	81.68	UniRef100_W9RS95	Cluster: Uncharacterized protein	1	W9RS95	Morus notabilis	332	1	unreviewed	Y
A0A078FUW4	A0A078FUW4_BRANA	unreviewed	BnaC05g02630D protein	BnaC05g02630D GSBRNA2T00002770001	Brassica napus (Rape)	331	cellular organisms, Eukaryota, Viridiplantae, Streptophyta, Streptophytina, Embryophyta, Tracheophyta, Euphyllophyta, Spermatophyta, Magnoliophyta, Mesangiospermae, eudicotyledons, Gunneridae, Pentapetalae, rosids, malvids, Brassicales, Brassicaceae, Brassiceae, Brassica, Brassica napus (Rape)	BnaC05g02630D		SIGNAL 1 23 {ECO:0000256|SAM:SignalP}.	PF01657;	2	IPR002902;IPR038408;	TRANSMEM 272 292 Helical. {ECO:0000256|SAM:Phobius}.	Y	0.994175	1	Y	n3-15c23/24o272-292i	Q6NM73	PDLP2	92.46	305	19	2	1	301	1	305	0	520	96.39	UniRef100_A0A078FUW4	Cluster: BnaC05g02630D protein	1	A0A078FUW4	Brassica napus (Rape)	331	1	unreviewed	Y
A0A0D9WNX7	A0A0D9WNX7_9ORYZ	unreviewed	Uncharacterized protein		Leersia perrieri	331	cellular organisms, Eukaryota, Viridiplantae, Streptophyta, Streptophytina, Embryophyta, Tracheophyta, Euphyllophyta, Spermatophyta, Magnoliophyta, Mesangiospermae, Liliopsida, Petrosaviidae, commelinids, Poales, Poaceae, BOP clade, Oryzoideae, Oryzeae, Oryzinae, Leersia (cutgrass), Leersia perrieri			SIGNAL 1 28 {ECO:0000256|SAM:SignalP}.	PF01657;	2	IPR002902;IPR038408;	TRANSMEM 295 315 Helical. {ECO:0000256|SAM:Phobius}.	Y	0.986667	1	Y	n11-22c28/29o295-315i	Q9ZU94	PDLP6	39.02	287	137	4	35	317	27	279	1.13e-59	193	56.79	UniRef100_A0A0D9WNX7	Cluster: Uncharacterized protein	1	A0A0D9WNX7	Leersia perrieri	331	1	unreviewed	Y
A0A118K7J9	A0A118K7J9_CYNCS	unreviewed	Gnk2-homologous domain-containing protein	Ccrd_009235	Cynara cardunculus var. scolymus (Globe artichoke) (Cynara scolymus)	331	cellular organisms, Eukaryota, Viridiplantae, Streptophyta, Streptophytina, Embryophyta, Tracheophyta, Euphyllophyta, Spermatophyta, Magnoliophyta, Mesangiospermae, eudicotyledons, Gunneridae, Pentapetalae, asterids, campanulids, Asterales, Asteraceae, Carduoideae, Cardueae, Carduinae, Cynara, Cynara cardunculus (Cardoon), Cynara cardunculus subsp. cardunculus, Cynara cardunculus var. scolymus (G…			SIGNAL 1 22 {ECO:0000256|SAM:SignalP}.	PF01657;	2	IPR002902;IPR038408;	TRANSMEM 280 300 Helical. {ECO:0000256|SAM:Phobius}.	Y	0.564526	1	Y	n8-17c26/27o280-300i	O22784	PDLP3	41.83	306	165	4	8	311	10	304	4.25e-76	236	61.11	UniRef100_A0A118K7J9	Cluster: Gnk2-homologous domain-containing protein	1	A0A118K7J9	Cynara cardunculus var. scolymus (Globe artichoke) (Cynara scolymus)	331	1	unreviewed	Y
A0A287E627	A0A287E627_HORVV	unreviewed	Uncharacterized protein		Hordeum vulgare subsp. vulgare (Domesticated barley)	330	cellular organisms, Eukaryota, Viridiplantae, Streptophyta, Streptophytina, Embryophyta, Tracheophyta, Euphyllophyta, Spermatophyta, Magnoliophyta, Mesangiospermae, Liliopsida, Petrosaviidae, commelinids, Poales, Poaceae, BOP clade, Pooideae, Triticodae, Triticeae, Hordeinae, Hordeum, Hordeum vulgare (Barley), Hordeum vulgare subsp. vulgare (Domesticated barley)			SIGNAL 1 23 {ECO:0000256|SAM:SignalP}.	PF01657;	2	IPR002902;IPR038408;	TRANSMEM 300 320 Helical. {ECO:0000256|SAM:Phobius}.	Y	0.987665	1	Y	n4-19c23/24o300-320i	Q9ZU94	PDLP6	42.19	237	125	6	8	238	6	236	3.6e-52	174	61.6	UniRef100_A0A287E627	Cluster: Uncharacterized protein	2	A0A287E627; A0A287E632	Hordeum vulgare subsp. vulgare (Domesticated barley)	330	1	unreviewed	Y
A0A078HTX9	A0A078HTX9_BRANA	unreviewed	BnaA09g38690D protein	BnaA09g38690D GSBRNA2T00072542001	Brassica napus (Rape)	329	cellular organisms, Eukaryota, Viridiplantae, Streptophyta, Streptophytina, Embryophyta, Tracheophyta, Euphyllophyta, Spermatophyta, Magnoliophyta, Mesangiospermae, eudicotyledons, Gunneridae, Pentapetalae, rosids, malvids, Brassicales, Brassicaceae, Brassiceae, Brassica, Brassica napus (Rape)	BnaA09g38690D			PF01657;	2	IPR002902;IPR038408;	TRANSMEM 294 314 Helical. {ECO:0000256|SAM:Phobius}.	0	0.003566	1	0	o294-314i	Q6NKQ9	PDLP8	92.55	255	18	1	66	319	25	279	9.36e-168	467	95.29	UniRef100_A0A078HTX9	Cluster: BnaA09g38690D protein	2	A0A078HTX9; A0A3P5YP28	Brassica napus (Rape); Brassica campestris (Field mustard)	329	1	unreviewed	Y
K4CW94	K4CW94_SOLLC	unreviewed	Uncharacterized protein	101264067	Solanum lycopersicum (Tomato) (Lycopersicon esculentum)	329	cellular organisms, Eukaryota, Viridiplantae, Streptophyta, Streptophytina, Embryophyta, Tracheophyta, Euphyllophyta, Spermatophyta, Magnoliophyta, Mesangiospermae, eudicotyledons, Gunneridae, Pentapetalae, asterids, lamiids, Solanales, Solanaceae, Solanoideae, Solaneae, Solanum, Lycopersicon, Solanum lycopersicum (Tomato) (Lycopersicon esculentum)	101264067			PF01657;	2	IPR002902;IPR038408;	TRANSMEM 299 319 Helical. {ECO:0000256|SAM:Phobius}.	0	0.099149	1	Y	n10-21c30/31o299-319i	Q6NM73	PDLP2	67.36	288	84	4	50	329	22	307	3.22e-127	366	80.9	UniRef100_K4CW94	Cluster: Uncharacterized protein	1	K4CW94	Solanum lycopersicum (Tomato) (Lycopersicon esculentum)	329	1	unreviewed	Y
M4DFQ0	M4DFQ0_BRARP	unreviewed	Uncharacterized protein		Brassica rapa subsp. pekinensis (Chinese cabbage) (Brassica pekinensis)	329	cellular organisms, Eukaryota, Viridiplantae, Streptophyta, Streptophytina, Embryophyta, Tracheophyta, Euphyllophyta, Spermatophyta, Magnoliophyta, Mesangiospermae, eudicotyledons, Gunneridae, Pentapetalae, rosids, malvids, Brassicales, Brassicaceae, Brassiceae, Brassica, Brassica campestris (Field mustard), Brassica rapa subsp. pekinensis (Chinese cabbage) (Brassica pekinensis)			SIGNAL 1 23 {ECO:0000256|SAM:SignalP}.	PF01657;	2	IPR002902;IPR038408;	TRANSMEM 270 290 Helical. {ECO:0000256|SAM:Phobius}.	Y	0.993761	1	Y	n3-15c23/24o270-290i	Q6NM73	PDLP2	91.8	305	19	3	1	299	1	305	0	515	95.74	UniRef100_M4DFQ0	Cluster: Uncharacterized protein	1	M4DFQ0	Brassica rapa subsp. pekinensis (Chinese cabbage) (Brassica pekinensis)	329	1	unreviewed	Y
I1GZ92	I1GZ92_BRADI	unreviewed	Uncharacterized protein	100845552 BRADI_1g44220v3	Brachypodium distachyon (Purple false brome) (Trachynia distachya)	328	cellular organisms, Eukaryota, Viridiplantae, Streptophyta, Streptophytina, Embryophyta, Tracheophyta, Euphyllophyta, Spermatophyta, Magnoliophyta, Mesangiospermae, Liliopsida, Petrosaviidae, commelinids, Poales, Poaceae, BOP clade, Pooideae, Brachypodieae, Brachypodium (false bromes), Brachypodium distachyon (Purple false brome) (Trachynia distachya)	100845552		SIGNAL 1 22 {ECO:0000256|SAM:SignalP}.	PF01657;	2	IPR002902;IPR038408;	TRANSMEM 298 318 Helical. {ECO:0000256|SAM:Phobius}.	Y	0.995642	1	Y	n8-17c22/23o298-318i	Q8GUJ2	PDLP5	37.89	256	140	6	10	252	13	262	9.78e-50	167	55.86	UniRef100_I1GZ92	Cluster: Uncharacterized protein	1	I1GZ92	Brachypodium distachyon (Purple false brome) (Trachynia distachya)	328	1	unreviewed	Y
A0A0P0WV78	A0A0P0WV78_ORYSJ	unreviewed	Os06g0253600 protein	Os06g0253600 OSNPB_060253600	Oryza sativa subsp. japonica (Rice)	327	cellular organisms, Eukaryota, Viridiplantae, Streptophyta, Streptophytina, Embryophyta, Tracheophyta, Euphyllophyta, Spermatophyta, Magnoliophyta, Mesangiospermae, Liliopsida, Petrosaviidae, commelinids, Poales, Poaceae, BOP clade, Oryzoideae, Oryzeae, Oryzinae, Oryza, Oryza sativa (Rice), Oryza sativa subsp. japonica (Rice)			SIGNAL 1 21 {ECO:0000256|SAM:SignalP}.	PF01657;	2	IPR002902;IPR038408;	TRANSMEM 291 311 Helical. {ECO:0000256|SAM:Phobius}.	Y	0.994884	1	Y	n5-16c21/22o291-311i	Q9ZU94	PDLP6	36.91	298	147	5	28	320	27	288	2.6e-56	184	55.03	UniRef100_A0A0P0WV78	Cluster: Os06g0253600 protein	1	A0A0P0WV78	Oryza sativa subsp. japonica (Rice)	327	1	unreviewed	Y
A0A0E0A7R0	A0A0E0A7R0_9ORYZ	unreviewed	Uncharacterized protein		Oryza glumipatula	326	cellular organisms, Eukaryota, Viridiplantae, Streptophyta, Streptophytina, Embryophyta, Tracheophyta, Euphyllophyta, Spermatophyta, Magnoliophyta, Mesangiospermae, Liliopsida, Petrosaviidae, commelinids, Poales, Poaceae, BOP clade, Oryzoideae, Oryzeae, Oryzinae, Oryza, Oryza glumipatula			SIGNAL 1 26 {ECO:0000256|SAM:SignalP}.	PF01657;	2	IPR002902;IPR038408;	TRANSMEM 296 316 Helical. {ECO:0000256|SAM:Phobius}.	Y	0.980488	1	Y	n5-18c26/27o296-316i	Q9ZU94	PDLP6	37.58	298	145	5	33	325	27	288	1.3e-57	187	55.7	UniRef100_A0A0E0A7R0	Cluster: Uncharacterized protein	1	A0A0E0A7R0	Oryza glumipatula	326	1	unreviewed	Y
A0A2S3HKN2	A0A2S3HKN2_9POAL	unreviewed	Uncharacterized protein	PAHAL_4G276600	Panicum hallii	326	cellular organisms, Eukaryota, Viridiplantae, Streptophyta, Streptophytina, Embryophyta, Tracheophyta, Euphyllophyta, Spermatophyta, Magnoliophyta, Mesangiospermae, Liliopsida, Petrosaviidae, commelinids, Poales, Poaceae, PACMAD clade, Panicoideae, Panicodae, Paniceae, Panicinae, Panicum, Panicum sect. Panicum, Panicum hallii			SIGNAL 1 27 {ECO:0000256|SAM:SignalP}.	PF01657;	2	IPR002902;IPR038408;	TRANSMEM 296 316 Helical. {ECO:0000256|SAM:Phobius}.	Y	0.99428	1	Y	n4-22c27/28o296-316i	Q9ZU94	PDLP6	37.79	299	142	5	34	325	27	288	5.82e-58	188	54.85	UniRef100_A0A2S3HKN2	Cluster: Uncharacterized protein	1	A0A2S3HKN2	Panicum hallii	326	1	unreviewed
A0A2T7E1A6	A0A2T7E1A6_9POAL	unreviewed	Uncharacterized protein	GQ55_4G289800	Panicum hallii var. hallii	326	cellular organisms, Eukaryota, Viridiplantae, Streptophyta, Streptophytina, Embryophyta, Tracheophyta, Euphyllophyta, Spermatophyta, Magnoliophyta, Mesangiospermae, Liliopsida, Petrosaviidae, commelinids, Poales, Poaceae, PACMAD clade, Panicoideae, Panicodae, Paniceae, Panicinae, Panicum, Panicum sect. Panicum, Panicum hallii, Panicum hallii var. hallii			SIGNAL 1 27 {ECO:0000256|SAM:SignalP}.	PF01657;	2	IPR002902;IPR038408;	TRANSMEM 296 316 Helical. {ECO:0000256|SAM:Phobius}.	Y	0.99428	1	Y	n4-22c27/28o296-316i	Q9ZU94	PDLP6	38.13	299	141	5	34	325	27	288	3.05e-58	189	54.85	UniRef100_A0A2T7E1A6	Cluster: Uncharacterized protein	1	A0A2T7E1A6	Panicum hallii var. hallii	326	1	unreviewed	Y
A0A2U1NS06	A0A2U1NS06_ARTAN	unreviewed	Gnk2-like domain-containing protein	CTI12_AA235990	Artemisia annua (Sweet wormwood)	326	cellular organisms, Eukaryota, Viridiplantae, Streptophyta, Streptophytina, Embryophyta, Tracheophyta, Euphyllophyta, Spermatophyta, Magnoliophyta, Mesangiospermae, eudicotyledons, Gunneridae, Pentapetalae, asterids, campanulids, Asterales, Asteraceae, Asteroideae, Anthemideae, Artemisiinae, Artemisia, Artemisia annua (Sweet wormwood)			SIGNAL 1 24 {ECO:0000256|SAM:SignalP}.	PF01657;	2	IPR002902;IPR038408;	TRANSMEM 244 264 Helical. {ECO:0000256|SAM:Phobius}.; TRANSMEM 307 324 Helical. {ECO:0000256|SAM:Phobius}.	Y	0.993307	3	Y	n6-17c24/25o244-264i285-301o307-324i	Q9ZU94	PDLP6	49.09	275	123	4	6	266	8	279	9.31e-89	267	67.64	UniRef100_A0A2U1NS06	Cluster: Gnk2-like domain-containing protein	1	A0A2U1NS06	Artemisia annua (Sweet wormwood)	326	1	unreviewed	Y
M0SY29	M0SY29_MUSAM	unreviewed	Uncharacterized protein		Musa acuminata subsp. malaccensis (Wild banana) (Musa malaccensis)	325	cellular organisms, Eukaryota, Viridiplantae, Streptophyta, Streptophytina, Embryophyta, Tracheophyta, Euphyllophyta, Spermatophyta, Magnoliophyta, Mesangiospermae, Liliopsida, Petrosaviidae, commelinids, Zingiberales, Musaceae, Musa, Musa acuminata (Banana) (Musa cavendishii), Musa acuminata subsp. malaccensis (Wild banana) (Musa malaccensis)				PF01657;	2	IPR002902;IPR038408;	TRANSMEM 295 315 Helical. {ECO:0000256|SAM:Phobius}.	0	0.160903	1	0	o295-315i	O22784	PDLP3	47.81	297	148	2	33	322	4	300	4.39e-91	274	64.31	UniRef100_M0SY29	Cluster: Uncharacterized protein	1	M0SY29	Musa acuminata subsp. malaccensis (Wild banana) (Musa malaccensis)	325	1	unreviewed	Y
A0A061DU08	A0A061DU08_THECC	unreviewed	Plasmodesmata-located protein 8 isoform 1	TCM_005544	Theobroma cacao (Cacao) (Cocoa)	324	cellular organisms, Eukaryota, Viridiplantae, Streptophyta, Streptophytina, Embryophyta, Tracheophyta, Euphyllophyta, Spermatophyta, Magnoliophyta, Mesangiospermae, eudicotyledons, Gunneridae, Pentapetalae, rosids, malvids, Malvales, Malvaceae, Byttnerioideae, Theobroma, Theobroma cacao (Cacao) (Cocoa)				PF01657;	2	IPR002902;IPR038408;	TRANSMEM 264 284 Helical. {ECO:0000256|SAM:Phobius}.	0	0.231256	1	Y	n18-29c38/39o264-284i	Q6NKQ9	PDLP8	63.92	255	88	4	37	288	25	278	1.1e-118	343	85.1	UniRef100_A0A061DU08	Cluster: Plasmodesmata-located protein 8 isoform 1	1	A0A061DU08	Theobroma cacao (Cacao) (Cocoa)	324	1	unreviewed	Y
A0A0E0HNK2	A0A0E0HNK2_ORYNI	unreviewed	Uncharacterized protein		Oryza nivara (Indian wild rice) (Oryza sativa f. spontanea)	324	cellular organisms, Eukaryota, Viridiplantae, Streptophyta, Streptophytina, Embryophyta, Tracheophyta, Euphyllophyta, Spermatophyta, Magnoliophyta, Mesangiospermae, Liliopsida, Petrosaviidae, commelinids, Poales, Poaceae, BOP clade, Oryzoideae, Oryzeae, Oryzinae, Oryza, Oryza sativa (Rice), Oryza nivara (Indian wild rice) (Oryza sativa f. spontanea)			SIGNAL 1 24 {ECO:0000256|SAM:SignalP}.	PF01657;	2	IPR002902;IPR038408;	TRANSMEM 294 314 Helical. {ECO:0000256|SAM:Phobius}.	Y	0.989963	1	Y	n5-16c24/25o294-314i	Q9ZU94	PDLP6	37.58	298	145	5	31	323	27	288	1.15e-57	187	55.7	UniRef100_A0A0E0HNK2	Cluster: Uncharacterized protein	1	A0A0E0HNK2	Oryza nivara (Indian wild rice) (Oryza sativa f. spontanea)	324	1	unreviewed	Y
A0A0E0LA23	A0A0E0LA23_ORYPU	unreviewed	Uncharacterized protein		Oryza punctata (Red rice)	324	cellular organisms, Eukaryota, Viridiplantae, Streptophyta, Streptophytina, Embryophyta, Tracheophyta, Euphyllophyta, Spermatophyta, Magnoliophyta, Mesangiospermae, Liliopsida, Petrosaviidae, commelinids, Poales, Poaceae, BOP clade, Oryzoideae, Oryzeae, Oryzinae, Oryza, Oryza punctata (Red rice)			SIGNAL 1 23 {ECO:0000256|SAM:SignalP}.	PF01657;	2	IPR002902;IPR038408;	TRANSMEM 294 314 Helical. {ECO:0000256|SAM:Phobius}.	Y	0.992853	1	Y	n5-16c23/24o294-314i	Q9ZU94	PDLP6	37.33	300	144	5	30	323	27	288	8.31e-57	185	54.67	UniRef100_A0A0E0LA23	Cluster: Uncharacterized protein	1	A0A0E0LA23	Oryza punctata (Red rice)	324	1	unreviewed	Y
A0A1D6LWS4	A0A1D6LWS4_MAIZE	unreviewed	Putative DUF26 domain family protein	ZEAMMB73_Zm00001d037342	Zea mays (Maize)	324	cellular organisms, Eukaryota, Viridiplantae, Streptophyta, Streptophytina, Embryophyta, Tracheophyta, Euphyllophyta, Spermatophyta, Magnoliophyta, Mesangiospermae, Liliopsida, Petrosaviidae, commelinids, Poales, Poaceae, PACMAD clade, Panicoideae, Andropogonodae, Andropogoneae, Tripsacinae, Zea, Zea mays (Maize)			SIGNAL 1 23 {ECO:0000256|SAM:SignalP}.	PF01657;	2	IPR002902;IPR038408;	TRANSMEM 294 314 Helical. {ECO:0000256|SAM:Phobius}.	Y	0.99647	1	Y	n4-15c23/24o294-314i	Q9ZU94	PDLP6	38.36	305	136	7	29	323	26	288	5.19e-58	188	54.43	UniRef100_A0A1D6LWS4	Cluster: Putative DUF26 domain family protein	1	A0A1D6LWS4	Zea mays (Maize)	324	1	unreviewed	Y
K3XY89	K3XY89_SETIT	unreviewed	Uncharacterized protein	101772279 SETIT_4G111500v2	Setaria italica (Foxtail millet) (Panicum italicum)	324	cellular organisms, Eukaryota, Viridiplantae, Streptophyta, Streptophytina, Embryophyta, Tracheophyta, Euphyllophyta, Spermatophyta, Magnoliophyta, Mesangiospermae, Liliopsida, Petrosaviidae, commelinids, Poales, Poaceae, PACMAD clade, Panicoideae, Panicodae, Paniceae, Cenchrinae, Setaria, Setaria italica (Foxtail millet) (Panicum italicum)	101772279		SIGNAL 1 27 {ECO:0000256|SAM:SignalP}.	PF01657;	2	IPR002902;IPR038408;	TRANSMEM 294 314 Helical. {ECO:0000256|SAM:Phobius}.	Y	0.997184	1	Y	n4-22c27/28o294-314i	Q9ZU94	PDLP6	37.46	323	158	7	8	323	3	288	6.23e-58	188	54.49	UniRef100_K3XY89	Cluster: Uncharacterized protein	1	K3XY89	Setaria italica (Foxtail millet) (Panicum italicum)	324	1	unreviewed	Y
A0A0E0PVX1	A0A0E0PVX1_ORYRU	unreviewed	Uncharacterized protein		Oryza rufipogon (Brownbeard rice) (Asian wild rice)	323	cellular organisms, Eukaryota, Viridiplantae, Streptophyta, Streptophytina, Embryophyta, Tracheophyta, Euphyllophyta, Spermatophyta, Magnoliophyta, Mesangiospermae, Liliopsida, Petrosaviidae, commelinids, Poales, Poaceae, BOP clade, Oryzoideae, Oryzeae, Oryzinae, Oryza, Oryza rufipogon (Brownbeard rice) (Asian wild rice)			SIGNAL 1 23 {ECO:0000256|SAM:SignalP}.	PF01657;	2	IPR002902;IPR038408;	TRANSMEM 293 313 Helical. {ECO:0000256|SAM:Phobius}.	Y	0.993994	1	Y	n5-16c23/24o293-313i	Q9ZU94	PDLP6	37.58	298	145	5	30	322	27	288	1.46e-57	187	55.7	UniRef100_A0A0E0PVX1	Cluster: Uncharacterized protein	1	A0A0E0PVX1	Oryza rufipogon (Brownbeard rice) (Asian wild rice)	323	1	unreviewed	Y
A0A251T082	A0A251T082_HELAN	unreviewed	Putative gnk2-like domain-containing protein	HannXRQ_Chr12g0363301	Helianthus annuus (Common sunflower)	323	cellular organisms, Eukaryota, Viridiplantae, Streptophyta, Streptophytina, Embryophyta, Tracheophyta, Euphyllophyta, Spermatophyta, Magnoliophyta, Mesangiospermae, eudicotyledons, Gunneridae, Pentapetalae, asterids, campanulids, Asterales, Asteraceae, Asteroideae, Heliantheae alliance, Heliantheae, Helianthus, Helianthus annuus (Common sunflower)				PF01657;	2	IPR002902;IPR038408;	TRANSMEM 271 292 Helical. {ECO:0000256|SAM:Phobius}.	0	0.039902	1	0	i271-292o	Q9ZU94	PDLP6	45.34	247	104	3	1	242	15	235	6.85e-68	214	59.51	UniRef100_A0A251T082	Cluster: Putative gnk2-like domain-containing protein	1	A0A251T082	Helianthus annuus (Common sunflower)	323	1	unreviewed	Y		anomalous sequence in transmembrane
A0A2J6JQ52	A0A2J6JQ52_LACSA	unreviewed	Uncharacterized protein	LSAT_8X92061	Lactuca sativa (Garden lettuce)	323	cellular organisms, Eukaryota, Viridiplantae, Streptophyta, Streptophytina, Embryophyta, Tracheophyta, Euphyllophyta, Spermatophyta, Magnoliophyta, Mesangiospermae, eudicotyledons, Gunneridae, Pentapetalae, asterids, campanulids, Asterales, Asteraceae, Cichorioideae, Cichorieae, Lactucinae, Lactuca, Lactuca sativa (Garden lettuce)			SIGNAL 1 36 {ECO:0000256|SAM:SignalP}.	PF01657;	2	IPR002902;IPR038408;	TRANSMEM 286 306 Helical. {ECO:0000256|SAM:Phobius}.	Y	0.828194	1	Y	n19-28c36/37o286-306i	Q6NM73	PDLP2	46.01	313	143	6	19	317	7	307	6.21e-80	245	60.38	UniRef100_A0A2J6JQ52	Cluster: Uncharacterized protein	1	A0A2J6JQ52	Lactuca sativa (Garden lettuce)	323	1	unreviewed	Y
B9FAZ8	B9FAZ8_ORYSJ	unreviewed	Uncharacterized protein	OsJ_09351	Oryza sativa subsp. japonica (Rice)	323	cellular organisms, Eukaryota, Viridiplantae, Streptophyta, Streptophytina, Embryophyta, Tracheophyta, Euphyllophyta, Spermatophyta, Magnoliophyta, Mesangiospermae, Liliopsida, Petrosaviidae, commelinids, Poales, Poaceae, BOP clade, Oryzoideae, Oryzeae, Oryzinae, Oryza, Oryza sativa (Rice), Oryza sativa subsp. japonica (Rice)			SIGNAL 1 27 {ECO:0000256|SAM:SignalP}.	PF01657;	2	IPR002902;IPR038408;	TRANSMEM 256 276 Helical. {ECO:0000256|SAM:Phobius}.	Y	0.976295	1	Y	n6-19c27/28o256-276i	O22784	PDLP3	45.36	302	144	5	1	283	1	300	8.09e-85	258	62.58	UniRef100_B9FAZ8	Cluster: Uncharacterized protein	1	B9FAZ8	Oryza sativa subsp. japonica (Rice)	323	1	unreviewed
B8AMV6	B8AMV6_ORYSI	unreviewed	Uncharacterized protein	OsI_09951	Oryza sativa subsp. indica (Rice)	322	cellular organisms, Eukaryota, Viridiplantae, Streptophyta, Streptophytina, Embryophyta, Tracheophyta, Euphyllophyta, Spermatophyta, Magnoliophyta, Mesangiospermae, Liliopsida, Petrosaviidae, commelinids, Poales, Poaceae, BOP clade, Oryzoideae, Oryzeae, Oryzinae, Oryza, Oryza sativa (Rice), Oryza sativa subsp. indica (Rice)			SIGNAL 1 27 {ECO:0000256|SAM:SignalP}.	PF01657;	2	IPR002902;IPR038408;	TRANSMEM 256 276 Helical. {ECO:0000256|SAM:Phobius}.	Y	0.976669	1	Y	n6-19c27/28o256-276i	O22784	PDLP3	45.03	302	145	5	1	283	1	300	2.34e-85	259	62.25	UniRef100_B8AMV6	Cluster: Uncharacterized protein	1	B8AMV6	Oryza sativa subsp. indica (Rice)	322	1	unreviewed	Y
A0A175YPQ9	A0A175YPQ9_DAUCA	unreviewed	Uncharacterized protein	DCAR_027348	Daucus carota subsp. sativus	321	cellular organisms, Eukaryota, Viridiplantae, Streptophyta, Streptophytina, Embryophyta, Tracheophyta, Euphyllophyta, Spermatophyta, Magnoliophyta, Mesangiospermae, eudicotyledons, Gunneridae, Pentapetalae, asterids, campanulids, Apiales, Apiineae, Apiaceae, Apioideae, Scandiceae, Daucinae, Daucus, Daucus sect. Daucus, Daucus carota (Wild carrot), Daucus carota subsp. sativus			SIGNAL 1 19 {ECO:0000256|SAM:SignalP}.	PF01657;	2	IPR002902;IPR038408;	TRANSMEM 274 294 Helical. {ECO:0000256|SAM:Phobius}.	Y	0.985263	1	Y	n8-19c27/28o274-294i	Q6NM73	PDLP2	63.82	304	106	2	1	301	1	303	1.74e-131	376	82.57	UniRef100_A0A175YPQ9	Cluster: Uncharacterized protein	1	A0A175YPQ9	Daucus carota subsp. sativus	321	1	unreviewed	Y
A0A397ZEB5	A0A397ZEB5_BRACM	unreviewed	Uncharacterized protein	BRARA_F03775	Brassica campestris (Field mustard)	321	cellular organisms, Eukaryota, Viridiplantae, Streptophyta, Streptophytina, Embryophyta, Tracheophyta, Euphyllophyta, Spermatophyta, Magnoliophyta, Mesangiospermae, eudicotyledons, Gunneridae, Pentapetalae, rosids, malvids, Brassicales, Brassicaceae, Brassiceae, Brassica, Brassica campestris (Field mustard)				PF01657;	2	IPR002902;IPR038408;	TRANSMEM 288 308 Helical. {ECO:0000256|SAM:Phobius}.	0	0.023137	1	Y	n29-40c45/46o288-308i	Q8GXV7	PDLP1	85.32	286	34	4	43	321	19	303	1.35e-158	445	89.51	UniRef100_A0A397ZEB5	Cluster: Uncharacterized protein	1	A0A397ZEB5	Brassica campestris (Field mustard)	321	1	unreviewed
A2YBC3	A2YBC3_ORYSI	unreviewed	Uncharacterized protein	OsI_22400	Oryza sativa subsp. indica (Rice)	321	cellular organisms, Eukaryota, Viridiplantae, Streptophyta, Streptophytina, Embryophyta, Tracheophyta, Euphyllophyta, Spermatophyta, Magnoliophyta, Mesangiospermae, Liliopsida, Petrosaviidae, commelinids, Poales, Poaceae, BOP clade, Oryzoideae, Oryzeae, Oryzinae, Oryza, Oryza sativa (Rice), Oryza sativa subsp. indica (Rice)			SIGNAL 1 21 {ECO:0000256|SAM:SignalP}.	PF01657;	2	IPR002902;IPR038408;	TRANSMEM 291 311 Helical. {ECO:0000256|SAM:Phobius}.	Y	0.994969	1	Y	n5-16c21/22o291-311i	Q9ZU94	PDLP6	36.91	298	147	5	28	320	27	288	5.31e-56	183	55.03	UniRef100_A2YBC3	Cluster: Uncharacterized protein	1	A2YBC3	Oryza sativa subsp. indica (Rice)	321	1	unreviewed	Y
Q0DD58	Q0DD58_ORYSJ	unreviewed	Os06g0253600 protein	Os06g0253600	Oryza sativa subsp. japonica (Rice)	321	cellular organisms, Eukaryota, Viridiplantae, Streptophyta, Streptophytina, Embryophyta, Tracheophyta, Euphyllophyta, Spermatophyta, Magnoliophyta, Mesangiospermae, Liliopsida, Petrosaviidae, commelinids, Poales, Poaceae, BOP clade, Oryzoideae, Oryzeae, Oryzinae, Oryza, Oryza sativa (Rice), Oryza sativa subsp. japonica (Rice)			SIGNAL 1 21 {ECO:0000256|SAM:SignalP}.	PF01657;	2	IPR002902;IPR038408;	TRANSMEM 291 311 Helical. {ECO:0000256|SAM:Phobius}.	Y	0.994884	1	Y	n5-16c21/22o291-311i	Q9ZU94	PDLP6	36.91	298	147	5	28	320	27	288	1.81e-56	184	55.03	UniRef100_Q0DD58	Cluster: Os06g0253600 protein	1	Q0DD58	Oryza sativa subsp. japonica (Rice)	321	1	unreviewed
A0A0D3CMU2	A0A0D3CMU2_BRAOL	unreviewed	Uncharacterized protein	106293957	Brassica oleracea var. oleracea	320	cellular organisms, Eukaryota, Viridiplantae, Streptophyta, Streptophytina, Embryophyta, Tracheophyta, Euphyllophyta, Spermatophyta, Magnoliophyta, Mesangiospermae, eudicotyledons, Gunneridae, Pentapetalae, rosids, malvids, Brassicales, Brassicaceae, Brassiceae, Brassica, Brassica oleracea (Wild cabbage), Brassica oleracea var. oleracea	106293957			PF01657;	2	IPR002902;IPR038408;	TRANSMEM 290 310 Helical. {ECO:0000256|SAM:Phobius}.	Y	0.539589	1	0	o290-310i	Q6E263	PDLP4	81.56	320	58	1	1	320	1	319	0	543	89.69	UniRef100_A0A0D3CMU2	Cluster: Uncharacterized protein	1	A0A0D3CMU2	Brassica oleracea var. oleracea	320	1	unreviewed	Y
A0A251V0R9	A0A251V0R9_HELAN	unreviewed	Putative gnk2-like domain-containing protein	HannXRQ_Chr04g0108591	Helianthus annuus (Common sunflower)	320	cellular organisms, Eukaryota, Viridiplantae, Streptophyta, Streptophytina, Embryophyta, Tracheophyta, Euphyllophyta, Spermatophyta, Magnoliophyta, Mesangiospermae, eudicotyledons, Gunneridae, Pentapetalae, asterids, campanulids, Asterales, Asteraceae, Asteroideae, Heliantheae alliance, Heliantheae, Helianthus, Helianthus annuus (Common sunflower)			SIGNAL 1 24 {ECO:0000256|SAM:SignalP}.	PF01657;	2	IPR002902;IPR038408;	TRANSMEM 283 304 Helical. {ECO:0000256|SAM:Phobius}.	Y	0.919892	1	Y	n9-19c31/32o283-304i	Q6NM73	PDLP2	42.07	309	169	4	9	315	7	307	4.91e-75	233	59.87	UniRef100_A0A251V0R9	Cluster: Putative gnk2-like domain-containing protein	1	A0A251V0R9	Helianthus annuus (Common sunflower)	320	1	unreviewed	Y
A0A2I0BBF3	A0A2I0BBF3_9ASPA	unreviewed	Cysteine-rich repeat secretory protein 3	CRRSP3 AXF42_Ash013244	Apostasia shenzhenica	319	cellular organisms, Eukaryota, Viridiplantae, Streptophyta, Streptophytina, Embryophyta, Tracheophyta, Euphyllophyta, Spermatophyta, Magnoliophyta, Mesangiospermae, Liliopsida, Petrosaviidae, Asparagales, Orchidaceae, Apostasioideae, Apostasia, Apostasia shenzhenica	CRRSP3		SIGNAL 1 36 {ECO:0000256|SAM:SignalP}.	PF01657;	2	IPR002902;IPR038408;	TRANSMEM 280 300 Helical. {ECO:0000256|SAM:Phobius}.	Y	0.944764	1	Y	n20-31c36/37o280-300i	Q6NM73	PDLP2	50.17	291	138	4	23	308	16	304	2.54e-91	274	66.32	UniRef100_A0A2I0BBF3	Cluster: Cysteine-rich repeat secretory protein 3	1	A0A2I0BBF3	Apostasia shenzhenica	319	1	unreviewed
M0RW07	M0RW07_MUSAM	unreviewed	Uncharacterized protein		Musa acuminata subsp. malaccensis (Wild banana) (Musa malaccensis)	319	cellular organisms, Eukaryota, Viridiplantae, Streptophyta, Streptophytina, Embryophyta, Tracheophyta, Euphyllophyta, Spermatophyta, Magnoliophyta, Mesangiospermae, Liliopsida, Petrosaviidae, commelinids, Zingiberales, Musaceae, Musa, Musa acuminata (Banana) (Musa cavendishii), Musa acuminata subsp. malaccensis (Wild banana) (Musa malaccensis)			SIGNAL 1 41 {ECO:0000256|SAM:SignalP}.	PF01657;	2	IPR002902;IPR038408;	TRANSMEM 289 309 Helical. {ECO:0000256|SAM:Phobius}.	Y	0.86395	1	Y	n21-36c41/42o289-309i	Q6NM73	PDLP2	50.85	295	142	2	23	316	11	303	1.24e-91	275	66.1	UniRef100_M0RW07	Cluster: Uncharacterized protein	1	M0RW07	Musa acuminata subsp. malaccensis (Wild banana) (Musa malaccensis)	319	1	unreviewed	Y
Q6E263	PDLP4_ARATH	reviewed	Plasmodesmata-located protein 4 (PD-located protein 4) (Cysteine-rich repeat secretory protein 39)	PDLP4 CRRSP39 At3g04370 T27C4.1 T6K12.1	Arabidopsis thaliana (Mouse-ear cress)	319	cellular organisms, Eukaryota, Viridiplantae, Streptophyta, Streptophytina, Embryophyta, Tracheophyta, Euphyllophyta, Spermatophyta, Magnoliophyta, Mesangiospermae, eudicotyledons, Gunneridae, Pentapetalae, rosids, malvids, Brassicales, Brassicaceae, Camelineae, Arabidopsis, Arabidopsis thaliana (Mouse-ear cress)	PDLP4		SIGNAL 1 26 {ECO:0000255}.	PF01657;	2	IPR002902;IPR038408;	TRANSMEM 289 309 Helical. {ECO:0000255}.	Y	0.712166	1	Y	n5-18c26/27o289-309i	Q6E263	PDLP4	100	319	0	0	1	319	1	319	0	664	100	UniRef100_Q6E263	Cluster: Plasmodesmata-located protein 4	1	Q6E263	Arabidopsis thaliana (Mouse-ear cress)	319	1	reviewed	Y
V4M0M8	V4M0M8_EUTSA	unreviewed	Uncharacterized protein	EUTSA_v10022119mg	Eutrema salsugineum (Saltwater cress) (Sisymbrium salsugineum)	319	cellular organisms, Eukaryota, Viridiplantae, Streptophyta, Streptophytina, Embryophyta, Tracheophyta, Euphyllophyta, Spermatophyta, Magnoliophyta, Mesangiospermae, eudicotyledons, Gunneridae, Pentapetalae, rosids, malvids, Brassicales, Brassicaceae, Eutremeae, Eutrema, Eutrema salsugineum (Saltwater cress) (Sisymbrium salsugineum)			SIGNAL 1 26 {ECO:0000256|SAM:SignalP}.	PF01657;	2	IPR002902;IPR038408;	TRANSMEM 289 309 Helical. {ECO:0000256|SAM:Phobius}.	Y	0.73586	1	Y	n5-18c26/27o289-309i	Q6E263	PDLP4	79.94	319	64	0	1	319	1	319	0	533	85.89	UniRef100_V4M0M8	Cluster: Uncharacterized protein	1	V4M0M8	Eutrema salsugineum (Saltwater cress) (Sisymbrium salsugineum)	319	1	unreviewed	Y
A0A397ZGB1	A0A397ZGB1_BRACM	unreviewed	Uncharacterized protein	BRARA_E03451	Brassica campestris (Field mustard)	318	cellular organisms, Eukaryota, Viridiplantae, Streptophyta, Streptophytina, Embryophyta, Tracheophyta, Euphyllophyta, Spermatophyta, Magnoliophyta, Mesangiospermae, eudicotyledons, Gunneridae, Pentapetalae, rosids, malvids, Brassicales, Brassicaceae, Brassiceae, Brassica, Brassica campestris (Field mustard)			SIGNAL 1 26 {ECO:0000256|SAM:SignalP}.	PF01657;	2	IPR002902;IPR038408;	TRANSMEM 288 308 Helical. {ECO:0000256|SAM:Phobius}.	Y	0.853478	1	Y	n12-20c26/27o288-308i	Q6E263	PDLP4	80.56	319	61	1	1	318	1	319	0	535	88.4	UniRef100_A0A397ZGB1	Cluster: Uncharacterized protein	1	A0A397ZGB1	Brassica campestris (Field mustard)	318	1	unreviewed
M4CMR7	M4CMR7_BRARP	unreviewed	Uncharacterized protein		Brassica rapa subsp. pekinensis (Chinese cabbage) (Brassica pekinensis)	318	cellular organisms, Eukaryota, Viridiplantae, Streptophyta, Streptophytina, Embryophyta, Tracheophyta, Euphyllophyta, Spermatophyta, Magnoliophyta, Mesangiospermae, eudicotyledons, Gunneridae, Pentapetalae, rosids, malvids, Brassicales, Brassicaceae, Brassiceae, Brassica, Brassica campestris (Field mustard), Brassica rapa subsp. pekinensis (Chinese cabbage) (Brassica pekinensis)			SIGNAL 1 19 {ECO:0000256|SAM:SignalP}.	PF01657;	2	IPR002902;IPR038408;	TRANSMEM 283 303 Helical. {ECO:0000256|SAM:Phobius}.	Y	0.980464	1	Y	n10-21c29/30o283-303i	O22784	PDLP3	82.68	306	44	1	7	312	6	302	3.76e-170	474	89.87	UniRef100_M4CMR7	Cluster: Uncharacterized protein	1	M4CMR7	Brassica rapa subsp. pekinensis (Chinese cabbage) (Brassica pekinensis)	318	1	unreviewed	Y
R0G8D6	R0G8D6_9BRAS	unreviewed	Uncharacterized protein	CARUB_v10015126mg	Capsella rubella	318	cellular organisms, Eukaryota, Viridiplantae, Streptophyta, Streptophytina, Embryophyta, Tracheophyta, Euphyllophyta, Spermatophyta, Magnoliophyta, Mesangiospermae, eudicotyledons, Gunneridae, Pentapetalae, rosids, malvids, Brassicales, Brassicaceae, Camelineae, Capsella, Capsella rubella			SIGNAL 1 26 {ECO:0000256|SAM:SignalP}.	PF01657;	2	IPR002902;IPR038408;	TRANSMEM 288 308 Helical. {ECO:0000256|SAM:Phobius}.	Y	0.879826	1	Y	n9-20c26/27o288-308i	Q6E263	PDLP4	87.46	319	39	1	1	318	1	319	0	567	92.48	UniRef100_R0G8D6	Cluster: Uncharacterized protein	1	R0G8D6	Capsella rubella	318	1	unreviewed	Y
A0A078FF48	A0A078FF48_BRANA	unreviewed	BnaC06g31800D protein	BnaC06g31800D GSBRNA2T00049656001	Brassica napus (Rape)	317	cellular organisms, Eukaryota, Viridiplantae, Streptophyta, Streptophytina, Embryophyta, Tracheophyta, Euphyllophyta, Spermatophyta, Magnoliophyta, Mesangiospermae, eudicotyledons, Gunneridae, Pentapetalae, rosids, malvids, Brassicales, Brassicaceae, Brassiceae, Brassica, Brassica napus (Rape)	BnaC06g31800D		SIGNAL 1 32 {ECO:0000256|SAM:SignalP}.	PF01657;	2	IPR002902;IPR038408;	TRANSMEM 283 304 Helical. {ECO:0000256|SAM:Phobius}.	Y	0.90517	1	Y	n14-25c33/34o283-304i	Q8GUJ2	PDLP5	66.24	311	92	3	8	317	1	299	1.09e-134	384	76.53	UniRef100_A0A078FF48	Cluster: BnaC06g31800D protein	1	A0A078FF48	Brassica napus (Rape)	317	1	unreviewed	Y
A0A0D3CZN0	A0A0D3CZN0_BRAOL	unreviewed	Uncharacterized protein	106298503	Brassica oleracea var. oleracea	317	cellular organisms, Eukaryota, Viridiplantae, Streptophyta, Streptophytina, Embryophyta, Tracheophyta, Euphyllophyta, Spermatophyta, Magnoliophyta, Mesangiospermae, eudicotyledons, Gunneridae, Pentapetalae, rosids, malvids, Brassicales, Brassicaceae, Brassiceae, Brassica, Brassica oleracea (Wild cabbage), Brassica oleracea var. oleracea	106298503		SIGNAL 1 32 {ECO:0000256|SAM:SignalP}.	PF01657;	2	IPR002902;IPR038408;	TRANSMEM 283 304 Helical. {ECO:0000256|SAM:Phobius}.	Y	0.890398	1	Y	n14-25c33/34o283-304i	Q8GUJ2	PDLP5	65.6	311	94	3	8	317	1	299	3.13e-133	380	75.88	UniRef100_A0A0D3CZN0	Cluster: Uncharacterized protein	2	A0A0D3CZN0; A0A3P6GF08	Brassica oleracea var. oleracea; Brassica oleracea (Wild cabbage)	317	1	unreviewed	Y
A0A2U1L579	A0A2U1L579_ARTAN	unreviewed	Gnk2-like domain-containing protein	CTI12_AA529330	Artemisia annua (Sweet wormwood)	317	cellular organisms, Eukaryota, Viridiplantae, Streptophyta, Streptophytina, Embryophyta, Tracheophyta, Euphyllophyta, Spermatophyta, Magnoliophyta, Mesangiospermae, eudicotyledons, Gunneridae, Pentapetalae, asterids, campanulids, Asterales, Asteraceae, Asteroideae, Anthemideae, Artemisiinae, Artemisia, Artemisia annua (Sweet wormwood)				PF01657;	2	IPR002902;IPR038408;	TRANSMEM 22 45 Helical. {ECO:0000256|SAM:Phobius}.; TRANSMEM 277 302 Helical. {ECO:0000256|SAM:Phobius}.	0	0.260885	2	0	o22-45i277-302o	Q9ZU94	PDLP6	44.35	230	125	2	16	243	1	229	2.15e-62	199	62.17	UniRef100_A0A2U1L579	Cluster: Gnk2-like domain-containing protein	1	A0A2U1L579	Artemisia annua (Sweet wormwood)	317	1	unreviewed	Y
A0A397YY16	A0A397YY16_BRACM	unreviewed	Uncharacterized protein	BRARA_G02991	Brassica campestris (Field mustard)	317	cellular organisms, Eukaryota, Viridiplantae, Streptophyta, Streptophytina, Embryophyta, Tracheophyta, Euphyllophyta, Spermatophyta, Magnoliophyta, Mesangiospermae, eudicotyledons, Gunneridae, Pentapetalae, rosids, malvids, Brassicales, Brassicaceae, Brassiceae, Brassica, Brassica campestris (Field mustard)			SIGNAL 1 32 {ECO:0000256|SAM:SignalP}.	PF01657;	2	IPR002902;IPR038408;	TRANSMEM 283 304 Helical. {ECO:0000256|SAM:Phobius}.	Y	0.919596	1	Y	n14-25c33/34o283-304i	Q8GUJ2	PDLP5	67.85	311	87	3	8	317	1	299	4.24e-138	392	77.81	UniRef100_A0A397YY16	Cluster: Uncharacterized protein	1	A0A397YY16	Brassica campestris (Field mustard)	317	1	unreviewed
A0A397ZFU5	A0A397ZFU5_BRACM	unreviewed	Uncharacterized protein	BRARA_E03451	Brassica campestris (Field mustard)	317	cellular organisms, Eukaryota, Viridiplantae, Streptophyta, Streptophytina, Embryophyta, Tracheophyta, Euphyllophyta, Spermatophyta, Magnoliophyta, Mesangiospermae, eudicotyledons, Gunneridae, Pentapetalae, rosids, malvids, Brassicales, Brassicaceae, Brassiceae, Brassica, Brassica campestris (Field mustard)			SIGNAL 1 26 {ECO:0000256|SAM:SignalP}.	PF01657;	2	IPR002902;IPR038408;	TRANSMEM 287 307 Helical. {ECO:0000256|SAM:Phobius}.	Y	0.853478	1	Y	n12-20c26/27o287-307i	Q6E263	PDLP4	80.25	319	61	1	1	317	1	319	0	531	88.09	UniRef100_A0A397ZFU5	Cluster: Uncharacterized protein	1	A0A397ZFU5	Brassica campestris (Field mustard)	317	1	unreviewed
C0PA90	C0PA90_MAIZE	unreviewed	Cysteine-rich repeat secretory protein 15	100382742 ZEAMMB73_Zm00001d044729	Zea mays (Maize)	317	cellular organisms, Eukaryota, Viridiplantae, Streptophyta, Streptophytina, Embryophyta, Tracheophyta, Euphyllophyta, Spermatophyta, Magnoliophyta, Mesangiospermae, Liliopsida, Petrosaviidae, commelinids, Poales, Poaceae, PACMAD clade, Panicoideae, Andropogonodae, Andropogoneae, Tripsacinae, Zea, Zea mays (Maize)	100382742		SIGNAL 1 28 {ECO:0000256|SAM:SignalP}.	PF01657;	2	IPR002902;IPR038408;	TRANSMEM 287 307 Helical. {ECO:0000256|SAM:Phobius}.	Y	0.982633	1	Y	n5-15c20/21o287-307i	Q9ZU94	PDLP6	39.22	283	138	4	34	310	26	280	3.88e-60	194	56.54	UniRef100_C0PA90	Cluster: Cysteine-rich repeat secretory protein 15	1	C0PA90	Zea mays (Maize)	317	1	unreviewed	Y
A0A022R1A6	A0A022R1A6_ERYGU	unreviewed	Uncharacterized protein	MIMGU_mgv1a010309mg	Erythranthe guttata (Yellow monkey flower) (Mimulus guttatus)	316	cellular organisms, Eukaryota, Viridiplantae, Streptophyta, Streptophytina, Embryophyta, Tracheophyta, Euphyllophyta, Spermatophyta, Magnoliophyta, Mesangiospermae, eudicotyledons, Gunneridae, Pentapetalae, asterids, lamiids, Lamiales, Phrymaceae, Erythranthe, Erythranthe guttata (Yellow monkey flower) (Mimulus guttatus)			SIGNAL 1 28 {ECO:0000256|SAM:SignalP}.	PF01657;	2	IPR002902;IPR038408;	TRANSMEM 286 306 Helical. {ECO:0000256|SAM:Phobius}.	Y	0.986448	1	Y	n10-22c34/35o286-306i	Q6NM73	PDLP2	64.08	309	93	4	15	316	10	307	4.59e-127	365	77.99	UniRef100_A0A022R1A6	Cluster: Uncharacterized protein	1	A0A022R1A6	Erythranthe guttata (Yellow monkey flower) (Mimulus guttatus)	316	1	unreviewed	Y
A0A0K9P487	A0A0K9P487_ZOSMR	unreviewed	Cysteine-rich repeat secretory protein	ZOSMA_393G00080	Zostera marina (Eelgrass)	316	cellular organisms, Eukaryota, Viridiplantae, Streptophyta, Streptophytina, Embryophyta, Tracheophyta, Euphyllophyta, Spermatophyta, Magnoliophyta, Mesangiospermae, Liliopsida, Alismatales, Zosteraceae, Zostera, Zostera marina (Eelgrass)				PF01657;	2	IPR002902;IPR038408;	TRANSMEM 287 307 Helical. {ECO:0000256|SAM:Phobius}.	Y	0.706494	1	Y	n21-31c38/39o287-307i	Q6NM73	PDLP2	49.35	306	147	5	15	316	4	305	3.32e-90	271	68.3	UniRef100_A0A0K9P487	Cluster: Cysteine-rich repeat secretory protein	1	A0A0K9P487	Zostera marina (Eelgrass)	316	1	unreviewed
A0A165XSG3	A0A165XSG3_DAUCA	unreviewed	Uncharacterized protein	DCAR_014167 DCAR_014168	Daucus carota subsp. sativus	316	cellular organisms, Eukaryota, Viridiplantae, Streptophyta, Streptophytina, Embryophyta, Tracheophyta, Euphyllophyta, Spermatophyta, Magnoliophyta, Mesangiospermae, eudicotyledons, Gunneridae, Pentapetalae, asterids, campanulids, Apiales, Apiineae, Apiaceae, Apioideae, Scandiceae, Daucinae, Daucus, Daucus sect. Daucus, Daucus carota (Wild carrot), Daucus carota subsp. sativus			SIGNAL 1 26 {ECO:0000256|SAM:SignalP}.	PF01657;	2	IPR002902;IPR038408;	TRANSMEM 269 289 Helical. {ECO:0000256|SAM:Phobius}.	Y	0.960787	1	Y	n10-21c26/27o269-289i	Q0WPN8	PDLP7	53.71	283	109	3	1	277	1	267	5.02e-99	293	67.49	UniRef100_A0A165XSG3	Cluster: Uncharacterized protein	1	A0A165XSG3	Daucus carota subsp. sativus	316	1	unreviewed	Y
A0A2U1QL79	A0A2U1QL79_ARTAN	unreviewed	Uncharacterized protein	CTI12_AA015290	Artemisia annua (Sweet wormwood)	316	cellular organisms, Eukaryota, Viridiplantae, Streptophyta, Streptophytina, Embryophyta, Tracheophyta, Euphyllophyta, Spermatophyta, Magnoliophyta, Mesangiospermae, eudicotyledons, Gunneridae, Pentapetalae, asterids, campanulids, Asterales, Asteraceae, Asteroideae, Anthemideae, Artemisiinae, Artemisia, Artemisia annua (Sweet wormwood)			SIGNAL 1 20 {ECO:0000256|SAM:SignalP}.	PF01657;	2	IPR002902;IPR038408;	TRANSMEM 286 306 Helical. {ECO:0000256|SAM:Phobius}.	Y	0.995451	1	Y	n5-15c20/21o286-306i	Q6NM73	PDLP2	62.9	310	95	5	9	316	16	307	1.94e-123	355	80.32	UniRef100_A0A2U1QL79	Cluster: Uncharacterized protein	1	A0A2U1QL79	Artemisia annua (Sweet wormwood)	316	1	unreviewed	Y
A9NPP1	A9NPP1_PICSI	unreviewed	Uncharacterized protein		Picea sitchensis (Sitka spruce) (Pinus sitchensis)	316	cellular organisms, Eukaryota, Viridiplantae, Streptophyta, Streptophytina, Embryophyta, Tracheophyta, Euphyllophyta, Spermatophyta, Acrogymnospermae, Pinidae, Pinales, Pinaceae, Picea, Picea sitchensis (Sitka spruce) (Pinus sitchensis)			SIGNAL 1 25 {ECO:0000256|SAM:SignalP}.	PF01657;	2	IPR002902;IPR038408;	TRANSMEM 259 279 Helical. {ECO:0000256|SAM:Phobius}.	Y	0.998769	2	Y	n6-17c25/26o259-279i291-310o	Q9ZU94	PDLP6	39.52	291	161	7	3	287	4	285	4.93e-64	204	60.82	UniRef100_A9NPP1	Cluster: Uncharacterized protein	1	A9NPP1	Picea sitchensis (Sitka spruce) (Pinus sitchensis)	316	1	unreviewed
M4EH70	M4EH70_BRARP	unreviewed	Uncharacterized protein		Brassica rapa subsp. pekinensis (Chinese cabbage) (Brassica pekinensis)	316	cellular organisms, Eukaryota, Viridiplantae, Streptophyta, Streptophytina, Embryophyta, Tracheophyta, Euphyllophyta, Spermatophyta, Magnoliophyta, Mesangiospermae, eudicotyledons, Gunneridae, Pentapetalae, rosids, malvids, Brassicales, Brassicaceae, Brassiceae, Brassica, Brassica campestris (Field mustard), Brassica rapa subsp. pekinensis (Chinese cabbage) (Brassica pekinensis)			SIGNAL 1 25 {ECO:0000256|SAM:SignalP}.	PF01657;	2	IPR002902;IPR038408;	TRANSMEM 257 276 Helical. {ECO:0000256|SAM:Phobius}.; TRANSMEM 288 306 Helical. {ECO:0000256|SAM:Phobius}.	Y	0.980651	2	Y	n7-17c25/26o257-276i288-306o	Q0WPN8	PDLP7	89.62	289	24	2	1	286	3	288	5.36e-178	493	93.77	UniRef100_M4EH70	Cluster: Uncharacterized protein	1	M4EH70	Brassica rapa subsp. pekinensis (Chinese cabbage) (Brassica pekinensis)	316	1	unreviewed	Y
A0A2G2W1N7	A0A2G2W1N7_CAPBA	unreviewed	Cysteine-rich repeat secretory protein 3	CQW23_22715	Capsicum baccatum (Peruvian pepper)	315	cellular organisms, Eukaryota, Viridiplantae, Streptophyta, Streptophytina, Embryophyta, Tracheophyta, Euphyllophyta, Spermatophyta, Magnoliophyta, Mesangiospermae, eudicotyledons, Gunneridae, Pentapetalae, asterids, lamiids, Solanales, Solanaceae, Solanoideae, Capsiceae, Capsicum (peppers), Capsicum baccatum (Peruvian pepper)			SIGNAL 1 27 {ECO:0000256|SAM:SignalP}.	PF01657;	2	IPR002902;IPR038408;	TRANSMEM 273 293 Helical. {ECO:0000256|SAM:Phobius}.	Y	0.947075	1	Y	n8-22c27/28o273-293i	Q6NM73	PDLP2	63.14	312	97	6	1	301	1	305	1.24e-126	363	78.21	UniRef100_A0A2G2W1N7	Cluster: Cysteine-rich repeat secretory protein 3	1	A0A2G2W1N7	Capsicum baccatum (Peruvian pepper)	315	1	unreviewed
A0A2G3CR65	A0A2G3CR65_CAPCH	unreviewed	Cysteine-rich repeat secretory protein 3	BC332_06294	Capsicum chinense (Scotch bonnet) (Bonnet pepper)	315	cellular organisms, Eukaryota, Viridiplantae, Streptophyta, Streptophytina, Embryophyta, Tracheophyta, Euphyllophyta, Spermatophyta, Magnoliophyta, Mesangiospermae, eudicotyledons, Gunneridae, Pentapetalae, asterids, lamiids, Solanales, Solanaceae, Solanoideae, Capsiceae, Capsicum (peppers), Capsicum chinense (Scotch bonnet) (Bonnet pepper)			SIGNAL 1 30 {ECO:0000256|SAM:SignalP}.	PF01657;	2	IPR002902;IPR038408;	TRANSMEM 273 293 Helical. {ECO:0000256|SAM:Phobius}.	Y	0.929263	1	Y	n8-22c30/31o273-293i	Q6NM73	PDLP2	63.14	312	97	6	1	301	1	305	2.25e-126	363	77.24	UniRef100_A0A2G3CR65	Cluster: Cysteine-rich repeat secretory protein 3	1	A0A2G3CR65	Capsicum chinense (Scotch bonnet) (Bonnet pepper)	315	1	unreviewed	Y
A0A2P6PYG2	A0A2P6PYG2_ROSCH	unreviewed	Putative Gnk2-like domain-containing protein	RchiOBHm_Chr6g0300411	Rosa chinensis (China rose)	315	cellular organisms, Eukaryota, Viridiplantae, Streptophyta, Streptophytina, Embryophyta, Tracheophyta, Euphyllophyta, Spermatophyta, Magnoliophyta, Mesangiospermae, eudicotyledons, Gunneridae, Pentapetalae, rosids, fabids, Rosales, Rosaceae, Rosoideae, Rosoideae unplaced, Rosa, Rosa chinensis (China rose)				PF01657;	2	IPR002902;IPR038408;	TRANSMEM 287 310 Helical. {ECO:0000256|SAM:Phobius}.	0	0.213169	1	Y	n21-40c45/46o287-310i	Q6NM73	PDLP2	41.04	251	132	6	23	271	7	243	1.29e-56	185	60.56	UniRef100_A0A2P6PYG2	Cluster: Putative Gnk2-like domain-containing protein	2	A0A2P6PYG2; UPI000D094B73	Rosa chinensis (China rose)	315	1	unreviewed and UniParc	Y
D7L246	D7L246_ARALL	unreviewed	Uncharacterized protein	ARALYDRAFT_477696	Arabidopsis lyrata subsp. lyrata (Lyre-leaved rock-cress)	315	cellular organisms, Eukaryota, Viridiplantae, Streptophyta, Streptophytina, Embryophyta, Tracheophyta, Euphyllophyta, Spermatophyta, Magnoliophyta, Mesangiospermae, eudicotyledons, Gunneridae, Pentapetalae, rosids, malvids, Brassicales, Brassicaceae, Camelineae, Arabidopsis, Arabidopsis lyrata (Lyre-leaved rock-cress) (Arabis lyrata), Arabidopsis lyrata subsp. lyrata (Lyre-leaved rock-cress)			SIGNAL 1 26 {ECO:0000256|SAM:SignalP}.	PF01657;	2	IPR002902;IPR038408;	TRANSMEM 285 305 Helical. {ECO:0000256|SAM:Phobius}.	Y	0.603585	1	Y	n5-18c26/27o285-305i	Q6E263	PDLP4	90.6	319	26	2	1	315	1	319	0	579	92.48	UniRef100_D7L246	Cluster: Uncharacterized protein	1	D7L246	Arabidopsis lyrata subsp. lyrata (Lyre-leaved rock-cress)	315	1	unreviewed	Y
A0A0D2QHG7	A0A0D2QHG7_GOSRA	unreviewed	Uncharacterized protein	B456_001G109400	Gossypium raimondii (New World cotton)	314	cellular organisms, Eukaryota, Viridiplantae, Streptophyta, Streptophytina, Embryophyta, Tracheophyta, Euphyllophyta, Spermatophyta, Magnoliophyta, Mesangiospermae, eudicotyledons, Gunneridae, Pentapetalae, rosids, malvids, Malvales, Malvaceae, Malvoideae, Gossypium, Gossypium raimondii (New World cotton)				PF01657;	2	IPR002902;IPR038408;	TRANSMEM 285 305 Helical. {ECO:0000256|SAM:Phobius}.	0	0.24003	1	Y	n30-41c53/54o285-305i	Q0WPN8	PDLP7	62.29	297	102	4	17	313	1	287	9.69e-121	348	75.42	UniRef100_A0A0D2QHG7	Cluster: Uncharacterized protein	1	A0A0D2QHG7	Gossypium raimondii (New World cotton)	314	1	unreviewed	Y
A0A1U8MJ41	A0A1U8MJ41_GOSHI	unreviewed	cysteine-rich repeat secretory protein 60-like	LOC107938259	Gossypium hirsutum (Upland cotton) (Gossypium mexicanum)	314	cellular organisms, Eukaryota, Viridiplantae, Streptophyta, Streptophytina, Embryophyta, Tracheophyta, Euphyllophyta, Spermatophyta, Magnoliophyta, Mesangiospermae, eudicotyledons, Gunneridae, Pentapetalae, rosids, malvids, Malvales, Malvaceae, Malvoideae, Gossypium, Gossypium hirsutum (Upland cotton) (Gossypium mexicanum)	LOC107938259			PF01657;	2	IPR002902;IPR038408;	TRANSMEM 285 305 Helical. {ECO:0000256|SAM:Phobius}.	0	0.158136	1	Y	n30-41c53/54o285-305i	Q0WPN8	PDLP7	61.62	297	104	4	17	313	1	287	5.15e-120	347	75.76	UniRef100_A0A1U8MJ41	Cluster: cysteine-rich repeat secretory protein 60-like	1	A0A1U8MJ41	Gossypium hirsutum (Upland cotton) (Gossypium mexicanum)	314	1	unreviewed	Y
A0A1U8P435	A0A1U8P435_GOSHI	unreviewed	cysteine-rich repeat secretory protein 60-like	LOC107954146	Gossypium hirsutum (Upland cotton) (Gossypium mexicanum)	314	cellular organisms, Eukaryota, Viridiplantae, Streptophyta, Streptophytina, Embryophyta, Tracheophyta, Euphyllophyta, Spermatophyta, Magnoliophyta, Mesangiospermae, eudicotyledons, Gunneridae, Pentapetalae, rosids, malvids, Malvales, Malvaceae, Malvoideae, Gossypium, Gossypium hirsutum (Upland cotton) (Gossypium mexicanum)	LOC107954146			PF01657;	2	IPR002902;IPR038408;	TRANSMEM 285 305 Helical. {ECO:0000256|SAM:Phobius}.	0	0.248522	1	Y	n30-41c53/54o285-305i	Q0WPN8	PDLP7	62.63	297	101	4	17	313	1	287	1.31e-121	350	75.42	UniRef100_A0A1U8P435	Cluster: cysteine-rich repeat secretory protein 60-like	2	A0A1U8P435; A0A2P5QXQ2	Gossypium hirsutum (Upland cotton) (Gossypium mexicanum); Gossypium barbadense (Sea-island cotton) (Egyptian cotton)	314	1	unreviewed	Y
A0A398AAM1	A0A398AAM1_BRACM	unreviewed	Uncharacterized protein	BRARA_B01927	Brassica campestris (Field mustard)	314	cellular organisms, Eukaryota, Viridiplantae, Streptophyta, Streptophytina, Embryophyta, Tracheophyta, Euphyllophyta, Spermatophyta, Magnoliophyta, Mesangiospermae, eudicotyledons, Gunneridae, Pentapetalae, rosids, malvids, Brassicales, Brassicaceae, Brassiceae, Brassica, Brassica campestris (Field mustard)			SIGNAL 1 21 {ECO:0000256|SAM:SignalP}.	PF01657;	2	IPR002902;IPR038408;	TRANSMEM 280 301 Helical. {ECO:0000256|SAM:Phobius}.	Y	0.944784	1	Y	n5-16c21/22o280-301i	Q8GUJ2	PDLP5	66.25	317	86	6	1	314	1	299	6.72e-135	384	78.86	UniRef100_A0A398AAM1	Cluster: Uncharacterized protein	1	A0A398AAM1	Brassica campestris (Field mustard)	314	1	unreviewed
A5BNF4	A5BNF4_VITVI	unreviewed	Uncharacterized protein	VITISV_021208	Vitis vinifera (Grape)	314	cellular organisms, Eukaryota, Viridiplantae, Streptophyta, Streptophytina, Embryophyta, Tracheophyta, Euphyllophyta, Spermatophyta, Magnoliophyta, Mesangiospermae, eudicotyledons, Gunneridae, Pentapetalae, rosids, rosids incertae sedis, Vitales, Vitaceae, Viteae, Vitis, Vitis vinifera (Grape)			SIGNAL 1 27 {ECO:0000256|SAM:SignalP}.	PF01657;	2	IPR002902;IPR038408;	TRANSMEM 254 273 Helical. {ECO:0000256|SAM:Phobius}.	Y	0.994629	1	Y	n8-19c27/28o254-273i	Q0WPN8	PDLP7	65.12	258	89	1	6	262	10	267	4.4e-116	337	76.74	UniRef100_A5BNF4	Cluster: Uncharacterized protein	1	A5BNF4	Vitis vinifera (Grape)	314	1	unreviewed
A0A022PR55	A0A022PR55_ERYGU	unreviewed	Uncharacterized protein	MIMGU_mgv1a020216mg	Erythranthe guttata (Yellow monkey flower) (Mimulus guttatus)	313	cellular organisms, Eukaryota, Viridiplantae, Streptophyta, Streptophytina, Embryophyta, Tracheophyta, Euphyllophyta, Spermatophyta, Magnoliophyta, Mesangiospermae, eudicotyledons, Gunneridae, Pentapetalae, asterids, lamiids, Lamiales, Phrymaceae, Erythranthe, Erythranthe guttata (Yellow monkey flower) (Mimulus guttatus)			SIGNAL 1 27 {ECO:0000256|SAM:SignalP}.	PF01657;	2	IPR002902;IPR038408;	TRANSMEM 278 298 Helical. {ECO:0000256|SAM:Phobius}.	Y	0.979221	1	Y	n11-22c27/28o278-298i	O22784	PDLP3	45.22	314	157	6	1	309	1	304	1.83e-85	259	62.1	UniRef100_A0A022PR55	Cluster: Uncharacterized protein	1	A0A022PR55	Erythranthe guttata (Yellow monkey flower) (Mimulus guttatus)	313	1	unreviewed	Y
A0A251SFN9	A0A251SFN9_HELAN	unreviewed	Putative plasmodesmata-located protein 2	PDLP2 HannXRQ_Chr14g0434781	Helianthus annuus (Common sunflower)	313	cellular organisms, Eukaryota, Viridiplantae, Streptophyta, Streptophytina, Embryophyta, Tracheophyta, Euphyllophyta, Spermatophyta, Magnoliophyta, Mesangiospermae, eudicotyledons, Gunneridae, Pentapetalae, asterids, campanulids, Asterales, Asteraceae, Asteroideae, Heliantheae alliance, Heliantheae, Helianthus, Helianthus annuus (Common sunflower)	PDLP2		SIGNAL 1 21 {ECO:0000256|SAM:SignalP}.	PF01657;	2	IPR002902;IPR038408;	TRANSMEM 283 303 Helical. {ECO:0000256|SAM:Phobius}.	Y	0.999162	1	Y	n5-16c21/22o283-303i	Q6NM73	PDLP2	62.18	312	98	8	7	313	11	307	2.79e-119	345	81.09	UniRef100_A0A251SFN9	Cluster: Putative plasmodesmata-located protein 2	1	A0A251SFN9	Helianthus annuus (Common sunflower)	313	1	unreviewed	Y
A0A2C9WK25	A0A2C9WK25_MANES	unreviewed	Uncharacterized protein	MANES_01G119300	Manihot esculenta (Cassava) (Jatropha manihot)	312	cellular organisms, Eukaryota, Viridiplantae, Streptophyta, Streptophytina, Embryophyta, Tracheophyta, Euphyllophyta, Spermatophyta, Magnoliophyta, Mesangiospermae, eudicotyledons, Gunneridae, Pentapetalae, rosids, fabids, Malpighiales, Euphorbiaceae, Crotonoideae, Manihoteae, Manihot, Manihot esculenta (Cassava) (Jatropha manihot)				PF01657;	2	IPR002902;IPR038408;	TRANSMEM 30 50 Helical. {ECO:0000256|SAM:Phobius}.; TRANSMEM 283 303 Helical. {ECO:0000256|SAM:Phobius}.	0	0.025254	2	0	i30-50o283-303i	Q0WPN8	PDLP7	62.02	287	106	1	28	311	1	287	9.73e-120	346	75.96	UniRef100_A0A2C9WK25	Cluster: Uncharacterized protein	1	A0A2C9WK25	Manihot esculenta (Cassava) (Jatropha manihot)	312	1	unreviewed	Y
D7U362	D7U362_VITVI	unreviewed	Uncharacterized protein	VIT_07s0005g04220	Vitis vinifera (Grape)	312	cellular organisms, Eukaryota, Viridiplantae, Streptophyta, Streptophytina, Embryophyta, Tracheophyta, Euphyllophyta, Spermatophyta, Magnoliophyta, Mesangiospermae, eudicotyledons, Gunneridae, Pentapetalae, rosids, rosids incertae sedis, Vitales, Vitaceae, Viteae, Vitis, Vitis vinifera (Grape)				PF01657;	2	IPR002902;IPR038408;	TRANSMEM 281 301 Helical. {ECO:0000256|SAM:Phobius}.	0	0.156257	1	Y	n32-43c51/52o281-301i	Q6NM73	PDLP2	51.79	307	121	3	33	312	1	307	4.35e-106	311	67.75	UniRef100_D7U362	Cluster: Uncharacterized protein	2	D7U362; UPI00053FB191	Vitis vinifera (Grape)	312	1	unreviewed and UniParc	Y
A0A0D2QV49	A0A0D2QV49_GOSRA	unreviewed	Uncharacterized protein	B456_001G237500	Gossypium raimondii (New World cotton)	311	cellular organisms, Eukaryota, Viridiplantae, Streptophyta, Streptophytina, Embryophyta, Tracheophyta, Euphyllophyta, Spermatophyta, Magnoliophyta, Mesangiospermae, eudicotyledons, Gunneridae, Pentapetalae, rosids, malvids, Malvales, Malvaceae, Malvoideae, Gossypium, Gossypium raimondii (New World cotton)				PF01657;	2	IPR002902;IPR038408;	TRANSMEM 280 300 Helical. {ECO:0000256|SAM:Phobius}.	Y	0.663249	1	Y	n8-20c32/33o280-300i	Q8GXV7	PDLP1	57.24	290	107	4	31	311	19	300	1.13e-100	297	71.72	UniRef100_A0A0D2QV49	Cluster: Uncharacterized protein	1	A0A0D2QV49	Gossypium raimondii (New World cotton)	311	1	unreviewed	Y
A0A166EFB4	A0A166EFB4_DAUCA	unreviewed	Uncharacterized protein	DCAR_007325	Daucus carota subsp. sativus	311	cellular organisms, Eukaryota, Viridiplantae, Streptophyta, Streptophytina, Embryophyta, Tracheophyta, Euphyllophyta, Spermatophyta, Magnoliophyta, Mesangiospermae, eudicotyledons, Gunneridae, Pentapetalae, asterids, campanulids, Apiales, Apiineae, Apiaceae, Apioideae, Scandiceae, Daucinae, Daucus, Daucus sect. Daucus, Daucus carota (Wild carrot), Daucus carota subsp. sativus			SIGNAL 1 18 {ECO:0000256|SAM:SignalP}.	PF01657;	2	IPR002902;IPR038408;	TRANSMEM 254 275 Helical. {ECO:0000256|SAM:Phobius}.	Y	0.997377	1	Y	n5-15c23/24o254-275i	Q9ZU94	PDLP6	58.16	282	105	7	6	280	8	283	2.42e-108	317	76.6	UniRef100_A0A166EFB4	Cluster: Uncharacterized protein	1	A0A166EFB4	Daucus carota subsp. sativus	311	1	unreviewed	Y
A0A251S5F2	A0A251S5F2_HELAN	unreviewed	Putative plasmodesmata-located protein 1	PDLP1 HannXRQ_Chr15g0468231	Helianthus annuus (Common sunflower)	311	cellular organisms, Eukaryota, Viridiplantae, Streptophyta, Streptophytina, Embryophyta, Tracheophyta, Euphyllophyta, Spermatophyta, Magnoliophyta, Mesangiospermae, eudicotyledons, Gunneridae, Pentapetalae, asterids, campanulids, Asterales, Asteraceae, Asteroideae, Heliantheae alliance, Heliantheae, Helianthus, Helianthus annuus (Common sunflower)	PDLP1		SIGNAL 1 27 {ECO:0000256|SAM:SignalP}.	PF01657;	2	IPR002902;IPR038408;	TRANSMEM 273 293 Helical. {ECO:0000256|SAM:Phobius}.	Y	0.971994	1	Y	n10-19c27/28o273-293i	Q8GXV7	PDLP1	47.44	293	128	5	28	307	24	303	6.59e-78	239	64.85	UniRef100_A0A251S5F2	Cluster: Putative plasmodesmata-located protein 1	1	A0A251S5F2	Helianthus annuus (Common sunflower)	311	1	unreviewed	Y
A0A2I0HTS4	A0A2I0HTS4_PUNGR	unreviewed	Uncharacterized protein	CRG98_044503	Punica granatum (Pomegranate)	311	cellular organisms, Eukaryota, Viridiplantae, Streptophyta, Streptophytina, Embryophyta, Tracheophyta, Euphyllophyta, Spermatophyta, Magnoliophyta, Mesangiospermae, eudicotyledons, Gunneridae, Pentapetalae, rosids, malvids, Myrtales, Lythraceae, Punica, Punica granatum (Pomegranate)			SIGNAL 1 32 {ECO:0000256|SAM:SignalP}.	PF01657;	2	IPR002902;IPR038408;	TRANSMEM 277 297 Helical. {ECO:0000256|SAM:Phobius}.	Y	0.97807	1	Y	n9-27c32/33o277-297i	Q6NM73	PDLP2	68.9	299	83	3	17	305	7	305	1.93e-140	399	83.61	UniRef100_A0A2I0HTS4	Cluster: Uncharacterized protein	1	A0A2I0HTS4	Punica granatum (Pomegranate)	311	1	unreviewed
A0A059A1T0	A0A059A1T0_EUCGR	unreviewed	Uncharacterized protein	EUGRSUZ_K01431	Eucalyptus grandis (Flooded gum)	310	cellular organisms, Eukaryota, Viridiplantae, Streptophyta, Streptophytina, Embryophyta, Tracheophyta, Euphyllophyta, Spermatophyta, Magnoliophyta, Mesangiospermae, eudicotyledons, Gunneridae, Pentapetalae, rosids, malvids, Myrtales, Myrtaceae, Myrtoideae, Eucalypteae, Eucalyptus, Eucalyptus grandis (Flooded gum)			SIGNAL 1 29 {ECO:0000256|SAM:SignalP}.	PF01657;	2	IPR002902;IPR038408;	TRANSMEM 276 296 Helical. {ECO:0000256|SAM:Phobius}.	Y	0.982266	1	Y	n13-24c29/30o276-296i	Q6NM73	PDLP2	44.73	313	155	6	1	304	1	304	1.35e-81	249	65.18	UniRef100_A0A059A1T0	Cluster: Uncharacterized protein	1	A0A059A1T0	Eucalyptus grandis (Flooded gum)	310	1	unreviewed	Y
A0A078F8Y7	A0A078F8Y7_BRANA	unreviewed	BnaC02g20110D protein	BnaC02g20110D GSBRNA2T00030987001	Brassica napus (Rape)	310	cellular organisms, Eukaryota, Viridiplantae, Streptophyta, Streptophytina, Embryophyta, Tracheophyta, Euphyllophyta, Spermatophyta, Magnoliophyta, Mesangiospermae, eudicotyledons, Gunneridae, Pentapetalae, rosids, malvids, Brassicales, Brassicaceae, Brassiceae, Brassica, Brassica napus (Rape)	BnaC02g20110D		SIGNAL 1 26 {ECO:0000256|SAM:SignalP}.	PF01657;	2	IPR002902;IPR038408;	TRANSMEM 276 297 Helical. {ECO:0000256|SAM:Phobius}.	Y	0.955484	1	Y	n8-20c28/29o276-297i	Q8GUJ2	PDLP5	66.67	312	89	6	1	310	1	299	3.58e-134	382	79.49	UniRef100_A0A078F8Y7	Cluster: BnaC02g20110D protein	2	A0A078F8Y7; A0A3P6D941	Brassica napus (Rape); Brassica oleracea (Wild cabbage)	310	1	unreviewed	Y
A0A1J3CJM8	A0A1J3CJM8_NOCCA	unreviewed	Cysteine-rich repeat secretory protein 2	GA_TR2356_c0_g1_i1_g.7762	Noccaea caerulescens (Alpine penny-cress) (Thlaspi caerulescens)	310	cellular organisms, Eukaryota, Viridiplantae, Streptophyta, Streptophytina, Embryophyta, Tracheophyta, Euphyllophyta, Spermatophyta, Magnoliophyta, Mesangiospermae, eudicotyledons, Gunneridae, Pentapetalae, rosids, malvids, Brassicales, Brassicaceae, Coluteocarpeae, Noccaea, Noccaea caerulescens (Alpine penny-cress) (Thlaspi caerulescens)			SIGNAL 1 24 {ECO:0000256|SAM:SignalP}.	PF01657;	2	IPR002902;IPR038408;	TRANSMEM 276 297 Helical. {ECO:0000256|SAM:Phobius}.	Y	0.998018	1	Y	n7-18c26/27o276-297i	Q8GUJ2	PDLP5	70.42	311	77	5	1	309	1	298	1.86e-145	411	80.39	UniRef100_A0A1J3CJM8	Cluster: Cysteine-rich repeat secretory protein 2	1	A0A1J3CJM8	Noccaea caerulescens (Alpine penny-cress) (Thlaspi caerulescens)	310	1	unreviewed
A0A1J3FI21	A0A1J3FI21_NOCCA	unreviewed	Cysteine-rich repeat secretory protein 2	LC_TR9609_c0_g1_i1_g.34010	Noccaea caerulescens (Alpine penny-cress) (Thlaspi caerulescens)	310	cellular organisms, Eukaryota, Viridiplantae, Streptophyta, Streptophytina, Embryophyta, Tracheophyta, Euphyllophyta, Spermatophyta, Magnoliophyta, Mesangiospermae, eudicotyledons, Gunneridae, Pentapetalae, rosids, malvids, Brassicales, Brassicaceae, Coluteocarpeae, Noccaea, Noccaea caerulescens (Alpine penny-cress) (Thlaspi caerulescens)			SIGNAL 1 24 {ECO:0000256|SAM:SignalP}.	PF01657;	2	IPR002902;IPR038408;	TRANSMEM 276 297 Helical. {ECO:0000256|SAM:Phobius}.	Y	0.998162	1	Y	n7-18c26/27o276-297i	Q8GUJ2	PDLP5	70.74	311	76	5	1	309	1	298	6.5e-148	417	81.35	UniRef100_A0A1J3FI21	Cluster: Cysteine-rich repeat secretory protein 2	2	A0A1J3FI21; A0A1J3GSD8	Noccaea caerulescens (Alpine penny-cress) (Thlaspi caerulescens)	310	1	unreviewed
A0A1J3IBA9	A0A1J3IBA9_NOCCA	unreviewed	Cysteine-rich repeat secretory protein 2	MP_TR17592_c0_g1_i1_g.50330	Noccaea caerulescens (Alpine penny-cress) (Thlaspi caerulescens)	310	cellular organisms, Eukaryota, Viridiplantae, Streptophyta, Streptophytina, Embryophyta, Tracheophyta, Euphyllophyta, Spermatophyta, Magnoliophyta, Mesangiospermae, eudicotyledons, Gunneridae, Pentapetalae, rosids, malvids, Brassicales, Brassicaceae, Coluteocarpeae, Noccaea, Noccaea caerulescens (Alpine penny-cress) (Thlaspi caerulescens)			SIGNAL 1 24 {ECO:0000256|SAM:SignalP}.	PF01657;	2	IPR002902;IPR038408;	TRANSMEM 276 297 Helical. {ECO:0000256|SAM:Phobius}.	Y	0.998018	1	Y	n7-18c26/27o276-297i	Q8GUJ2	PDLP5	70.74	311	76	5	1	309	1	298	8.42e-147	414	80.71	UniRef100_A0A1J3IBA9	Cluster: Cysteine-rich repeat secretory protein 2	1	A0A1J3IBA9	Noccaea caerulescens (Alpine penny-cress) (Thlaspi caerulescens)	310	1	unreviewed
A0A2I0XAQ6	A0A2I0XAQ6_9ASPA	unreviewed	Cysteine-rich repeat secretory protein 11	CRRSP11 MA16_Dca017163	Dendrobium catenatum	310	cellular organisms, Eukaryota, Viridiplantae, Streptophyta, Streptophytina, Embryophyta, Tracheophyta, Euphyllophyta, Spermatophyta, Magnoliophyta, Mesangiospermae, Liliopsida, Petrosaviidae, Asparagales, Orchidaceae, Epidendroideae, Malaxideae, Dendrobiinae, Dendrobium, Dendrobium catenatum	CRRSP11		SIGNAL 1 36 {ECO:0000256|SAM:SignalP}.	PF01657;	2	IPR002902;IPR038408;	TRANSMEM 280 300 Helical. {ECO:0000256|SAM:Phobius}.	Y	0.948264	1	Y	n18-31c36/37o280-300i	O22784	PDLP3	49.83	301	148	3	12	310	5	304	4.7e-98	291	68.44	UniRef100_A0A2I0XAQ6	Cluster: Cysteine-rich repeat secretory protein 11	1	A0A2I0XAQ6	Dendrobium catenatum	310	1	unreviewed
M4DI67	M4DI67_BRARP	unreviewed	Uncharacterized protein		Brassica rapa subsp. pekinensis (Chinese cabbage) (Brassica pekinensis)	310	cellular organisms, Eukaryota, Viridiplantae, Streptophyta, Streptophytina, Embryophyta, Tracheophyta, Euphyllophyta, Spermatophyta, Magnoliophyta, Mesangiospermae, eudicotyledons, Gunneridae, Pentapetalae, rosids, malvids, Brassicales, Brassicaceae, Brassiceae, Brassica, Brassica campestris (Field mustard), Brassica rapa subsp. pekinensis (Chinese cabbage) (Brassica pekinensis)			SIGNAL 1 25 {ECO:0000256|SAM:SignalP}.	PF01657;	2	IPR002902;IPR038408;	TRANSMEM 276 297 Helical. {ECO:0000256|SAM:Phobius}.	Y	0.994231	1	Y	n7-18c26/27o276-297i	Q8GUJ2	PDLP5	67.52	311	88	3	1	310	1	299	1.26e-136	389	77.49	UniRef100_M4DI67	Cluster: Uncharacterized protein	2	M4DI67; UPI0004F15A87	Brassica rapa subsp. pekinensis (Chinese cabbage) (Brassica pekinensis); Brassica campestris (Field mustard)	310	1	unreviewed and UniParc	Y
R0GQX0	R0GQX0_9BRAS	unreviewed	Uncharacterized protein	CARUB_v10009823mg	Capsella rubella	310	cellular organisms, Eukaryota, Viridiplantae, Streptophyta, Streptophytina, Embryophyta, Tracheophyta, Euphyllophyta, Spermatophyta, Magnoliophyta, Mesangiospermae, eudicotyledons, Gunneridae, Pentapetalae, rosids, malvids, Brassicales, Brassicaceae, Camelineae, Capsella, Capsella rubella			SIGNAL 1 22 {ECO:0000256|SAM:SignalP}.	PF01657;	2	IPR002902;IPR038408;	TRANSMEM 279 299 Helical. {ECO:0000256|SAM:Phobius}.	Y	0.953149	1	Y	n5-16c28/29o279-299i	Q6NM73	PDLP2	94.19	310	15	2	1	310	1	307	0	540	98.39	UniRef100_R0GQX0	Cluster: Uncharacterized protein	1	R0GQX0	Capsella rubella	310	1	unreviewed	Y
A0A022QXH5	A0A022QXH5_ERYGU	unreviewed	Uncharacterized protein	MIMGU_mgv1a010309mg	Erythranthe guttata (Yellow monkey flower) (Mimulus guttatus)	309	cellular organisms, Eukaryota, Viridiplantae, Streptophyta, Streptophytina, Embryophyta, Tracheophyta, Euphyllophyta, Spermatophyta, Magnoliophyta, Mesangiospermae, eudicotyledons, Gunneridae, Pentapetalae, asterids, lamiids, Lamiales, Phrymaceae, Erythranthe, Erythranthe guttata (Yellow monkey flower) (Mimulus guttatus)			SIGNAL 1 28 {ECO:0000256|SAM:SignalP}.	PF01657;	2	IPR002902;IPR038408;	TRANSMEM 279 299 Helical. {ECO:0000256|SAM:Phobius}.	Y	0.986448	1	Y	n10-22c34/35o279-299i	Q6NM73	PDLP2	65.56	302	93	4	15	309	10	307	4.94e-128	367	79.8	UniRef100_A0A022QXH5	Cluster: Uncharacterized protein	1	A0A022QXH5	Erythranthe guttata (Yellow monkey flower) (Mimulus guttatus)	309	1	unreviewed	Y
A0A0D3APP8	A0A0D3APP8_BRAOL	unreviewed	Uncharacterized protein	106324897	Brassica oleracea var. oleracea	309	cellular organisms, Eukaryota, Viridiplantae, Streptophyta, Streptophytina, Embryophyta, Tracheophyta, Euphyllophyta, Spermatophyta, Magnoliophyta, Mesangiospermae, eudicotyledons, Gunneridae, Pentapetalae, rosids, malvids, Brassicales, Brassicaceae, Brassiceae, Brassica, Brassica oleracea (Wild cabbage), Brassica oleracea var. oleracea	106324897		SIGNAL 1 26 {ECO:0000256|SAM:SignalP}.	PF01657;	2	IPR002902;IPR038408;	TRANSMEM 275 296 Helical. {ECO:0000256|SAM:Phobius}.	Y	0.955484	1	Y	n8-20c28/29o275-296i	Q8GUJ2	PDLP5	67.31	312	86	6	1	309	1	299	6.51e-136	387	79.81	UniRef100_A0A0D3APP8	Cluster: Uncharacterized protein	1	A0A0D3APP8	Brassica oleracea var. oleracea	309	1	unreviewed	Y
A0A1U8LG93	A0A1U8LG93_GOSHI	unreviewed	cysteine-rich repeat secretory protein 56-like isoform X1	LOC107925945	Gossypium hirsutum (Upland cotton) (Gossypium mexicanum)	309	cellular organisms, Eukaryota, Viridiplantae, Streptophyta, Streptophytina, Embryophyta, Tracheophyta, Euphyllophyta, Spermatophyta, Magnoliophyta, Mesangiospermae, eudicotyledons, Gunneridae, Pentapetalae, rosids, malvids, Malvales, Malvaceae, Malvoideae, Gossypium, Gossypium hirsutum (Upland cotton) (Gossypium mexicanum)	LOC107925945			PF01657;	2	IPR002902;IPR038408;	TRANSMEM 278 298 Helical. {ECO:0000256|SAM:Phobius}.	Y	0.787034	1	Y	n8-20c32/33o278-298i	Q8GXV7	PDLP1	56.55	290	107	5	31	309	19	300	7.14e-100	295	70.69	UniRef100_A0A1U8LG93	Cluster: cysteine-rich repeat secretory protein 56-like isoform X1	1	A0A1U8LG93	Gossypium hirsutum (Upland cotton) (Gossypium mexicanum)	309	1	unreviewed	Y
A0A251TF84	A0A251TF84_HELAN	unreviewed	Putative gnk2-like domain-containing protein	HannXRQ_Chr10g0280651	Helianthus annuus (Common sunflower)	309	cellular organisms, Eukaryota, Viridiplantae, Streptophyta, Streptophytina, Embryophyta, Tracheophyta, Euphyllophyta, Spermatophyta, Magnoliophyta, Mesangiospermae, eudicotyledons, Gunneridae, Pentapetalae, asterids, campanulids, Asterales, Asteraceae, Asteroideae, Heliantheae alliance, Heliantheae, Helianthus, Helianthus annuus (Common sunflower)			SIGNAL 1 23 {ECO:0000256|SAM:SignalP}.	PF01657;	2	IPR002902;IPR038408;	TRANSMEM 272 292 Helical. {ECO:0000256|SAM:Phobius}.	Y	0.905905	1	Y	n9-20c25/26o272-292i	O22784	PDLP3	47.81	297	149	4	9	303	12	304	5.38e-86	260	65.66	UniRef100_A0A251TF84	Cluster: Putative gnk2-like domain-containing protein	1	A0A251TF84	Helianthus annuus (Common sunflower)	309	1	unreviewed	Y
A0A2P5C3B3	A0A2P5C3B3_PARAD	unreviewed	Gnk2-like domain containing protein	PanWU01x14_188200	Parasponia andersonii (Sponia andersonii)	309	cellular organisms, Eukaryota, Viridiplantae, Streptophyta, Streptophytina, Embryophyta, Tracheophyta, Euphyllophyta, Spermatophyta, Magnoliophyta, Mesangiospermae, eudicotyledons, Gunneridae, Pentapetalae, rosids, fabids, Rosales, Cannabaceae, Parasponia, Parasponia andersonii (Sponia andersonii)				PF01657;	2	IPR002902;IPR038408;	TRANSMEM 276 296 Helical. {ECO:0000256|SAM:Phobius}.	Y	0.809666	1	Y	n17-27c34/35o276-296i	Q6E263	PDLP4	39.16	309	160	7	22	305	13	318	3.73e-63	202	58.25	UniRef100_A0A2P5C3B3	Cluster: Gnk2-like domain containing protein	1	A0A2P5C3B3	Parasponia andersonii (Sponia andersonii)	309	1	unreviewed	Y
D7MN47	D7MN47_ARALL	unreviewed	Predicted protein	ARALYDRAFT_683762	Arabidopsis lyrata subsp. lyrata (Lyre-leaved rock-cress)	309	cellular organisms, Eukaryota, Viridiplantae, Streptophyta, Streptophytina, Embryophyta, Tracheophyta, Euphyllophyta, Spermatophyta, Magnoliophyta, Mesangiospermae, eudicotyledons, Gunneridae, Pentapetalae, rosids, malvids, Brassicales, Brassicaceae, Camelineae, Arabidopsis, Arabidopsis lyrata (Lyre-leaved rock-cress) (Arabis lyrata), Arabidopsis lyrata subsp. lyrata (Lyre-leaved rock-cress)			SIGNAL 1 23 {ECO:0000256|SAM:SignalP}.	PF01657;	2	IPR002902;IPR038408;	TRANSMEM 276 296 Helical. {ECO:0000256|SAM:Phobius}.	Y	0.984459	1	Y	n3-14c20/21o276-296i	Q8GXV7	PDLP1	90.97	310	20	4	1	309	1	303	1.15e-171	477	93.87	UniRef100_D7MN47	Cluster: Predicted protein	1	D7MN47	Arabidopsis lyrata subsp. lyrata (Lyre-leaved rock-cress)	309	1	unreviewed	Y
F2EHT6	F2EHT6_HORVV	unreviewed	Predicted protein		Hordeum vulgare subsp. vulgare (Domesticated barley)	309	cellular organisms, Eukaryota, Viridiplantae, Streptophyta, Streptophytina, Embryophyta, Tracheophyta, Euphyllophyta, Spermatophyta, Magnoliophyta, Mesangiospermae, Liliopsida, Petrosaviidae, commelinids, Poales, Poaceae, BOP clade, Pooideae, Triticodae, Triticeae, Hordeinae, Hordeum, Hordeum vulgare (Barley), Hordeum vulgare subsp. vulgare (Domesticated barley)			SIGNAL 1 21 {ECO:0000256|SAM:SignalP}.	PF01657;	2	IPR002902;IPR038408;	TRANSMEM 266 285 Helical. {ECO:0000256|SAM:Phobius}.	Y	0.977725	1	Y	n7-18c23/24o266-285i	Q8GUJ2	PDLP5	24.88	213	129	11	44	247	44	234	0.000257	42	41.31	UniRef100_F2EHT6	Cluster: Predicted protein	1	F2EHT6	Hordeum vulgare subsp. vulgare (Domesticated barley)	309	1	unreviewed
M0RNT0	M0RNT0_MUSAM	unreviewed	Uncharacterized protein		Musa acuminata subsp. malaccensis (Wild banana) (Musa malaccensis)	309	cellular organisms, Eukaryota, Viridiplantae, Streptophyta, Streptophytina, Embryophyta, Tracheophyta, Euphyllophyta, Spermatophyta, Magnoliophyta, Mesangiospermae, Liliopsida, Petrosaviidae, commelinids, Zingiberales, Musaceae, Musa, Musa acuminata (Banana) (Musa cavendishii), Musa acuminata subsp. malaccensis (Wild banana) (Musa malaccensis)				PF01657;	2	IPR002902;IPR038408;	TRANSMEM 279 299 Helical. {ECO:0000256|SAM:Phobius}.	Y	0.790857	1	Y	n26-37c41/42o279-299i	Q6NM73	PDLP2	49.13	287	133	3	33	308	21	305	3.9e-88	266	64.11	UniRef100_M0RNT0	Cluster: Uncharacterized protein	1	M0RNT0	Musa acuminata subsp. malaccensis (Wild banana) (Musa malaccensis)	309	1	unreviewed	Y
V7B7W3	V7B7W3_PHAVU	unreviewed	Uncharacterized protein	PHAVU_008G237100g	Phaseolus vulgaris (Kidney bean) (French bean)	309	cellular organisms, Eukaryota, Viridiplantae, Streptophyta, Streptophytina, Embryophyta, Tracheophyta, Euphyllophyta, Spermatophyta, Magnoliophyta, Mesangiospermae, eudicotyledons, Gunneridae, Pentapetalae, rosids, fabids, Fabales, Fabaceae, Papilionoideae, 50 kb inversion clade, NPAAA clade, indigoferoid/millettioid clade, Phaseoleae, Phaseolus, Phaseolus vulgaris (Kidney bean) (French bean)				PF01657;	2	IPR002902;IPR038408;	TRANSMEM 280 300 Helical. {ECO:0000256|SAM:Phobius}.	0	0.141748	1	Y	n34-46c58/59o280-300i	Q0WPN8	PDLP7	56.75	289	120	4	23	308	1	287	7.22e-106	310	72.32	UniRef100_V7B7W3	Cluster: Uncharacterized protein	1	V7B7W3	Phaseolus vulgaris (Kidney bean) (French bean)	309	1	unreviewed	Y
A0A1U8LC50	A0A1U8LC50_GOSHI	unreviewed	cysteine-rich repeat secretory protein 56-like isoform X2	LOC107925945	Gossypium hirsutum (Upland cotton) (Gossypium mexicanum)	308	cellular organisms, Eukaryota, Viridiplantae, Streptophyta, Streptophytina, Embryophyta, Tracheophyta, Euphyllophyta, Spermatophyta, Magnoliophyta, Mesangiospermae, eudicotyledons, Gunneridae, Pentapetalae, rosids, malvids, Malvales, Malvaceae, Malvoideae, Gossypium, Gossypium hirsutum (Upland cotton) (Gossypium mexicanum)	LOC107925945			PF01657;	2	IPR002902;IPR038408;	TRANSMEM 278 298 Helical. {ECO:0000256|SAM:Phobius}.	Y	0.787034	1	Y	n8-20c32/33o278-298i	Q8GXV7	PDLP1	56.64	286	105	5	31	305	19	296	3.02e-98	291	70.63	UniRef100_A0A1U8LC50	Cluster: cysteine-rich repeat secretory protein 56-like isoform X2	1	A0A1U8LC50	Gossypium hirsutum (Upland cotton) (Gossypium mexicanum)	308	1	unreviewed	Y
A0A2I4EM16	A0A2I4EM16_JUGRE	unreviewed	cysteine-rich repeat secretory protein 15-like	LOC108990792	Juglans regia (English walnut)	308	cellular organisms, Eukaryota, Viridiplantae, Streptophyta, Streptophytina, Embryophyta, Tracheophyta, Euphyllophyta, Spermatophyta, Magnoliophyta, Mesangiospermae, eudicotyledons, Gunneridae, Pentapetalae, rosids, fabids, Fagales, Juglandaceae, Juglans (walnuts), Juglans regia (English walnut)	LOC108990792			PF01657;	2	IPR002902;IPR038408;	TRANSMEM 283 303 Helical. {ECO:0000256|SAM:Phobius}.	0	0.11142	1	Y	n38-50c54/55o283-303i	Q6NKQ9	PDLP8	64.29	252	88	2	58	307	27	278	2.44e-117	339	81.75	UniRef100_A0A2I4EM16	Cluster: cysteine-rich repeat secretory protein 15-like	1	A0A2I4EM16	Juglans regia (English walnut)	308	1	unreviewed	Y
A0A2P5FYP9	A0A2P5FYP9_TREOI	unreviewed	Gnk2-like domain containing protein	TorRG33x02_009770	Trema orientale (Charcoal tree) (Celtis orientalis)	308	cellular organisms, Eukaryota, Viridiplantae, Streptophyta, Streptophytina, Embryophyta, Tracheophyta, Euphyllophyta, Spermatophyta, Magnoliophyta, Mesangiospermae, eudicotyledons, Gunneridae, Pentapetalae, rosids, fabids, Rosales, Cannabaceae, Trema, Trema orientale (Charcoal tree) (Celtis orientalis)				PF01657;	2	IPR002902;IPR038408;	TRANSMEM 276 296 Helical. {ECO:0000256|SAM:Phobius}.	0	0.286081	1	Y	n17-27c31/32o276-296i	Q6E263	PDLP4	40.06	317	157	7	19	305	5	318	1.05e-64	206	58.36	UniRef100_A0A2P5FYP9	Cluster: Gnk2-like domain containing protein	1	A0A2P5FYP9	Trema orientale (Charcoal tree) (Celtis orientalis)	308	1	unreviewed	Y
A0A3B6GZL4	A0A3B6GZL4_WHEAT	unreviewed	Uncharacterized protein		Triticum aestivum (Wheat)	308	cellular organisms, Eukaryota, Viridiplantae, Streptophyta, Streptophytina, Embryophyta, Tracheophyta, Euphyllophyta, Spermatophyta, Magnoliophyta, Mesangiospermae, Liliopsida, Petrosaviidae, commelinids, Poales, Poaceae, BOP clade, Pooideae, Triticodae, Triticeae, Triticinae, Triticum, Triticum aestivum (Wheat)			SIGNAL 1 25 {ECO:0000256|SAM:SignalP}.	PF01657;	2	IPR002902;IPR038408;	TRANSMEM 283 305 Helical. {ECO:0000256|SAM:Phobius}.	Y	0.998537	2	Y	n7-18c25/26o239-262i283-305o	Q8GUJ2	PDLP5	26.51	166	101	8	100	264	89	234	0.003	38.9	41.57	UniRef100_A0A3B6GZL4	Cluster: Uncharacterized protein	1	A0A3B6GZL4	Triticum aestivum (Wheat)	308	1	unreviewed	Y	Y	GPI anchor prediction
M0TPW7	M0TPW7_MUSAM	unreviewed	Uncharacterized protein	103993154	Musa acuminata subsp. malaccensis (Wild banana) (Musa malaccensis)	308	cellular organisms, Eukaryota, Viridiplantae, Streptophyta, Streptophytina, Embryophyta, Tracheophyta, Euphyllophyta, Spermatophyta, Magnoliophyta, Mesangiospermae, Liliopsida, Petrosaviidae, commelinids, Zingiberales, Musaceae, Musa, Musa acuminata (Banana) (Musa cavendishii), Musa acuminata subsp. malaccensis (Wild banana) (Musa malaccensis)	103993154			PF01657;	2	IPR002902;IPR038408;	TRANSMEM 278 298 Helical. {ECO:0000256|SAM:Phobius}.	Y	0.629981	1	Y	n29-42c47/48o278-298i	Q6NM73	PDLP2	46.6	309	133	6	30	308	1	307	5.86e-89	268	63.11	UniRef100_M0TPW7	Cluster: Uncharacterized protein	1	M0TPW7	Musa acuminata subsp. malaccensis (Wild banana) (Musa malaccensis)	308	1	unreviewed	Y
V4LXJ0	V4LXJ0_EUTSA	unreviewed	Uncharacterized protein	EUTSA_v10003249mg	Eutrema salsugineum (Saltwater cress) (Sisymbrium salsugineum)	308	cellular organisms, Eukaryota, Viridiplantae, Streptophyta, Streptophytina, Embryophyta, Tracheophyta, Euphyllophyta, Spermatophyta, Magnoliophyta, Mesangiospermae, eudicotyledons, Gunneridae, Pentapetalae, rosids, malvids, Brassicales, Brassicaceae, Eutremeae, Eutrema, Eutrema salsugineum (Saltwater cress) (Sisymbrium salsugineum)			SIGNAL 1 21 {ECO:0000256|SAM:SignalP}.	PF01657;	2	IPR002902;IPR038408;	TRANSMEM 275 295 Helical. {ECO:0000256|SAM:Phobius}.	Y	0.982764	1	Y	n7-16c21/22o275-295i	Q8GXV7	PDLP1	82.26	310	46	4	1	308	1	303	1.84e-153	431	86.45	UniRef100_V4LXJ0	Cluster: Uncharacterized protein	1	V4LXJ0	Eutrema salsugineum (Saltwater cress) (Sisymbrium salsugineum)	308	1	unreviewed	Y
A0A0R0LAI4	A0A0R0LAI4_SOYBN	unreviewed	Uncharacterized protein	GLYMA_01G137600	Glycine max (Soybean) (Glycine hispida)	307	cellular organisms, Eukaryota, Viridiplantae, Streptophyta, Streptophytina, Embryophyta, Tracheophyta, Euphyllophyta, Spermatophyta, Magnoliophyta, Mesangiospermae, eudicotyledons, Gunneridae, Pentapetalae, rosids, fabids, Fabales, Fabaceae, Papilionoideae, 50 kb inversion clade, NPAAA clade, indigoferoid/millettioid clade, Phaseoleae, Glycine, Soja, Glycine max (Soybean) (Glycine hispida)				PF01657;	2	IPR002902;IPR038408;	TRANSMEM 264 284 Helical. {ECO:0000256|SAM:Phobius}.	0	0.357958	1	0	o264-284i	Q6NKQ9	PDLP8	63.39	254	90	3	38	288	25	278	5.42e-115	333	81.89	UniRef100_A0A0R0LAI4	Cluster: Uncharacterized protein	1	A0A0R0LAI4	Glycine max (Soybean) (Glycine hispida)	307	1	unreviewed	Y
A0A1J3DW70	A0A1J3DW70_NOCCA	unreviewed	Cysteine-rich repeat secretory protein 3	GA_TR10786_c0_g1_i1_g.34951	Noccaea caerulescens (Alpine penny-cress) (Thlaspi caerulescens)	307	cellular organisms, Eukaryota, Viridiplantae, Streptophyta, Streptophytina, Embryophyta, Tracheophyta, Euphyllophyta, Spermatophyta, Magnoliophyta, Mesangiospermae, eudicotyledons, Gunneridae, Pentapetalae, rosids, malvids, Brassicales, Brassicaceae, Coluteocarpeae, Noccaea, Noccaea caerulescens (Alpine penny-cress) (Thlaspi caerulescens)			SIGNAL 1 20 {ECO:0000256|SAM:SignalP}.	PF01657;	2	IPR002902;IPR038408;	TRANSMEM 276 296 Helical. {ECO:0000256|SAM:Phobius}.	Y	0.924097	1	Y	n4-15c20/21o276-296i	Q6NM73	PDLP2	91.94	310	19	3	1	307	1	307	0	520	95.81	UniRef100_A0A1J3DW70	Cluster: Cysteine-rich repeat secretory protein 3	1	A0A1J3DW70	Noccaea caerulescens (Alpine penny-cress) (Thlaspi caerulescens)	307	1	unreviewed
A0A1Q3CRY1	A0A1Q3CRY1_CEPFO	unreviewed	Stress-antifung domain-containing protein	CFOL_v3_26457	Cephalotus follicularis (Albany pitcher plant)	307	cellular organisms, Eukaryota, Viridiplantae, Streptophyta, Streptophytina, Embryophyta, Tracheophyta, Euphyllophyta, Spermatophyta, Magnoliophyta, Mesangiospermae, eudicotyledons, Gunneridae, Pentapetalae, rosids, fabids, Oxalidales, Cephalotaceae, Cephalotus, Cephalotus follicularis (Albany pitcher plant)			SIGNAL 1 33 {ECO:0000256|SAM:SignalP}.	PF01657;	2	IPR002902;IPR038408;	TRANSMEM 264 283 Helical. {ECO:0000256|SAM:Phobius}.	Y	0.927477	1	Y	n8-26c33/34o264-283i	Q6NM73	PDLP2	41.67	300	155	4	8	289	5	302	5.71e-66	209	59.33	UniRef100_A0A1Q3CRY1	Cluster: Stress-antifung domain-containing protein	1	A0A1Q3CRY1	Cephalotus follicularis (Albany pitcher plant)	307	1	unreviewed	Y
Q6NM73	PDLP2_ARATH	reviewed	Plasmodesmata-located protein 2 (PD-located protein 2) (Cysteine-rich repeat secretory protein 3)	PDLP2 CRRSP3 At1g04520 F19P19.1	Arabidopsis thaliana (Mouse-ear cress)	307	cellular organisms, Eukaryota, Viridiplantae, Streptophyta, Streptophytina, Embryophyta, Tracheophyta, Euphyllophyta, Spermatophyta, Magnoliophyta, Mesangiospermae, eudicotyledons, Gunneridae, Pentapetalae, rosids, malvids, Brassicales, Brassicaceae, Camelineae, Arabidopsis, Arabidopsis thaliana (Mouse-ear cress)	PDLP2		SIGNAL 1 23 {ECO:0000255}.	PF01657;	2	IPR002902;IPR038408;	TRANSMEM 276 296 Helical. {ECO:0000255}.	Y	0.958337	1	Y	n7-18c27/28o276-296i	Q6NM73	PDLP2	100	307	0	0	1	307	1	307	0	623	100	UniRef100_Q6NM73	Cluster: Plasmodesmata-located protein 2	2	Q6NM73; A0A178WKV6	Arabidopsis thaliana (Mouse-ear cress)	307	1	partially reviewed	Y
A0A1U8LC57	A0A1U8LC57_GOSHI	unreviewed	cysteine-rich repeat secretory protein 56-like isoform X3	LOC107925945	Gossypium hirsutum (Upland cotton) (Gossypium mexicanum)	307	cellular organisms, Eukaryota, Viridiplantae, Streptophyta, Streptophytina, Embryophyta, Tracheophyta, Euphyllophyta, Spermatophyta, Magnoliophyta, Mesangiospermae, eudicotyledons, Gunneridae, Pentapetalae, rosids, malvids, Malvales, Malvaceae, Malvoideae, Gossypium, Gossypium hirsutum (Upland cotton) (Gossypium mexicanum)	LOC107925945			PF01657;	2	IPR002902;IPR038408;	TRANSMEM 276 296 Helical. {ECO:0000256|SAM:Phobius}.	Y	0.787034	1	Y	n8-20c32/33o276-296i	Q8GXV7	PDLP1	56.94	288	107	5	31	307	19	300	4.79e-100	296	71.18	UniRef100_A0A1U8LC57	Cluster: cysteine-rich repeat secretory protein 56-like isoform X3	1	A0A1U8LC57	Gossypium hirsutum (Upland cotton) (Gossypium mexicanum)	307	1	unreviewed	Y
A0A1U8LW28	A0A1U8LW28_GOSHI	unreviewed	cysteine-rich repeat secretory protein 3-like isoform X1	LOC107930324	Gossypium hirsutum (Upland cotton) (Gossypium mexicanum)	307	cellular organisms, Eukaryota, Viridiplantae, Streptophyta, Streptophytina, Embryophyta, Tracheophyta, Euphyllophyta, Spermatophyta, Magnoliophyta, Mesangiospermae, eudicotyledons, Gunneridae, Pentapetalae, rosids, malvids, Malvales, Malvaceae, Malvoideae, Gossypium, Gossypium hirsutum (Upland cotton) (Gossypium mexicanum)	LOC107930324		SIGNAL 1 31 {ECO:0000256|SAM:SignalP}.	PF01657;	2	IPR002902;IPR038408;	TRANSMEM 277 297 Helical. {ECO:0000256|SAM:Phobius}.	Y	0.927319	1	Y	n10-21c31/32o277-297i	Q6NM73	PDLP2	63.61	316	95	7	1	306	1	306	4.96e-127	364	78.48	UniRef100_A0A1U8LW28	Cluster: cysteine-rich repeat secretory protein 3-like isoform X1	1	A0A1U8LW28	Gossypium hirsutum (Upland cotton) (Gossypium mexicanum)	307	1	unreviewed	Y
A0A2Z6MK27	A0A2Z6MK27_TRISU	unreviewed	Uncharacterized protein	TSUD_27090	Trifolium subterraneum (Subterranean clover)	307	cellular organisms, Eukaryota, Viridiplantae, Streptophyta, Streptophytina, Embryophyta, Tracheophyta, Euphyllophyta, Spermatophyta, Magnoliophyta, Mesangiospermae, eudicotyledons, Gunneridae, Pentapetalae, rosids, fabids, Fabales, Fabaceae, Papilionoideae, 50 kb inversion clade, NPAAA clade, Hologalegina, IRL clade, Trifolieae, Trifolium, Trifolium subterraneum (Subterranean clover)			SIGNAL 1 24 {ECO:0000256|SAM:SignalP}.	PF01657;	2	IPR002902;IPR038408;	TRANSMEM 262 282 Helical. {ECO:0000256|SAM:Phobius}.	Y	0.990011	1	Y	n8-19c31/32o262-282i	Q6NM73	PDLP2	67.97	281	68	2	29	290	27	304	5.35e-135	385	82.56	UniRef100_A0A2Z6MK27	Cluster: Uncharacterized protein	1	A0A2Z6MK27	Trifolium subterraneum (Subterranean clover)	307	1	unreviewed
A0A3B6B2N8	A0A3B6B2N8_WHEAT	unreviewed	Uncharacterized protein		Triticum aestivum (Wheat)	307	cellular organisms, Eukaryota, Viridiplantae, Streptophyta, Streptophytina, Embryophyta, Tracheophyta, Euphyllophyta, Spermatophyta, Magnoliophyta, Mesangiospermae, Liliopsida, Petrosaviidae, commelinids, Poales, Poaceae, BOP clade, Pooideae, Triticodae, Triticeae, Triticinae, Triticum, Triticum aestivum (Wheat)			SIGNAL 1 21 {ECO:0000256|SAM:SignalP}.	PF01657;	2	IPR002902;IPR038408;	TRANSMEM 265 284 Helical. {ECO:0000256|SAM:Phobius}.	Y	0.959462	1	Y	n7-18c23/24o265-284i	Q8GUJ2	PDLP5	24.5	249	156	8	7	246	9	234	1.88e-05	45.4	38.55	UniRef100_A0A3B6B2N8	Cluster: Uncharacterized protein	1	A0A3B6B2N8	Triticum aestivum (Wheat)	307	1	unreviewed	Y		divergent, missing C's for disulfide
A0A3B6CAN1	A0A3B6CAN1_WHEAT	unreviewed	Uncharacterized protein		Triticum aestivum (Wheat)	307	cellular organisms, Eukaryota, Viridiplantae, Streptophyta, Streptophytina, Embryophyta, Tracheophyta, Euphyllophyta, Spermatophyta, Magnoliophyta, Mesangiospermae, Liliopsida, Petrosaviidae, commelinids, Poales, Poaceae, BOP clade, Pooideae, Triticodae, Triticeae, Triticinae, Triticum, Triticum aestivum (Wheat)			SIGNAL 1 21 {ECO:0000256|SAM:SignalP}.	PF01657;	2	IPR002902;IPR038408;	TRANSMEM 264 291 Helical. {ECO:0000256|SAM:Phobius}.	Y	0.963208	2	Y	n7-18c23/24o226-243i264-291o	Q8GUJ2	PDLP5	24.88	213	129	9	42	245	44	234	4.12e-05	44.7	39.44	UniRef100_A0A3B6CAN1	Cluster: Uncharacterized protein	1	A0A3B6CAN1	Triticum aestivum (Wheat)	307	1	unreviewed	Y		divergent, missing C's for disulfide
D7KDF7	D7KDF7_ARALL	unreviewed	Uncharacterized protein	ARALYDRAFT_470432	Arabidopsis lyrata subsp. lyrata (Lyre-leaved rock-cress)	307	cellular organisms, Eukaryota, Viridiplantae, Streptophyta, Streptophytina, Embryophyta, Tracheophyta, Euphyllophyta, Spermatophyta, Magnoliophyta, Mesangiospermae, eudicotyledons, Gunneridae, Pentapetalae, rosids, malvids, Brassicales, Brassicaceae, Camelineae, Arabidopsis, Arabidopsis lyrata (Lyre-leaved rock-cress) (Arabis lyrata), Arabidopsis lyrata subsp. lyrata (Lyre-leaved rock-cress)			SIGNAL 1 27 {ECO:0000256|SAM:SignalP}.	PF01657;	2	IPR002902;IPR038408;	TRANSMEM 276 296 Helical. {ECO:0000256|SAM:Phobius}.	Y	0.975052	1	Y	n3-14c19/20o276-296i	Q6NM73	PDLP2	97.07	307	9	0	1	307	1	307	0	608	99.35	UniRef100_D7KDF7	Cluster: Uncharacterized protein	1	D7KDF7	Arabidopsis lyrata subsp. lyrata (Lyre-leaved rock-cress)	307	1	unreviewed	Y
A0A078G475	A0A078G475_BRANA	unreviewed	BnaC04g11160D protein	BnaC04g11160D GSBRNA2T00009078001	Brassica napus (Rape)	306	cellular organisms, Eukaryota, Viridiplantae, Streptophyta, Streptophytina, Embryophyta, Tracheophyta, Euphyllophyta, Spermatophyta, Magnoliophyta, Mesangiospermae, eudicotyledons, Gunneridae, Pentapetalae, rosids, malvids, Brassicales, Brassicaceae, Brassiceae, Brassica, Brassica napus (Rape)	BnaC04g11160D		SIGNAL 1 29 {ECO:0000256|SAM:SignalP}.	PF01657;	2	IPR002902;IPR038408;	TRANSMEM 271 291 Helical. {ECO:0000256|SAM:Phobius}.	Y	0.979391	1	Y	n10-21c29/30o271-291i	O22784	PDLP3	85.86	297	39	1	7	300	6	302	2.97e-172	479	91.92	UniRef100_A0A078G475	Cluster: BnaC04g11160D protein	1	A0A078G475	Brassica napus (Rape)	306	1	unreviewed	Y
A0A087HKY8	A0A087HKY8_ARAAL	unreviewed	Cysteine-rich repeat secretory protein 3	AALP_AA1G039500	Arabis alpina (Alpine rock-cress)	306	cellular organisms, Eukaryota, Viridiplantae, Streptophyta, Streptophytina, Embryophyta, Tracheophyta, Euphyllophyta, Spermatophyta, Magnoliophyta, Mesangiospermae, eudicotyledons, Gunneridae, Pentapetalae, rosids, malvids, Brassicales, Brassicaceae, Arabideae, Arabis (rockcress), Arabis alpina (Alpine rock-cress)			SIGNAL 1 26 {ECO:0000256|SAM:SignalP}.	PF01657;	2	IPR002902;IPR038408;	TRANSMEM 275 295 Helical. {ECO:0000256|SAM:Phobius}.	Y	0.983768	1	Y	n3-18c26/27o275-295i	Q6NM73	PDLP2	91.56	308	23	3	1	306	1	307	0	515	95.78	UniRef100_A0A087HKY8	Cluster: Cysteine-rich repeat secretory protein 3	1	A0A087HKY8	Arabis alpina (Alpine rock-cress)	306	1	unreviewed
A0A0E0CP23	A0A0E0CP23_9ORYZ	unreviewed	Uncharacterized protein		Oryza meridionalis	306	cellular organisms, Eukaryota, Viridiplantae, Streptophyta, Streptophytina, Embryophyta, Tracheophyta, Euphyllophyta, Spermatophyta, Magnoliophyta, Mesangiospermae, Liliopsida, Petrosaviidae, commelinids, Poales, Poaceae, BOP clade, Oryzoideae, Oryzeae, Oryzinae, Oryza, Oryza meridionalis			SIGNAL 1 19 {ECO:0000256|SAM:SignalP}.	PF01657;	2	IPR002902;IPR038408;	TRANSMEM 255 275 Helical. {ECO:0000256|SAM:Phobius}.	Y	0.996769	1	Y	n3-14c25/26o255-275i	Q6NKQ9	PDLP8	50	252	122	4	30	279	29	278	1.41e-87	263	71.83	UniRef100_A0A0E0CP23	Cluster: Uncharacterized protein	1	A0A0E0CP23	Oryza meridionalis	306	1	unreviewed	Y
A0A1E5WB01	A0A1E5WB01_9POAL	unreviewed	Cysteine-rich repeat secretory protein 15	BAE44_0004475	Dichanthelium oligosanthes	306	cellular organisms, Eukaryota, Viridiplantae, Streptophyta, Streptophytina, Embryophyta, Tracheophyta, Euphyllophyta, Spermatophyta, Magnoliophyta, Mesangiospermae, Liliopsida, Petrosaviidae, commelinids, Poales, Poaceae, PACMAD clade, Panicoideae, Panicodae, Paniceae, Dichantheliinae, Dichanthelium, Dichanthelium oligosanthes			SIGNAL 1 25 {ECO:0000256|SAM:SignalP}.	PF01657;	2	IPR002902;IPR038408;	TRANSMEM 281 301 Helical. {ECO:0000256|SAM:Phobius}.	Y	0.997498	1	Y	n5-15c22/23o281-301i	Q6NKQ9	PDLP8	42.03	276	132	6	30	304	29	277	7.01e-72	223	61.96	UniRef100_A0A1E5WB01	Cluster: Cysteine-rich repeat secretory protein 15	1	A0A1E5WB01	Dichanthelium oligosanthes	306	1	unreviewed
A0A328E9E9	A0A328E9E9_9ASTE	unreviewed	Uncharacterized protein	DM860_001650	Cuscuta australis	306	cellular organisms, Eukaryota, Viridiplantae, Streptophyta, Streptophytina, Embryophyta, Tracheophyta, Euphyllophyta, Spermatophyta, Magnoliophyta, Mesangiospermae, eudicotyledons, Gunneridae, Pentapetalae, asterids, lamiids, Solanales, Convolvulaceae, Cuscuteae (dodders), Cuscuta, Grammica, Cuscuta sect. Cleistogrammica, Cuscuta australis			SIGNAL 1 31 {ECO:0000256|SAM:SignalP}.	PF01657;	2	IPR002902;IPR038408;	TRANSMEM 276 296 Helical. {ECO:0000256|SAM:Phobius}.	Y	0.965994	1	Y	n18-29c38/39o276-296i	Q6NM73	PDLP2	59.74	303	108	5	17	306	6	307	7.5e-117	338	76.24	UniRef100_A0A328E9E9	Cluster: Uncharacterized protein	1	A0A328E9E9	Cuscuta australis	306	1	unreviewed
I1LAQ4	I1LAQ4_SOYBN	unreviewed	Uncharacterized protein	100801285 GLYMA_10G133900	Glycine max (Soybean) (Glycine hispida)	305	cellular organisms, Eukaryota, Viridiplantae, Streptophyta, Streptophytina, Embryophyta, Tracheophyta, Euphyllophyta, Spermatophyta, Magnoliophyta, Mesangiospermae, eudicotyledons, Gunneridae, Pentapetalae, rosids, fabids, Fabales, Fabaceae, Papilionoideae, 50 kb inversion clade, NPAAA clade, indigoferoid/millettioid clade, Phaseoleae, Glycine, Soja, Glycine max (Soybean) (Glycine hispida)	100801285		SIGNAL 1 30 {ECO:0000256|SAM:SignalP}.	PF01657;	2	IPR002902;IPR038408;	TRANSMEM 270 290 Helical. {ECO:0000256|SAM:Phobius}.	Y	0.992075	1	Y	n9-22c30/31o270-290i	Q6NM73	PDLP2	69.9	299	78	3	12	298	7	305	4.47e-140	397	84.28	UniRef100_I1LAQ4	Cluster: Uncharacterized protein	2	I1LAQ4; A0A0B2S8K9	Glycine max (Soybean) (Glycine hispida); Glycine soja (Wild soybean)	305	1	unreviewed	Y
A0A0R0ERG8	A0A0R0ERG8_SOYBN	unreviewed	Uncharacterized protein	GLYMA_20G227400	Glycine max (Soybean) (Glycine hispida)	305	cellular organisms, Eukaryota, Viridiplantae, Streptophyta, Streptophytina, Embryophyta, Tracheophyta, Euphyllophyta, Spermatophyta, Magnoliophyta, Mesangiospermae, eudicotyledons, Gunneridae, Pentapetalae, rosids, fabids, Fabales, Fabaceae, Papilionoideae, 50 kb inversion clade, NPAAA clade, indigoferoid/millettioid clade, Phaseoleae, Glycine, Soja, Glycine max (Soybean) (Glycine hispida)				PF01657;	2	IPR002902;IPR038408;	TRANSMEM 274 295 Helical. {ECO:0000256|SAM:Phobius}.	0	0.004247	1	0	o274-295i	Q6NM73	PDLP2	38.33	300	145	9	32	304	21	307	1.21e-57	187	55	UniRef100_A0A0R0ERG8	Cluster: Uncharacterized protein	1	A0A0R0ERG8	Glycine max (Soybean) (Glycine hispida)	305	1	unreviewed	Y
A0A103YFC6	A0A103YFC6_CYNCS	unreviewed	Uncharacterized protein	Ccrd_013570	Cynara cardunculus var. scolymus (Globe artichoke) (Cynara scolymus)	305	cellular organisms, Eukaryota, Viridiplantae, Streptophyta, Streptophytina, Embryophyta, Tracheophyta, Euphyllophyta, Spermatophyta, Magnoliophyta, Mesangiospermae, eudicotyledons, Gunneridae, Pentapetalae, asterids, campanulids, Asterales, Asteraceae, Carduoideae, Cardueae, Carduinae, Cynara, Cynara cardunculus (Cardoon), Cynara cardunculus subsp. cardunculus, Cynara cardunculus var. scolymus (G…			SIGNAL 1 26 {ECO:0000256|SAM:SignalP}.	PF01657;	2	IPR002902;IPR038408;	TRANSMEM 275 295 Helical. {ECO:0000256|SAM:Phobius}.	Y	0.981587	1	Y	n8-21c26/27o275-295i	Q6NM73	PDLP2	64.24	302	103	3	8	305	7	307	1.17e-130	374	81.79	UniRef100_A0A103YFC6	Cluster: Uncharacterized protein	2	A0A103YFC6; UPI000D62513B	Cynara cardunculus var. scolymus (Globe artichoke) (Cynara scolymus)	305	1	unreviewed and UniParc	Y
A0A164T7E8	A0A164T7E8_DAUCA	unreviewed	Uncharacterized protein	DCAR_024292	Daucus carota subsp. sativus	305	cellular organisms, Eukaryota, Viridiplantae, Streptophyta, Streptophytina, Embryophyta, Tracheophyta, Euphyllophyta, Spermatophyta, Magnoliophyta, Mesangiospermae, eudicotyledons, Gunneridae, Pentapetalae, asterids, campanulids, Apiales, Apiineae, Apiaceae, Apioideae, Scandiceae, Daucinae, Daucus, Daucus sect. Daucus, Daucus carota (Wild carrot), Daucus carota subsp. sativus			SIGNAL 1 27 {ECO:0000256|SAM:SignalP}.	PF01657;	2	IPR002902;IPR038408;	TRANSMEM 275 295 Helical. {ECO:0000256|SAM:Phobius}.	Y	0.993713	1	Y	n8-19c27/28o275-295i	Q6NM73	PDLP2	63.14	312	103	4	1	305	1	307	1.04e-135	386	83.01	UniRef100_A0A164T7E8	Cluster: Uncharacterized protein	1	A0A164T7E8	Daucus carota subsp. sativus	305	1	unreviewed	Y
A0A1J3FKH2	A0A1J3FKH2_NOCCA	unreviewed	Cysteine-rich repeat secretory protein 3	LC_TR7273_c0_g1_i1_g.24314 LE_TR21024_c0_g1_i1_g.67696 MP_TR1410_c0_g1_i1_g.3657	Noccaea caerulescens (Alpine penny-cress) (Thlaspi caerulescens)	305	cellular organisms, Eukaryota, Viridiplantae, Streptophyta, Streptophytina, Embryophyta, Tracheophyta, Euphyllophyta, Spermatophyta, Magnoliophyta, Mesangiospermae, eudicotyledons, Gunneridae, Pentapetalae, rosids, malvids, Brassicales, Brassicaceae, Coluteocarpeae, Noccaea, Noccaea caerulescens (Alpine penny-cress) (Thlaspi caerulescens)			SIGNAL 1 20 {ECO:0000256|SAM:SignalP}.	PF01657;	2	IPR002902;IPR038408;	TRANSMEM 274 294 Helical. {ECO:0000256|SAM:Phobius}.	Y	0.953556	1	Y	n4-15c20/21o274-294i	Q6NM73	PDLP2	91.61	310	18	3	1	305	1	307	0	521	95.48	UniRef100_A0A1J3FKH2	Cluster: Cysteine-rich repeat secretory protein 3	1	A0A1J3FKH2	Noccaea caerulescens (Alpine penny-cress) (Thlaspi caerulescens)	305	1	unreviewed
A0A1U8LSA6	A0A1U8LSA6_GOSHI	unreviewed	cysteine-rich repeat secretory protein 3-like isoform X2	LOC107930324	Gossypium hirsutum (Upland cotton) (Gossypium mexicanum)	305	cellular organisms, Eukaryota, Viridiplantae, Streptophyta, Streptophytina, Embryophyta, Tracheophyta, Euphyllophyta, Spermatophyta, Magnoliophyta, Mesangiospermae, eudicotyledons, Gunneridae, Pentapetalae, rosids, malvids, Malvales, Malvaceae, Malvoideae, Gossypium, Gossypium hirsutum (Upland cotton) (Gossypium mexicanum)	LOC107930324		SIGNAL 1 31 {ECO:0000256|SAM:SignalP}.	PF01657;	2	IPR002902;IPR038408;	TRANSMEM 275 295 Helical. {ECO:0000256|SAM:Phobius}.	Y	0.927319	1	Y	n10-21c31/32o275-295i	Q6NM73	PDLP2	63.29	316	94	7	1	304	1	306	1.22e-126	363	78.16	UniRef100_A0A1U8LSA6	Cluster: cysteine-rich repeat secretory protein 3-like isoform X2	1	A0A1U8LSA6	Gossypium hirsutum (Upland cotton) (Gossypium mexicanum)	305	1	unreviewed	Y
A0A1U8P645	A0A1U8P645_GOSHI	unreviewed	cysteine-rich repeat secretory protein 56-like isoform X1	LOC107955415	Gossypium hirsutum (Upland cotton) (Gossypium mexicanum)	305	cellular organisms, Eukaryota, Viridiplantae, Streptophyta, Streptophytina, Embryophyta, Tracheophyta, Euphyllophyta, Spermatophyta, Magnoliophyta, Mesangiospermae, eudicotyledons, Gunneridae, Pentapetalae, rosids, malvids, Malvales, Malvaceae, Malvoideae, Gossypium, Gossypium hirsutum (Upland cotton) (Gossypium mexicanum)	LOC107955415			PF01657;	2	IPR002902;IPR038408;	TRANSMEM 274 294 Helical. {ECO:0000256|SAM:Phobius}.	Y	0.744893	1	Y	n8-20c32/33o274-294i	Q8GXV7	PDLP1	57.19	285	107	5	31	304	19	299	3.51e-100	296	71.58	UniRef100_A0A1U8P645	Cluster: cysteine-rich repeat secretory protein 56-like isoform X1	1	A0A1U8P645	Gossypium hirsutum (Upland cotton) (Gossypium mexicanum)	305	1	unreviewed	Y
A0A2G2WMV4	A0A2G2WMV4_CAPBA	unreviewed	Uncharacterized protein	CQW23_15710	Capsicum baccatum (Peruvian pepper)	305	cellular organisms, Eukaryota, Viridiplantae, Streptophyta, Streptophytina, Embryophyta, Tracheophyta, Euphyllophyta, Spermatophyta, Magnoliophyta, Mesangiospermae, eudicotyledons, Gunneridae, Pentapetalae, asterids, lamiids, Solanales, Solanaceae, Solanoideae, Capsiceae, Capsicum (peppers), Capsicum baccatum (Peruvian pepper)			SIGNAL 1 33 {ECO:0000256|SAM:SignalP}.	PF01657;	2	IPR002902;IPR038408;	TRANSMEM 271 291 Helical. {ECO:0000256|SAM:Phobius}.	Y	0.974837	1	Y	n14-25c33/34o271-291i	Q6NM73	PDLP2	49.83	295	135	3	15	298	11	303	8.29e-93	277	66.44	UniRef100_A0A2G2WMV4	Cluster: Uncharacterized protein	1	A0A2G2WMV4	Capsicum baccatum (Peruvian pepper)	305	1	unreviewed
M0SRS7	M0SRS7_MUSAM	unreviewed	Uncharacterized protein		Musa acuminata subsp. malaccensis (Wild banana) (Musa malaccensis)	305	cellular organisms, Eukaryota, Viridiplantae, Streptophyta, Streptophytina, Embryophyta, Tracheophyta, Euphyllophyta, Spermatophyta, Magnoliophyta, Mesangiospermae, Liliopsida, Petrosaviidae, commelinids, Zingiberales, Musaceae, Musa, Musa acuminata (Banana) (Musa cavendishii), Musa acuminata subsp. malaccensis (Wild banana) (Musa malaccensis)			SIGNAL 1 29 {ECO:0000256|SAM:SignalP}.	PF01657;	2	IPR002902;IPR038408;	TRANSMEM 251 271 Helical. {ECO:0000256|SAM:Phobius}.	Y	0.982591	2	Y	n8-19c29/30o251-271i283-302o	Q6NKQ9	PDLP8	55.82	249	104	3	32	274	29	277	1.25e-97	288	76.71	UniRef100_M0SRS7	Cluster: Uncharacterized protein	2	M0SRS7; UPI000511F70F	Musa acuminata subsp. malaccensis (Wild banana) (Musa malaccensis)	305	1	unreviewed and UniParc	Y
W9R8R9	W9R8R9_9ROSA	unreviewed	Uncharacterized protein	L484_025595	Morus notabilis	305	cellular organisms, Eukaryota, Viridiplantae, Streptophyta, Streptophytina, Embryophyta, Tracheophyta, Euphyllophyta, Spermatophyta, Magnoliophyta, Mesangiospermae, eudicotyledons, Gunneridae, Pentapetalae, rosids, fabids, Rosales, Moraceae, Morus (mulberries), Morus notabilis				PF01657;	2	IPR002902;IPR038408;	TRANSMEM 265 285 Helical. {ECO:0000256|SAM:Phobius}.	0	0.319864	1	Y	n15-26c34/35o265-285i	Q6NKQ9	PDLP8	66.54	254	83	2	38	289	25	278	1.79e-124	357	84.65	UniRef100_W9R8R9	Cluster: Uncharacterized protein	1	W9R8R9	Morus notabilis	305	1	unreviewed	Y
A0A078FVM9	A0A078FVM9_BRANA	unreviewed	BnaA05g10240D protein	BnaA05g10240D GSBRNA2T00095225001	Brassica napus (Rape)	304	cellular organisms, Eukaryota, Viridiplantae, Streptophyta, Streptophytina, Embryophyta, Tracheophyta, Euphyllophyta, Spermatophyta, Magnoliophyta, Mesangiospermae, eudicotyledons, Gunneridae, Pentapetalae, rosids, malvids, Brassicales, Brassicaceae, Brassiceae, Brassica, Brassica napus (Rape)	BnaA05g10240D		SIGNAL 1 19 {ECO:0000256|SAM:SignalP}.	PF01657;	2	IPR002902;IPR038408;	TRANSMEM 273 293 Helical. {ECO:0000256|SAM:Phobius}.	Y	0.980464	1	Y	n10-21c29/30o273-293i	O22784	PDLP3	86.62	299	39	1	7	304	6	304	6.13e-175	485	93.31	UniRef100_A0A078FVM9	Cluster: BnaA05g10240D protein	1	A0A078FVM9	Brassica napus (Rape)	304	1	unreviewed	Y
A0A0B2QTT4	A0A0B2QTT4_GLYSO	unreviewed	Cysteine-rich repeat secretory protein 3	glysoja_035641	Glycine soja (Wild soybean)	304	cellular organisms, Eukaryota, Viridiplantae, Streptophyta, Streptophytina, Embryophyta, Tracheophyta, Euphyllophyta, Spermatophyta, Magnoliophyta, Mesangiospermae, eudicotyledons, Gunneridae, Pentapetalae, rosids, fabids, Fabales, Fabaceae, Papilionoideae, 50 kb inversion clade, NPAAA clade, indigoferoid/millettioid clade, Phaseoleae, Glycine, Soja, Glycine soja (Wild soybean)			SIGNAL 1 27 {ECO:0000256|SAM:SignalP}.	PF01657;	2	IPR002902;IPR038408;	TRANSMEM 269 289 Helical. {ECO:0000256|SAM:Phobius}.	Y	0.993022	1	Y	n11-21c29/30o269-289i	Q6NM73	PDLP2	69.13	298	80	3	12	297	8	305	1.47e-137	391	83.56	UniRef100_I1NEM6	Cluster: Uncharacterized protein	2	I1NEM6; A0A0B2QTT4	Glycine max (Soybean) (Glycine hispida); Glycine soja (Wild soybean)	304	1	unreviewed
A0A0D2S9A1	A0A0D2S9A1_GOSRA	unreviewed	Uncharacterized protein	B456_006G251100	Gossypium raimondii (New World cotton)	304	cellular organisms, Eukaryota, Viridiplantae, Streptophyta, Streptophytina, Embryophyta, Tracheophyta, Euphyllophyta, Spermatophyta, Magnoliophyta, Mesangiospermae, eudicotyledons, Gunneridae, Pentapetalae, rosids, malvids, Malvales, Malvaceae, Malvoideae, Gossypium, Gossypium raimondii (New World cotton)			SIGNAL 1 31 {ECO:0000256|SAM:SignalP}.	PF01657;	2	IPR002902;IPR038408;	TRANSMEM 274 294 Helical. {ECO:0000256|SAM:Phobius}.	Y	0.926783	1	Y	n10-21c31/32o274-294i	Q6NM73	PDLP2	64.86	313	93	7	1	303	1	306	2.02e-127	365	79.55	UniRef100_A0A0D2S9A1	Cluster: Uncharacterized protein	1	A0A0D2S9A1	Gossypium raimondii (New World cotton)	304	1	unreviewed	Y
I1NEM6	I1NEM6_SOYBN	unreviewed	Uncharacterized protein	100775289 GLYMA_20G083000	Glycine max (Soybean) (Glycine hispida)	304	cellular organisms, Eukaryota, Viridiplantae, Streptophyta, Streptophytina, Embryophyta, Tracheophyta, Euphyllophyta, Spermatophyta, Magnoliophyta, Mesangiospermae, eudicotyledons, Gunneridae, Pentapetalae, rosids, fabids, Fabales, Fabaceae, Papilionoideae, 50 kb inversion clade, NPAAA clade, indigoferoid/millettioid clade, Phaseoleae, Glycine, Soja, Glycine max (Soybean) (Glycine hispida)	100775289		SIGNAL 1 27 {ECO:0000256|SAM:SignalP}.	PF01657;	2	IPR002902;IPR038408;	TRANSMEM 269 289 Helical. {ECO:0000256|SAM:Phobius}.	Y	0.993022	1	Y	n11-21c29/30o269-289i	Q6NM73	PDLP2	69.13	298	80	3	12	297	8	305	1.47e-137	391	83.56	UniRef100_I1NEM6	Cluster: Uncharacterized protein	2	I1NEM6; A0A0B2QTT4	Glycine max (Soybean) (Glycine hispida); Glycine soja (Wild soybean)	304	1	unreviewed	Y
A0A1R3K7Y1	A0A1R3K7Y1_9ROSI	unreviewed	Uncharacterized protein	COLO4_10575	Corchorus olitorius	304	cellular organisms, Eukaryota, Viridiplantae, Streptophyta, Streptophytina, Embryophyta, Tracheophyta, Euphyllophyta, Spermatophyta, Magnoliophyta, Mesangiospermae, eudicotyledons, Gunneridae, Pentapetalae, rosids, malvids, Malvales, Malvaceae, Grewioideae, Apeibeae, Corchorus, Corchorus olitorius			SIGNAL 1 33 {ECO:0000256|SAM:SignalP}.	PF01657;	2	IPR002902;IPR038408;	TRANSMEM 270 290 Helical. {ECO:0000256|SAM:Phobius}.	Y	0.919978	1	Y	n12-24c33/34o270-290i	Q8GXV7	PDLP1	53.87	284	113	4	35	304	24	303	8.79e-99	292	71.83	UniRef100_A0A1R3K7Y1	Cluster: Uncharacterized protein	1	A0A1R3K7Y1	Corchorus olitorius	304	1	unreviewed
A0A1U8LMN5	A0A1U8LMN5_GOSHI	unreviewed	cysteine-rich repeat secretory protein 3-like	LOC107929041	Gossypium hirsutum (Upland cotton) (Gossypium mexicanum)	304	cellular organisms, Eukaryota, Viridiplantae, Streptophyta, Streptophytina, Embryophyta, Tracheophyta, Euphyllophyta, Spermatophyta, Magnoliophyta, Mesangiospermae, eudicotyledons, Gunneridae, Pentapetalae, rosids, malvids, Malvales, Malvaceae, Malvoideae, Gossypium, Gossypium hirsutum (Upland cotton) (Gossypium mexicanum)	LOC107929041		SIGNAL 1 31 {ECO:0000256|SAM:SignalP}.	PF01657;	2	IPR002902;IPR038408;	TRANSMEM 274 294 Helical. {ECO:0000256|SAM:Phobius}.	Y	0.926783	1	Y	n10-21c31/32o274-294i	Q6NM73	PDLP2	63.58	313	97	7	1	303	1	306	2.25e-124	357	78.27	UniRef100_A0A1U8LMN5	Cluster: cysteine-rich repeat secretory protein 3-like	1	A0A1U8LMN5	Gossypium hirsutum (Upland cotton) (Gossypium mexicanum)	304	1	unreviewed	Y
C6TBR8	C6TBR8_SOYBN	unreviewed	Uncharacterized protein		Glycine max (Soybean) (Glycine hispida)	304	cellular organisms, Eukaryota, Viridiplantae, Streptophyta, Streptophytina, Embryophyta, Tracheophyta, Euphyllophyta, Spermatophyta, Magnoliophyta, Mesangiospermae, eudicotyledons, Gunneridae, Pentapetalae, rosids, fabids, Fabales, Fabaceae, Papilionoideae, 50 kb inversion clade, NPAAA clade, indigoferoid/millettioid clade, Phaseoleae, Glycine, Soja, Glycine max (Soybean) (Glycine hispida)			SIGNAL 1 27 {ECO:0000256|SAM:SignalP}.	PF01657;	2	IPR002902;IPR038408;	TRANSMEM 269 289 Helical. {ECO:0000256|SAM:Phobius}.	Y	0.993022	1	Y	n11-21c29/30o269-289i	Q6NM73	PDLP2	68.46	298	82	3	12	297	8	305	4.78e-137	390	82.89	UniRef100_C6TBR8	Cluster: Uncharacterized protein	1	C6TBR8	Glycine max (Soybean) (Glycine hispida)	304	1	unreviewed
D7LFS7	D7LFS7_ARALL	unreviewed	Predicted protein	ARALYDRAFT_669083	Arabidopsis lyrata subsp. lyrata (Lyre-leaved rock-cress)	304	cellular organisms, Eukaryota, Viridiplantae, Streptophyta, Streptophytina, Embryophyta, Tracheophyta, Euphyllophyta, Spermatophyta, Magnoliophyta, Mesangiospermae, eudicotyledons, Gunneridae, Pentapetalae, rosids, malvids, Brassicales, Brassicaceae, Camelineae, Arabidopsis, Arabidopsis lyrata (Lyre-leaved rock-cress) (Arabis lyrata), Arabidopsis lyrata subsp. lyrata (Lyre-leaved rock-cress)			SIGNAL 1 28 {ECO:0000256|SAM:SignalP}.	PF01657;	2	IPR002902;IPR038408;	TRANSMEM 273 293 Helical. {ECO:0000256|SAM:Phobius}.	Y	0.934726	1	Y	n9-20c26/27o273-293i	O22784	PDLP3	96.38	304	11	0	1	304	1	304	0	591	97.37	UniRef100_D7LFS7	Cluster: Predicted protein	1	D7LFS7	Arabidopsis lyrata subsp. lyrata (Lyre-leaved rock-cress)	304	1	unreviewed	Y
O22784	PDLP3_ARATH	reviewed	Plasmodesmata-located protein 3 (PD-located protein 3) (Cysteine-rich repeat secretory protein 11)	PDLP3 CRRSP11 At2g33330 F4P9.10	Arabidopsis thaliana (Mouse-ear cress)	304	cellular organisms, Eukaryota, Viridiplantae, Streptophyta, Streptophytina, Embryophyta, Tracheophyta, Euphyllophyta, Spermatophyta, Magnoliophyta, Mesangiospermae, eudicotyledons, Gunneridae, Pentapetalae, rosids, malvids, Brassicales, Brassicaceae, Camelineae, Arabidopsis, Arabidopsis thaliana (Mouse-ear cress)	PDLP3		SIGNAL 1 26 {ECO:0000255}.	PF01657;	2	IPR002902;IPR038408;	TRANSMEM 273 293 Helical. {ECO:0000255}.	Y	0.96183	1	Y	n9-20c28/29o273-293i	O22784	PDLP3	100	304	0	0	1	304	1	304	0	612	100	UniRef100_O22784	Cluster: Plasmodesmata-located protein 3	1	O22784	Arabidopsis thaliana (Mouse-ear cress)	304	1	reviewed	Y
A0A022RVE8	A0A022RVE8_ERYGU	unreviewed	Uncharacterized protein	MIMGU_mgv1a010743mg	Erythranthe guttata (Yellow monkey flower) (Mimulus guttatus)	303	cellular organisms, Eukaryota, Viridiplantae, Streptophyta, Streptophytina, Embryophyta, Tracheophyta, Euphyllophyta, Spermatophyta, Magnoliophyta, Mesangiospermae, eudicotyledons, Gunneridae, Pentapetalae, asterids, lamiids, Lamiales, Phrymaceae, Erythranthe, Erythranthe guttata (Yellow monkey flower) (Mimulus guttatus)			SIGNAL 1 31 {ECO:0000256|SAM:SignalP}.	PF01657;	2	IPR002902;IPR038408;	TRANSMEM 273 293 Helical. {ECO:0000256|SAM:Phobius}.	Y	0.956785	1	Y	n11-22c31/32o273-293i	Q6NM73	PDLP2	63.75	309	92	7	9	303	5	307	4.95e-128	367	80.26	UniRef100_A0A022RVE8	Cluster: Uncharacterized protein	1	A0A022RVE8	Erythranthe guttata (Yellow monkey flower) (Mimulus guttatus)	303	1	unreviewed	Y
A0A0A0LLG0	A0A0A0LLG0_CUCSA	unreviewed	Uncharacterized protein	Csa_2G171840	Cucumis sativus (Cucumber)	303	cellular organisms, Eukaryota, Viridiplantae, Streptophyta, Streptophytina, Embryophyta, Tracheophyta, Euphyllophyta, Spermatophyta, Magnoliophyta, Mesangiospermae, eudicotyledons, Gunneridae, Pentapetalae, rosids, fabids, Cucurbitales, Cucurbitaceae, Benincaseae, Cucumis, Cucumis sativus (Cucumber)				PF01657;	2	IPR002902;IPR038408;	TRANSMEM 273 293 Helical. {ECO:0000256|SAM:Phobius}.	Y	0.840863	1	Y	n8-26c30/31o273-293i	Q6NM73	PDLP2	72.76	279	69	3	31	303	30	307	4.28e-136	387	86.38	UniRef100_A0A0A0LLG0	Cluster: Uncharacterized protein	1	A0A0A0LLG0	Cucumis sativus (Cucumber)	303	1	unreviewed	Y
A0A0B0P965	A0A0B0P965_GOSAR	unreviewed	Cysteine-rich repeat secretory 3-like protein	F383_24559 F383_26430	Gossypium arboreum (Tree cotton) (Gossypium nanking)	303	cellular organisms, Eukaryota, Viridiplantae, Streptophyta, Streptophytina, Embryophyta, Tracheophyta, Euphyllophyta, Spermatophyta, Magnoliophyta, Mesangiospermae, eudicotyledons, Gunneridae, Pentapetalae, rosids, malvids, Malvales, Malvaceae, Malvoideae, Gossypium, Gossypium arboreum (Tree cotton) (Gossypium nanking)			SIGNAL 1 31 {ECO:0000256|SAM:SignalP}.	PF01657;	2	IPR002902;IPR038408;	TRANSMEM 272 292 Helical. {ECO:0000256|SAM:Phobius}.	Y	0.970129	1	Y	n10-20c25/26o272-292i	Q6NM73	PDLP2	69.54	302	80	4	13	303	7	307	2.03e-140	398	84.11	UniRef100_A0A0B0P965	Cluster: Cysteine-rich repeat secretory 3-like protein	1	A0A0B0P965	Gossypium arboreum (Tree cotton) (Gossypium nanking)	303	1	unreviewed
A0A0D2T9L7	A0A0D2T9L7_GOSRA	unreviewed	Uncharacterized protein	B456_011G178200	Gossypium raimondii (New World cotton)	303	cellular organisms, Eukaryota, Viridiplantae, Streptophyta, Streptophytina, Embryophyta, Tracheophyta, Euphyllophyta, Spermatophyta, Magnoliophyta, Mesangiospermae, eudicotyledons, Gunneridae, Pentapetalae, rosids, malvids, Malvales, Malvaceae, Malvoideae, Gossypium, Gossypium raimondii (New World cotton)			SIGNAL 1 31 {ECO:0000256|SAM:SignalP}.	PF01657;	2	IPR002902;IPR038408;	TRANSMEM 272 292 Helical. {ECO:0000256|SAM:Phobius}.	Y	0.945246	1	Y	n10-20c25/26o272-292i	Q6NM73	PDLP2	68.85	305	77	4	13	303	7	307	2.84e-141	400	82.62	UniRef100_A0A0D2T9L7	Cluster: Uncharacterized protein	1	A0A0D2T9L7	Gossypium raimondii (New World cotton)	303	1	unreviewed	Y
A0A0D3C7J6	A0A0D3C7J6_BRAOL	unreviewed	Uncharacterized protein	106295335	Brassica oleracea var. oleracea	303	cellular organisms, Eukaryota, Viridiplantae, Streptophyta, Streptophytina, Embryophyta, Tracheophyta, Euphyllophyta, Spermatophyta, Magnoliophyta, Mesangiospermae, eudicotyledons, Gunneridae, Pentapetalae, rosids, malvids, Brassicales, Brassicaceae, Brassiceae, Brassica, Brassica oleracea (Wild cabbage), Brassica oleracea var. oleracea	106295335		SIGNAL 1 23 {ECO:0000256|SAM:SignalP}.	PF01657;	2	IPR002902;IPR038408;	TRANSMEM 272 292 Helical. {ECO:0000256|SAM:Phobius}.	Y	0.994175	1	Y	n3-15c23/24o272-292i	Q6NM73	PDLP2	92.51	307	19	2	1	303	1	307	0	525	96.42	UniRef100_A0A0D3C7J6	Cluster: Uncharacterized protein	1	A0A0D3C7J6	Brassica oleracea var. oleracea	303	1	unreviewed	Y
A0A1S3CSR6	A0A1S3CSR6_CUCME	unreviewed	cysteine-rich repeat secretory protein 12-like isoform X1	LOC103504537	Cucumis melo (Muskmelon)	303	cellular organisms, Eukaryota, Viridiplantae, Streptophyta, Streptophytina, Embryophyta, Tracheophyta, Euphyllophyta, Spermatophyta, Magnoliophyta, Mesangiospermae, eudicotyledons, Gunneridae, Pentapetalae, rosids, fabids, Cucurbitales, Cucurbitaceae, Benincaseae, Cucumis, Cucumis melo (Muskmelon)	LOC103504537		SIGNAL 1 31 {ECO:0000256|SAM:SignalP}.	PF01657;	2	IPR002902;IPR038408;	TRANSMEM 272 293 Helical. {ECO:0000256|SAM:Phobius}.	Y	0.689745	1	Y	n13-24c31/32o272-293i	Q9ZU94	PDLP6	54.42	294	118	5	15	303	6	288	9.81e-105	307	73.81	UniRef100_A0A1S3CSR6	Cluster: cysteine-rich repeat secretory protein 12-like isoform X1	1	A0A1S3CSR6	Cucumis melo (Muskmelon)	303	1	unreviewed	Y
A0A1U8GBF7	A0A1U8GBF7_CAPAN	unreviewed	cysteine-rich repeat secretory protein 3-like isoform X1	LOC107864232	Capsicum annuum (Bell pepper)	303	cellular organisms, Eukaryota, Viridiplantae, Streptophyta, Streptophytina, Embryophyta, Tracheophyta, Euphyllophyta, Spermatophyta, Magnoliophyta, Mesangiospermae, eudicotyledons, Gunneridae, Pentapetalae, asterids, lamiids, Solanales, Solanaceae, Solanoideae, Capsiceae, Capsicum (peppers), Capsicum annuum (Bell pepper)	LOC107864232		SIGNAL 1 30 {ECO:0000256|SAM:SignalP}.	PF01657;	2	IPR002902;IPR038408;	TRANSMEM 273 293 Helical. {ECO:0000256|SAM:Phobius}.	Y	0.889498	1	Y	n8-22c30/31o273-293i	Q6NM73	PDLP2	63.69	314	96	6	1	303	1	307	1.62e-128	368	77.71	UniRef100_A0A1U8GBF7	Cluster: cysteine-rich repeat secretory protein 3-like isoform X1	1	A0A1U8GBF7	Capsicum annuum (Bell pepper)	303	1	unreviewed
A0A1U8IIG0	A0A1U8IIG0_GOSHI	unreviewed	cysteine-rich repeat secretory protein 3-like isoform X1	LOC107897058	Gossypium hirsutum (Upland cotton) (Gossypium mexicanum)	303	cellular organisms, Eukaryota, Viridiplantae, Streptophyta, Streptophytina, Embryophyta, Tracheophyta, Euphyllophyta, Spermatophyta, Magnoliophyta, Mesangiospermae, eudicotyledons, Gunneridae, Pentapetalae, rosids, malvids, Malvales, Malvaceae, Malvoideae, Gossypium, Gossypium hirsutum (Upland cotton) (Gossypium mexicanum)	LOC107897058		SIGNAL 1 31 {ECO:0000256|SAM:SignalP}.	PF01657;	2	IPR002902;IPR038408;	TRANSMEM 272 292 Helical. {ECO:0000256|SAM:Phobius}.	Y	0.970129	1	Y	n10-20c25/26o272-292i	Q6NM73	PDLP2	69.54	302	80	4	13	303	7	307	9.67e-141	399	84.11	UniRef100_A0A1U8IIG0	Cluster: cysteine-rich repeat secretory protein 3-like isoform X1	1	A0A1U8IIG0	Gossypium hirsutum (Upland cotton) (Gossypium mexicanum)	303	1	unreviewed	Y
A0A1U8P636	A0A1U8P636_GOSHI	unreviewed	cysteine-rich repeat secretory protein 56-like isoform X2	LOC107955415	Gossypium hirsutum (Upland cotton) (Gossypium mexicanum)	303	cellular organisms, Eukaryota, Viridiplantae, Streptophyta, Streptophytina, Embryophyta, Tracheophyta, Euphyllophyta, Spermatophyta, Magnoliophyta, Mesangiospermae, eudicotyledons, Gunneridae, Pentapetalae, rosids, malvids, Malvales, Malvaceae, Malvoideae, Gossypium, Gossypium hirsutum (Upland cotton) (Gossypium mexicanum)	LOC107955415			PF01657;	2	IPR002902;IPR038408;	TRANSMEM 272 292 Helical. {ECO:0000256|SAM:Phobius}.	Y	0.744893	1	Y	n8-20c32/33o272-292i	Q8GXV7	PDLP1	57.6	283	107	5	31	302	19	299	1.54e-100	297	72.08	UniRef100_A0A1U8P636	Cluster: cysteine-rich repeat secretory protein 56-like isoform X2	1	A0A1U8P636	Gossypium hirsutum (Upland cotton) (Gossypium mexicanum)	303	1	unreviewed	Y
A0A218WXV7	A0A218WXV7_PUNGR	unreviewed	Uncharacterized protein	CDL15_Pgr002681 CRG98_021115	Punica granatum (Pomegranate)	303	cellular organisms, Eukaryota, Viridiplantae, Streptophyta, Streptophytina, Embryophyta, Tracheophyta, Euphyllophyta, Spermatophyta, Magnoliophyta, Mesangiospermae, eudicotyledons, Gunneridae, Pentapetalae, rosids, malvids, Myrtales, Lythraceae, Punica, Punica granatum (Pomegranate)				PF01657;	2	IPR002902;IPR038408;	TRANSMEM 12 31 Helical. {ECO:0000256|SAM:Phobius}.; TRANSMEM 270 290 Helical. {ECO:0000256|SAM:Phobius}.	Y	0.732718	2	0	i12-31o270-290i	Q6NM73	PDLP2	46.1	308	143	2	9	299	4	305	2.28e-93	279	65.58	UniRef100_A0A218WXV7	Cluster: Uncharacterized protein	1	A0A218WXV7	Punica granatum (Pomegranate)	303	1	unreviewed
A0A2P6PUW5	A0A2P6PUW5_ROSCH	unreviewed	Putative Gnk2-like domain-containing protein	RchiOBHm_Chr6g0286761	Rosa chinensis (China rose)	303	cellular organisms, Eukaryota, Viridiplantae, Streptophyta, Streptophytina, Embryophyta, Tracheophyta, Euphyllophyta, Spermatophyta, Magnoliophyta, Mesangiospermae, eudicotyledons, Gunneridae, Pentapetalae, rosids, fabids, Rosales, Rosaceae, Rosoideae, Rosoideae unplaced, Rosa, Rosa chinensis (China rose)			SIGNAL 1 30 {ECO:0000256|SAM:SignalP}.	PF01657;	2	IPR002902;IPR038408;	TRANSMEM 267 287 Helical. {ECO:0000256|SAM:Phobius}.	Y	0.947596	1	Y	n9-22c30/31o267-287i	O22784	PDLP3	50.34	292	131	4	15	294	11	300	1.16e-94	282	69.86	UniRef100_A0A2P6PUW5	Cluster: Putative Gnk2-like domain-containing protein	1	A0A2P6PUW5	Rosa chinensis (China rose)	303	1	unreviewed	Y
A0A397Z8G8	A0A397Z8G8_BRACM	unreviewed	Uncharacterized protein	BRARA_E01062	Brassica campestris (Field mustard)	303	cellular organisms, Eukaryota, Viridiplantae, Streptophyta, Streptophytina, Embryophyta, Tracheophyta, Euphyllophyta, Spermatophyta, Magnoliophyta, Mesangiospermae, eudicotyledons, Gunneridae, Pentapetalae, rosids, malvids, Brassicales, Brassicaceae, Brassiceae, Brassica, Brassica campestris (Field mustard)			SIGNAL 1 19 {ECO:0000256|SAM:SignalP}.	PF01657;	2	IPR002902;IPR038408;	TRANSMEM 272 292 Helical. {ECO:0000256|SAM:Phobius}.	Y	0.980464	1	Y	n10-21c29/30o272-292i	O22784	PDLP3	86.62	299	38	1	7	303	6	304	2.64e-174	484	93.65	UniRef100_A0A397Z8G8	Cluster: Uncharacterized protein	1	A0A397Z8G8	Brassica campestris (Field mustard)	303	1	unreviewed
Q8GXV7	PDLP1_ARATH	reviewed	Plasmodesmata-located protein 1 (PD-located protein 1) (Cysteine-rich repeat secretory protein 56) (Plasmodesmata localizing protein 1) (Plasmodesmata-located protein 1a) (PDLP1a)	PDLP1 CRRSP56 At5g43980 MRH10.9	Arabidopsis thaliana (Mouse-ear cress)	303	cellular organisms, Eukaryota, Viridiplantae, Streptophyta, Streptophytina, Embryophyta, Tracheophyta, Euphyllophyta, Spermatophyta, Magnoliophyta, Mesangiospermae, eudicotyledons, Gunneridae, Pentapetalae, rosids, malvids, Brassicales, Brassicaceae, Camelineae, Arabidopsis, Arabidopsis thaliana (Mouse-ear cress)	PDLP1		SIGNAL 1 21 {ECO:0000255}.	PF01657;	2	IPR002902;IPR038408;	TRANSMEM 269 289 Helical. {ECO:0000255}.	Y	0.983837	1	Y	n7-17c21/22o269-289i	Q8GXV7	PDLP1	100	303	0	0	1	303	1	303	0	616	100	UniRef100_Q8GXV7	Cluster: Plasmodesmata-located protein 1	1	Q8GXV7	Arabidopsis thaliana (Mouse-ear cress)	303	1	reviewed	Y
W9QPA7	W9QPA7_9ROSA	unreviewed	Uncharacterized protein	L484_015865	Morus notabilis	303	cellular organisms, Eukaryota, Viridiplantae, Streptophyta, Streptophytina, Embryophyta, Tracheophyta, Euphyllophyta, Spermatophyta, Magnoliophyta, Mesangiospermae, eudicotyledons, Gunneridae, Pentapetalae, rosids, fabids, Rosales, Moraceae, Morus (mulberries), Morus notabilis				PF01657;	2	IPR002902;IPR038408;	TRANSMEM 12 30 Helical. {ECO:0000256|SAM:Phobius}.; TRANSMEM 272 292 Helical. {ECO:0000256|SAM:Phobius}.	Y	0.792624	2	0	i12-30o272-292i	Q6NM73	PDLP2	49.68	312	132	5	9	303	4	307	3.09e-97	288	66.03	UniRef100_W9QPA7	Cluster: Uncharacterized protein	1	W9QPA7	Morus notabilis	303	1	unreviewed	Y
A0A059ATQ2	A0A059ATQ2_EUCGR	unreviewed	Uncharacterized protein	EUGRSUZ_H00130	Eucalyptus grandis (Flooded gum)	302	cellular organisms, Eukaryota, Viridiplantae, Streptophyta, Streptophytina, Embryophyta, Tracheophyta, Euphyllophyta, Spermatophyta, Magnoliophyta, Mesangiospermae, eudicotyledons, Gunneridae, Pentapetalae, rosids, malvids, Myrtales, Myrtaceae, Myrtoideae, Eucalypteae, Eucalyptus, Eucalyptus grandis (Flooded gum)			SIGNAL 1 31 {ECO:0000256|SAM:SignalP}.	PF01657;	2	IPR002902;IPR038408;	TRANSMEM 272 292 Helical. {ECO:0000256|SAM:Phobius}.	Y	0.992658	1	Y	n12-23c31/32o272-292i	Q6NM73	PDLP2	68.18	308	80	4	10	302	3	307	2.97e-140	398	84.74	UniRef100_A0A059ATQ2	Cluster: Uncharacterized protein	1	A0A059ATQ2	Eucalyptus grandis (Flooded gum)	302	1	unreviewed	Y
A0A061EMX4	A0A061EMX4_THECC	unreviewed	Plasmodesmata-located protein 2 isoform 1	TCM_020988	Theobroma cacao (Cacao) (Cocoa)	302	cellular organisms, Eukaryota, Viridiplantae, Streptophyta, Streptophytina, Embryophyta, Tracheophyta, Euphyllophyta, Spermatophyta, Magnoliophyta, Mesangiospermae, eudicotyledons, Gunneridae, Pentapetalae, rosids, malvids, Malvales, Malvaceae, Byttnerioideae, Theobroma, Theobroma cacao (Cacao) (Cocoa)			SIGNAL 1 31 {ECO:0000256|SAM:SignalP}.	PF01657;	2	IPR002902;IPR038408;	TRANSMEM 272 292 Helical. {ECO:0000256|SAM:Phobius}.	Y	0.980398	1	Y	n10-21c31/32o272-292i	Q6NM73	PDLP2	67.54	305	81	4	11	301	5	305	1.28e-139	396	83.28	UniRef100_A0A061EMX4	Cluster: Plasmodesmata-located protein 2 isoform 1	1	A0A061EMX4	Theobroma cacao (Cacao) (Cocoa)	302	1	unreviewed	Y
A0A078IEC0	A0A078IEC0_BRANA	unreviewed	BnaC04g22030D protein	BnaC04g22030D GSBRNA2T00089363001	Brassica napus (Rape)	302	cellular organisms, Eukaryota, Viridiplantae, Streptophyta, Streptophytina, Embryophyta, Tracheophyta, Euphyllophyta, Spermatophyta, Magnoliophyta, Mesangiospermae, eudicotyledons, Gunneridae, Pentapetalae, rosids, malvids, Brassicales, Brassicaceae, Brassiceae, Brassica, Brassica napus (Rape)	BnaC04g22030D		SIGNAL 1 18 {ECO:0000256|SAM:SignalP}.	PF01657;	2	IPR002902;IPR038408;	TRANSMEM 255 275 Helical. {ECO:0000256|SAM:Phobius}.	Y	0.97452	1	Y	n2-13c21/22o255-275i	Q6NKQ9	PDLP8	93.39	257	15	1	24	280	25	279	7.28e-172	476	97.28	UniRef100_A0A078IEC0	Cluster: BnaC04g22030D protein	1	A0A078IEC0	Brassica napus (Rape)	302	1	unreviewed	Y
A0A0A0KUP4	A0A0A0KUP4_CUCSA	unreviewed	Uncharacterized protein	Csa_5G546590	Cucumis sativus (Cucumber)	302	cellular organisms, Eukaryota, Viridiplantae, Streptophyta, Streptophytina, Embryophyta, Tracheophyta, Euphyllophyta, Spermatophyta, Magnoliophyta, Mesangiospermae, eudicotyledons, Gunneridae, Pentapetalae, rosids, fabids, Cucurbitales, Cucurbitaceae, Benincaseae, Cucumis, Cucumis sativus (Cucumber)			SIGNAL 1 31 {ECO:0000256|SAM:SignalP}.	PF01657;	2	IPR002902;IPR038408;	TRANSMEM 271 292 Helical. {ECO:0000256|SAM:Phobius}.	Y	0.73466	1	Y	n13-24c32/33o271-292i	Q9ZU94	PDLP6	51.71	292	128	4	15	302	6	288	4.85e-102	300	72.26	UniRef100_A0A0A0KUP4	Cluster: Uncharacterized protein	1	A0A0A0KUP4	Cucumis sativus (Cucumber)	302	1	unreviewed	Y
A0A0D3BSG4	A0A0D3BSG4_BRAOL	unreviewed	Uncharacterized protein	106337248	Brassica oleracea var. oleracea	302	cellular organisms, Eukaryota, Viridiplantae, Streptophyta, Streptophytina, Embryophyta, Tracheophyta, Euphyllophyta, Spermatophyta, Magnoliophyta, Mesangiospermae, eudicotyledons, Gunneridae, Pentapetalae, rosids, malvids, Brassicales, Brassicaceae, Brassiceae, Brassica, Brassica oleracea (Wild cabbage), Brassica oleracea var. oleracea	106337248		SIGNAL 1 29 {ECO:0000256|SAM:SignalP}.	PF01657;	2	IPR002902;IPR038408;	TRANSMEM 271 291 Helical. {ECO:0000256|SAM:Phobius}.	Y	0.979391	1	Y	n10-21c29/30o271-291i	O22784	PDLP3	85.95	299	39	1	7	302	6	304	3.06e-174	484	91.97	UniRef100_A0A0D3BSG4	Cluster: Uncharacterized protein	1	A0A0D3BSG4	Brassica oleracea var. oleracea	302	1	unreviewed	Y
A0A1J3GHK1	A0A1J3GHK1_NOCCA	unreviewed	Cysteine-rich repeat secretory protein 56	LC_TR1458_c0_g1_i1_g.4955 LE_TR106_c0_g1_i1_g.230	Noccaea caerulescens (Alpine penny-cress) (Thlaspi caerulescens)	302	cellular organisms, Eukaryota, Viridiplantae, Streptophyta, Streptophytina, Embryophyta, Tracheophyta, Euphyllophyta, Spermatophyta, Magnoliophyta, Mesangiospermae, eudicotyledons, Gunneridae, Pentapetalae, rosids, malvids, Brassicales, Brassicaceae, Coluteocarpeae, Noccaea, Noccaea caerulescens (Alpine penny-cress) (Thlaspi caerulescens)			SIGNAL 1 21 {ECO:0000256|SAM:SignalP}.	PF01657;	2	IPR002902;IPR038408;	TRANSMEM 269 289 Helical. {ECO:0000256|SAM:Phobius}.	Y	0.977883	1	Y	n7-17c21/22o269-289i	Q8GXV7	PDLP1	81.58	304	53	3	1	302	1	303	6.29e-155	435	87.5	UniRef100_A0A1J3GHK1	Cluster: Cysteine-rich repeat secretory protein 56	1	A0A1J3GHK1	Noccaea caerulescens (Alpine penny-cress) (Thlaspi caerulescens)	302	1	unreviewed
A0A1J3JUX9	A0A1J3JUX9_NOCCA	unreviewed	Cysteine-rich repeat secretory protein 56	MP_TR5908_c0_g1_i1_g.16687	Noccaea caerulescens (Alpine penny-cress) (Thlaspi caerulescens)	302	cellular organisms, Eukaryota, Viridiplantae, Streptophyta, Streptophytina, Embryophyta, Tracheophyta, Euphyllophyta, Spermatophyta, Magnoliophyta, Mesangiospermae, eudicotyledons, Gunneridae, Pentapetalae, rosids, malvids, Brassicales, Brassicaceae, Coluteocarpeae, Noccaea, Noccaea caerulescens (Alpine penny-cress) (Thlaspi caerulescens)			SIGNAL 1 21 {ECO:0000256|SAM:SignalP}.	PF01657;	2	IPR002902;IPR038408;	TRANSMEM 269 289 Helical. {ECO:0000256|SAM:Phobius}.	Y	0.977883	1	Y	n7-17c21/22o269-289i	Q8GXV7	PDLP1	81.25	304	54	3	1	302	1	303	9.75e-155	434	87.5	UniRef100_A0A1J3JUX9	Cluster: Cysteine-rich repeat secretory protein 56	1	A0A1J3JUX9	Noccaea caerulescens (Alpine penny-cress) (Thlaspi caerulescens)	302	1	unreviewed
A0A1R3IVG6	A0A1R3IVG6_COCAP	unreviewed	Uncharacterized protein	CCACVL1_09556	Corchorus capsularis (Jute)	302	cellular organisms, Eukaryota, Viridiplantae, Streptophyta, Streptophytina, Embryophyta, Tracheophyta, Euphyllophyta, Spermatophyta, Magnoliophyta, Mesangiospermae, eudicotyledons, Gunneridae, Pentapetalae, rosids, malvids, Malvales, Malvaceae, Grewioideae, Apeibeae, Corchorus, Corchorus capsularis (Jute)			SIGNAL 1 31 {ECO:0000256|SAM:SignalP}.	PF01657;	2	IPR002902;IPR038408;	TRANSMEM 272 292 Helical. {ECO:0000256|SAM:Phobius}.	Y	0.966323	1	Y	n10-23c31/32o272-292i	Q6NM73	PDLP2	70.4	304	71	5	13	301	7	306	3.71e-143	405	82.89	UniRef100_A0A1R3IVG6	Cluster: Uncharacterized protein	1	A0A1R3IVG6	Corchorus capsularis (Jute)	302	1	unreviewed	Y
A0A1R3JKN7	A0A1R3JKN7_9ROSI	unreviewed	Uncharacterized protein	COLO4_15961	Corchorus olitorius	302	cellular organisms, Eukaryota, Viridiplantae, Streptophyta, Streptophytina, Embryophyta, Tracheophyta, Euphyllophyta, Spermatophyta, Magnoliophyta, Mesangiospermae, eudicotyledons, Gunneridae, Pentapetalae, rosids, malvids, Malvales, Malvaceae, Grewioideae, Apeibeae, Corchorus, Corchorus olitorius			SIGNAL 1 31 {ECO:0000256|SAM:SignalP}.	PF01657;	2	IPR002902;IPR038408;	TRANSMEM 272 292 Helical. {ECO:0000256|SAM:Phobius}.	Y	0.973479	1	Y	n10-23c31/32o272-292i	Q6NM73	PDLP2	71.29	303	70	5	13	301	7	306	7.87e-145	409	83.83	UniRef100_A0A1R3JKN7	Cluster: Uncharacterized protein	1	A0A1R3JKN7	Corchorus olitorius	302	1	unreviewed
A0A1S3CSR3	A0A1S3CSR3_CUCME	unreviewed	cysteine-rich repeat secretory protein 12-like isoform X2	LOC103504537	Cucumis melo (Muskmelon)	302	cellular organisms, Eukaryota, Viridiplantae, Streptophyta, Streptophytina, Embryophyta, Tracheophyta, Euphyllophyta, Spermatophyta, Magnoliophyta, Mesangiospermae, eudicotyledons, Gunneridae, Pentapetalae, rosids, fabids, Cucurbitales, Cucurbitaceae, Benincaseae, Cucumis, Cucumis melo (Muskmelon)	LOC103504537		SIGNAL 1 31 {ECO:0000256|SAM:SignalP}.	PF01657;	2	IPR002902;IPR038408;	TRANSMEM 271 292 Helical. {ECO:0000256|SAM:Phobius}.	Y	0.689745	1	Y	n13-24c31/32o271-292i	Q9ZU94	PDLP6	53.77	292	122	4	15	302	6	288	4.26e-104	305	73.63	UniRef100_A0A1S3CSR3	Cluster: cysteine-rich repeat secretory protein 12-like isoform X2	1	A0A1S3CSR3	Cucumis melo (Muskmelon)	302	1	unreviewed	Y
A0A1S3V1E4	A0A1S3V1E4_VIGRR	unreviewed	cysteine-rich repeat secretory protein 3 isoform X1	LOC106770828	Vigna radiata var. radiata (Mung bean) (Phaseolus aureus)	302	cellular organisms, Eukaryota, Viridiplantae, Streptophyta, Streptophytina, Embryophyta, Tracheophyta, Euphyllophyta, Spermatophyta, Magnoliophyta, Mesangiospermae, eudicotyledons, Gunneridae, Pentapetalae, rosids, fabids, Fabales, Fabaceae, Papilionoideae, 50 kb inversion clade, NPAAA clade, indigoferoid/millettioid clade, Phaseoleae, Vigna, Vigna radiata (Mung bean), Vigna radiata var. radiata …	LOC106770828		SIGNAL 1 28 {ECO:0000256|SAM:SignalP}.	PF01657;	2	IPR002902;IPR038408;	TRANSMEM 267 287 Helical. {ECO:0000256|SAM:Phobius}.	Y	0.992008	1	Y	n9-20c28/29o267-287i	Q6NM73	PDLP2	68.46	298	76	3	8	295	16	305	3.1e-138	392	81.88	UniRef100_A0A1S3V1E4	Cluster: cysteine-rich repeat secretory protein 3 isoform X1	1	A0A1S3V1E4	Vigna radiata var. radiata (Mung bean) (Phaseolus aureus)	302	1	unreviewed	Y
A0A1U8KAN6	A0A1U8KAN6_GOSHI	unreviewed	cysteine-rich repeat secretory protein 3-like isoform X1	LOC107914980	Gossypium hirsutum (Upland cotton) (Gossypium mexicanum)	302	cellular organisms, Eukaryota, Viridiplantae, Streptophyta, Streptophytina, Embryophyta, Tracheophyta, Euphyllophyta, Spermatophyta, Magnoliophyta, Mesangiospermae, eudicotyledons, Gunneridae, Pentapetalae, rosids, malvids, Malvales, Malvaceae, Malvoideae, Gossypium, Gossypium hirsutum (Upland cotton) (Gossypium mexicanum)	LOC107914980		SIGNAL 1 31 {ECO:0000256|SAM:SignalP}.	PF01657;	2	IPR002902;IPR038408;	TRANSMEM 272 292 Helical. {ECO:0000256|SAM:Phobius}.	Y	0.958605	1	Y	n10-20c25/26o272-292i	Q6NM73	PDLP2	67.87	305	79	5	13	302	7	307	4.1e-137	390	81.64	UniRef100_A0A1U8KAN6	Cluster: cysteine-rich repeat secretory protein 3-like isoform X1	1	A0A1U8KAN6	Gossypium hirsutum (Upland cotton) (Gossypium mexicanum)	302	1	unreviewed	Y
A0A2I4DKT2	A0A2I4DKT2_JUGRE	unreviewed	cysteine-rich repeat secretory protein 3-like	LOC108981137	Juglans regia (English walnut)	302	cellular organisms, Eukaryota, Viridiplantae, Streptophyta, Streptophytina, Embryophyta, Tracheophyta, Euphyllophyta, Spermatophyta, Magnoliophyta, Mesangiospermae, eudicotyledons, Gunneridae, Pentapetalae, rosids, fabids, Fagales, Juglandaceae, Juglans (walnuts), Juglans regia (English walnut)	LOC108981137		SIGNAL 1 29 {ECO:0000256|SAM:SignalP}.	PF01657;	2	IPR002902;IPR038408;	TRANSMEM 272 292 Helical. {ECO:0000256|SAM:Phobius}.	Y	0.992167	1	Y	n10-21c29/30o272-292i	Q6NM73	PDLP2	67.44	301	91	3	8	302	8	307	2.04e-140	398	84.72	UniRef100_A0A2I4DKT2	Cluster: cysteine-rich repeat secretory protein 3-like	1	A0A2I4DKT2	Juglans regia (English walnut)	302	1	unreviewed	Y
A0A2P5ANR5	A0A2P5ANR5_PARAD	unreviewed	Gnk2-like domain containing protein	PanWU01x14_314600	Parasponia andersonii (Sponia andersonii)	302	cellular organisms, Eukaryota, Viridiplantae, Streptophyta, Streptophytina, Embryophyta, Tracheophyta, Euphyllophyta, Spermatophyta, Magnoliophyta, Mesangiospermae, eudicotyledons, Gunneridae, Pentapetalae, rosids, fabids, Rosales, Cannabaceae, Parasponia, Parasponia andersonii (Sponia andersonii)			SIGNAL 1 22 {ECO:0000256|SAM:SignalP}.	PF01657;	2	IPR002902;IPR038408;	TRANSMEM 272 292 Helical. {ECO:0000256|SAM:Phobius}.	Y	0.981919	1	Y	n10-21c32/33o272-292i	Q6NM73	PDLP2	66.56	311	89	4	1	301	1	306	5.06e-142	402	81.99	UniRef100_A0A2P5ANR5	Cluster: Gnk2-like domain containing protein	1	A0A2P5ANR5	Parasponia andersonii (Sponia andersonii)	302	1	unreviewed	Y
A0A397XHT1	A0A397XHT1_BRACM	unreviewed	Uncharacterized protein	BRARA_J00264	Brassica campestris (Field mustard)	302	cellular organisms, Eukaryota, Viridiplantae, Streptophyta, Streptophytina, Embryophyta, Tracheophyta, Euphyllophyta, Spermatophyta, Magnoliophyta, Mesangiospermae, eudicotyledons, Gunneridae, Pentapetalae, rosids, malvids, Brassicales, Brassicaceae, Brassiceae, Brassica, Brassica campestris (Field mustard)			SIGNAL 1 23 {ECO:0000256|SAM:SignalP}.	PF01657;	2	IPR002902;IPR038408;	TRANSMEM 271 291 Helical. {ECO:0000256|SAM:Phobius}.	Y	0.99195	1	Y	n3-15c23/24o271-291i	Q6NM73	PDLP2	91.53	307	21	3	1	302	1	307	0	517	95.44	UniRef100_A0A397XHT1	Cluster: Uncharacterized protein	1	A0A397XHT1	Brassica campestris (Field mustard)	302	1	unreviewed
A9PGZ2	A9PGZ2_POPTR	unreviewed	Uncharacterized protein	POPTR_008G133500	Populus trichocarpa (Western balsam poplar) (Populus balsamifera subsp. trichocarpa)	302	cellular organisms, Eukaryota, Viridiplantae, Streptophyta, Streptophytina, Embryophyta, Tracheophyta, Euphyllophyta, Spermatophyta, Magnoliophyta, Mesangiospermae, eudicotyledons, Gunneridae, Pentapetalae, rosids, fabids, Malpighiales, Salicaceae, Saliceae, Populus (poplars), Populus trichocarpa (Western balsam poplar) (Populus balsamifera subsp. trichocarpa)			SIGNAL 1 25 {ECO:0000256|SAM:SignalP}.	PF01657;	2	IPR002902;IPR038408;	TRANSMEM 255 275 Helical. {ECO:0000256|SAM:Phobius}.	Y	0.994931	1	Y	n10-20c25/26o255-275i	Q9ZU94	PDLP6	60.5	281	102	4	10	283	7	285	7.84e-117	338	78.29	UniRef100_A9PGZ2	Cluster: Uncharacterized protein	1	A9PGZ2	Populus trichocarpa (Western balsam poplar) (Populus balsamifera subsp. trichocarpa)	302	1	unreviewed	Y
I1LCF3	I1LCF3_SOYBN	unreviewed	Uncharacterized protein	100813400 GLYMA_10G190500	Glycine max (Soybean) (Glycine hispida)	302	cellular organisms, Eukaryota, Viridiplantae, Streptophyta, Streptophytina, Embryophyta, Tracheophyta, Euphyllophyta, Spermatophyta, Magnoliophyta, Mesangiospermae, eudicotyledons, Gunneridae, Pentapetalae, rosids, fabids, Fabales, Fabaceae, Papilionoideae, 50 kb inversion clade, NPAAA clade, indigoferoid/millettioid clade, Phaseoleae, Glycine, Soja, Glycine max (Soybean) (Glycine hispida)	100813400		SIGNAL 1 25 {ECO:0000256|SAM:SignalP}.	PF01657;	2	IPR002902;IPR038408;	TRANSMEM 272 292 Helical. {ECO:0000256|SAM:Phobius}.	Y	0.997448	1	Y	n7-18c23/24o272-292i	Q6NM73	PDLP2	67.77	301	90	5	7	302	9	307	1.41e-136	388	83.72	UniRef100_I1LCF3	Cluster: Uncharacterized protein	1	I1LCF3	Glycine max (Soybean) (Glycine hispida)	302	1	unreviewed	Y
R0HDH0	R0HDH0_9BRAS	unreviewed	Uncharacterized protein	CARUB_v10023718mg	Capsella rubella	302	cellular organisms, Eukaryota, Viridiplantae, Streptophyta, Streptophytina, Embryophyta, Tracheophyta, Euphyllophyta, Spermatophyta, Magnoliophyta, Mesangiospermae, eudicotyledons, Gunneridae, Pentapetalae, rosids, malvids, Brassicales, Brassicaceae, Camelineae, Capsella, Capsella rubella			SIGNAL 1 16 {ECO:0000256|SAM:SignalP}.	PF01657;	2	IPR002902;IPR038408;	TRANSMEM 271 291 Helical. {ECO:0000256|SAM:Phobius}.	Y	0.982651	1	Y	n4-12c16/17o271-291i	O22784	PDLP3	92.05	302	21	1	1	302	6	304	0	503	94.7	UniRef100_R0HDH0	Cluster: Uncharacterized protein	1	R0HDH0	Capsella rubella	302	1	unreviewed	Y
V4KYM7	V4KYM7_EUTSA	unreviewed	Uncharacterized protein	EUTSA_v10008311mg	Eutrema salsugineum (Saltwater cress) (Sisymbrium salsugineum)	302	cellular organisms, Eukaryota, Viridiplantae, Streptophyta, Streptophytina, Embryophyta, Tracheophyta, Euphyllophyta, Spermatophyta, Magnoliophyta, Mesangiospermae, eudicotyledons, Gunneridae, Pentapetalae, rosids, malvids, Brassicales, Brassicaceae, Eutremeae, Eutrema, Eutrema salsugineum (Saltwater cress) (Sisymbrium salsugineum)			SIGNAL 1 26 {ECO:0000256|SAM:SignalP}.	PF01657;	2	IPR002902;IPR038408;	TRANSMEM 271 291 Helical. {ECO:0000256|SAM:Phobius}.	Y	0.995659	1	Y	n7-18c26/27o271-291i	Q6NM73	PDLP2	94.46	307	12	2	1	302	1	307	0	535	96.74	UniRef100_V4KYM7	Cluster: Uncharacterized protein	1	V4KYM7	Eutrema salsugineum (Saltwater cress) (Sisymbrium salsugineum)	302	1	unreviewed	Y
A0A022RGN3	A0A022RGN3_ERYGU	unreviewed	Uncharacterized protein	MIMGU_mgv1a026704mg	Erythranthe guttata (Yellow monkey flower) (Mimulus guttatus)	301	cellular organisms, Eukaryota, Viridiplantae, Streptophyta, Streptophytina, Embryophyta, Tracheophyta, Euphyllophyta, Spermatophyta, Magnoliophyta, Mesangiospermae, eudicotyledons, Gunneridae, Pentapetalae, asterids, lamiids, Lamiales, Phrymaceae, Erythranthe, Erythranthe guttata (Yellow monkey flower) (Mimulus guttatus)				PF01657;	2	IPR002902;IPR038408;	TRANSMEM 7 26 Helical. {ECO:0000256|SAM:Phobius}.; TRANSMEM 270 290 Helical. {ECO:0000256|SAM:Phobius}.	Y	0.827557	2	0	i7-26o270-290i	Q6E263	PDLP4	37.46	275	150	9	40	300	52	318	1.57e-45	156	55.64	UniRef100_A0A022RGN3	Cluster: Uncharacterized protein	1	A0A022RGN3	Erythranthe guttata (Yellow monkey flower) (Mimulus guttatus)	301	1	unreviewed	Y
A0A067K2H9	A0A067K2H9_JATCU	unreviewed	Uncharacterized protein	JCGZ_17633	Jatropha curcas (Barbados nut)	301	cellular organisms, Eukaryota, Viridiplantae, Streptophyta, Streptophytina, Embryophyta, Tracheophyta, Euphyllophyta, Spermatophyta, Magnoliophyta, Mesangiospermae, eudicotyledons, Gunneridae, Pentapetalae, rosids, fabids, Malpighiales, Euphorbiaceae, Crotonoideae, Jatropheae, Jatropha, Jatropha curcas (Barbados nut)				PF01657;	2	IPR002902;IPR038408;	TRANSMEM 265 285 Helical. {ECO:0000256|SAM:Phobius}.	Y	0.663653	1	Y	n9-19c31/32o265-285i	Q8GXV7	PDLP1	56.25	288	105	5	30	300	20	303	1.5e-101	299	71.18	UniRef100_A0A067K2H9	Cluster: Uncharacterized protein	1	A0A067K2H9	Jatropha curcas (Barbados nut)	301	1	unreviewed	Y
A0A068TVD4	A0A068TVD4_COFCA	unreviewed	Uncharacterized protein	GSCOC_T00026417001	Coffea canephora (Robusta coffee)	301	cellular organisms, Eukaryota, Viridiplantae, Streptophyta, Streptophytina, Embryophyta, Tracheophyta, Euphyllophyta, Spermatophyta, Magnoliophyta, Mesangiospermae, eudicotyledons, Gunneridae, Pentapetalae, asterids, lamiids, Gentianales, Rubiaceae, Ixoroideae, Gardenieae complex, Bertiereae - Coffeeae clade, Coffeeae, Coffea, Coffea canephora (Robusta coffee)			SIGNAL 1 29 {ECO:0000256|SAM:SignalP}.	PF01657;	2	IPR002902;IPR038408;	TRANSMEM 271 291 Helical. {ECO:0000256|SAM:Phobius}.	Y	0.94195	1	Y	n8-21c29/30o271-291i	Q6NM73	PDLP2	63.64	308	102	4	1	300	1	306	9.28e-132	376	79.22	UniRef100_A0A068TVD4	Cluster: Uncharacterized protein	1	A0A068TVD4	Coffea canephora (Robusta coffee)	301	1	unreviewed
A0A087GMF4	A0A087GMF4_ARAAL	unreviewed	Cysteine-rich repeat secretory protein 3-like	AALP_AA6G062600	Arabis alpina (Alpine rock-cress)	301	cellular organisms, Eukaryota, Viridiplantae, Streptophyta, Streptophytina, Embryophyta, Tracheophyta, Euphyllophyta, Spermatophyta, Magnoliophyta, Mesangiospermae, eudicotyledons, Gunneridae, Pentapetalae, rosids, malvids, Brassicales, Brassicaceae, Arabideae, Arabis (rockcress), Arabis alpina (Alpine rock-cress)			SIGNAL 1 17 {ECO:0000256|SAM:SignalP}.	PF01657;	2	IPR002902;IPR038408;	TRANSMEM 270 290 Helical. {ECO:0000256|SAM:Phobius}.	Y	0.908301	1	Y	n3-13c17/18o270-290i	O22784	PDLP3	83.39	307	42	4	1	301	1	304	1.45e-165	462	88.27	UniRef100_A0A087GMF4	Cluster: Cysteine-rich repeat secretory protein 3-like	1	A0A087GMF4	Arabis alpina (Alpine rock-cress)	301	1	unreviewed
A0A087GP72	A0A087GP72_ARAAL	unreviewed	Uncharacterized protein	AALP_AA6G144500	Arabis alpina (Alpine rock-cress)	301	cellular organisms, Eukaryota, Viridiplantae, Streptophyta, Streptophytina, Embryophyta, Tracheophyta, Euphyllophyta, Spermatophyta, Magnoliophyta, Mesangiospermae, eudicotyledons, Gunneridae, Pentapetalae, rosids, malvids, Brassicales, Brassicaceae, Arabideae, Arabis (rockcress), Arabis alpina (Alpine rock-cress)			SIGNAL 1 22 {ECO:0000256|SAM:SignalP}.	PF01657;	2	IPR002902;IPR038408;	TRANSMEM 268 288 Helical. {ECO:0000256|SAM:Phobius}.	Y	0.966526	1	Y	n7-15c22/23o268-288i	Q8GXV7	PDLP1	82.21	281	46	3	24	301	24	303	1.65e-147	416	86.83	UniRef100_A0A087GP72	Cluster: Uncharacterized protein	1	A0A087GP72	Arabis alpina (Alpine rock-cress)	301	1	unreviewed
A0A0D2UV82	A0A0D2UV82_GOSRA	unreviewed	Uncharacterized protein	B456_011G178200	Gossypium raimondii (New World cotton)	301	cellular organisms, Eukaryota, Viridiplantae, Streptophyta, Streptophytina, Embryophyta, Tracheophyta, Euphyllophyta, Spermatophyta, Magnoliophyta, Mesangiospermae, eudicotyledons, Gunneridae, Pentapetalae, rosids, malvids, Malvales, Malvaceae, Malvoideae, Gossypium, Gossypium raimondii (New World cotton)			SIGNAL 1 31 {ECO:0000256|SAM:SignalP}.	PF01657;	2	IPR002902;IPR038408;	TRANSMEM 270 290 Helical. {ECO:0000256|SAM:Phobius}.	Y	0.945246	1	Y	n10-20c25/26o270-290i	Q6NM73	PDLP2	69.31	303	77	4	13	301	7	307	1.04e-141	401	83.17	UniRef100_A0A0D2UV82	Cluster: Uncharacterized protein	1	A0A0D2UV82	Gossypium raimondii (New World cotton)	301	1	unreviewed	Y
A0A0L9TVD5	A0A0L9TVD5_PHAAN	unreviewed	Uncharacterized protein	LR48_Vigan02g065500	Phaseolus angularis (Azuki bean) (Vigna angularis)	301	cellular organisms, Eukaryota, Viridiplantae, Streptophyta, Streptophytina, Embryophyta, Tracheophyta, Euphyllophyta, Spermatophyta, Magnoliophyta, Mesangiospermae, eudicotyledons, Gunneridae, Pentapetalae, rosids, fabids, Fabales, Fabaceae, Papilionoideae, 50 kb inversion clade, NPAAA clade, indigoferoid/millettioid clade, Phaseoleae, Vigna, Phaseolus angularis (Azuki bean) (Vigna angularis)			SIGNAL 1 28 {ECO:0000256|SAM:SignalP}.	PF01657;	2	IPR002902;IPR038408;	TRANSMEM 266 286 Helical. {ECO:0000256|SAM:Phobius}.	Y	0.990711	1	Y	n9-20c28/29o266-286i	Q6NM73	PDLP2	67.45	298	78	3	8	294	16	305	1.35e-137	391	81.21	UniRef100_A0A0L9TVD5	Cluster: Uncharacterized protein	1	A0A0L9TVD5	Phaseolus angularis (Azuki bean) (Vigna angularis)	301	1	unreviewed	Y
A0A1D1Y257	A0A1D1Y257_9ARAE	unreviewed	Cysteine-rich repeat secretory protein 11	CRRSP11_1 g.78972	Anthurium amnicola	301	cellular organisms, Eukaryota, Viridiplantae, Streptophyta, Streptophytina, Embryophyta, Tracheophyta, Euphyllophyta, Spermatophyta, Magnoliophyta, Mesangiospermae, Liliopsida, Alismatales, Araceae, Pothoideae, Potheae, Anthurium, Anthurium amnicola	CRRSP11_1		SIGNAL 1 35 {ECO:0000256|SAM:SignalP}.	PF01657;	2	IPR002902;IPR038408;	TRANSMEM 271 291 Helical. {ECO:0000256|SAM:Phobius}.	Y	0.963379	1	Y	n18-30c35/36o271-291i	O22784	PDLP3	48.67	300	134	6	18	301	9	304	7.03e-91	272	66.33	UniRef100_A0A1D1Y257	Cluster: Cysteine-rich repeat secretory protein 11	1	A0A1D1Y257	Anthurium amnicola	301	1	unreviewed
A0A1J3E2A2	A0A1J3E2A2_NOCCA	unreviewed	Cysteine-rich repeat secretory protein 56	GA_TR17559_c0_g1_i1_g.56026	Noccaea caerulescens (Alpine penny-cress) (Thlaspi caerulescens)	301	cellular organisms, Eukaryota, Viridiplantae, Streptophyta, Streptophytina, Embryophyta, Tracheophyta, Euphyllophyta, Spermatophyta, Magnoliophyta, Mesangiospermae, eudicotyledons, Gunneridae, Pentapetalae, rosids, malvids, Brassicales, Brassicaceae, Coluteocarpeae, Noccaea, Noccaea caerulescens (Alpine penny-cress) (Thlaspi caerulescens)			SIGNAL 1 21 {ECO:0000256|SAM:SignalP}.	PF01657;	2	IPR002902;IPR038408;	TRANSMEM 268 288 Helical. {ECO:0000256|SAM:Phobius}.	Y	0.977883	1	Y	n7-17c21/22o268-288i	Q8GXV7	PDLP1	80.92	304	54	3	1	301	1	303	1.73e-154	434	87.17	UniRef100_A0A1J3E2A2	Cluster: Cysteine-rich repeat secretory protein 56	1	A0A1J3E2A2	Noccaea caerulescens (Alpine penny-cress) (Thlaspi caerulescens)	301	1	unreviewed
A0A1J6IG11	A0A1J6IG11_NICAT	unreviewed	Cysteine-rich repeat secretory protein 39	CRRSP39 A4A49_12163	Nicotiana attenuata (Coyote tobacco)	301	cellular organisms, Eukaryota, Viridiplantae, Streptophyta, Streptophytina, Embryophyta, Tracheophyta, Euphyllophyta, Spermatophyta, Magnoliophyta, Mesangiospermae, eudicotyledons, Gunneridae, Pentapetalae, asterids, lamiids, Solanales, Solanaceae, Nicotianoideae, Nicotianeae, Nicotiana, Nicotiana attenuata (Coyote tobacco)	CRRSP39			PF01657;	2	IPR002902;IPR038408;	TRANSMEM 270 291 Helical. {ECO:0000256|SAM:Phobius}.	Y	0.636305	2	0	o12-30i270-291o	Q6E263	PDLP4	34.3	309	174	5	18	300	13	318	4.04e-53	176	53.07	UniRef100_A0A1J6IG11	Cluster: Cysteine-rich repeat secretory protein 39	1	A0A1J6IG11	Nicotiana attenuata (Coyote tobacco)	301	1	unreviewed	Y
A0A1S3AW38	A0A1S3AW38_CUCME	unreviewed	cysteine-rich repeat secretory protein 3-like	LOC103483551	Cucumis melo (Muskmelon)	301	cellular organisms, Eukaryota, Viridiplantae, Streptophyta, Streptophytina, Embryophyta, Tracheophyta, Euphyllophyta, Spermatophyta, Magnoliophyta, Mesangiospermae, eudicotyledons, Gunneridae, Pentapetalae, rosids, fabids, Cucurbitales, Cucurbitaceae, Benincaseae, Cucumis, Cucumis melo (Muskmelon)	LOC103483551		SIGNAL 1 34 {ECO:0000256|SAM:SignalP}.	PF01657;	2	IPR002902;IPR038408;	TRANSMEM 271 291 Helical. {ECO:0000256|SAM:Phobius}.	Y	0.77116	1	Y	n15-26c34/35o271-291i	Q6NM73	PDLP2	65.9	305	83	3	18	301	3	307	2.08e-138	393	80	UniRef100_A0A1S3AW38	Cluster: cysteine-rich repeat secretory protein 3-like	1	A0A1S3AW38	Cucumis melo (Muskmelon)	301	1	unreviewed	Y
A0A1S3Y935	A0A1S3Y935_TOBAC	unreviewed	cysteine-rich repeat secretory protein 3-like isoform X2	LOC107773938	Nicotiana tabacum (Common tobacco)	301	cellular organisms, Eukaryota, Viridiplantae, Streptophyta, Streptophytina, Embryophyta, Tracheophyta, Euphyllophyta, Spermatophyta, Magnoliophyta, Mesangiospermae, eudicotyledons, Gunneridae, Pentapetalae, asterids, lamiids, Solanales, Solanaceae, Nicotianoideae, Nicotianeae, Nicotiana, Nicotiana tabacum (Common tobacco)	LOC107773938		SIGNAL 1 30 {ECO:0000256|SAM:SignalP}.	PF01657;	2	IPR002902;IPR038408;	TRANSMEM 271 291 Helical. {ECO:0000256|SAM:Phobius}.	Y	0.760206	1	Y	n14-25c30/31o271-291i	Q6NM73	PDLP2	61.34	313	103	6	1	301	1	307	4.47e-126	362	77.32	UniRef100_A0A1S3Y935	Cluster: cysteine-rich repeat secretory protein 3-like isoform X2	1	A0A1S3Y935	Nicotiana tabacum (Common tobacco)	301	1	unreviewed	Y
A0A1S3ZHH4	A0A1S3ZHH4_TOBAC	unreviewed	cysteine-rich repeat secretory protein 39-like	LOC107786703	Nicotiana tabacum (Common tobacco)	301	cellular organisms, Eukaryota, Viridiplantae, Streptophyta, Streptophytina, Embryophyta, Tracheophyta, Euphyllophyta, Spermatophyta, Magnoliophyta, Mesangiospermae, eudicotyledons, Gunneridae, Pentapetalae, asterids, lamiids, Solanales, Solanaceae, Nicotianoideae, Nicotianeae, Nicotiana, Nicotiana tabacum (Common tobacco)	LOC107786703			PF01657;	2	IPR002902;IPR038408;	TRANSMEM 270 291 Helical. {ECO:0000256|SAM:Phobius}.	Y	0.681816	2	0	o12-30i270-291o	Q6E263	PDLP4	33.33	309	177	7	18	300	13	318	2.51e-49	166	51.13	UniRef100_A0A1S3ZHH4	Cluster: cysteine-rich repeat secretory protein 39-like	1	A0A1S3ZHH4	Nicotiana tabacum (Common tobacco)	301	1	unreviewed	Y
A0A1S4AU48	A0A1S4AU48_TOBAC	unreviewed	cysteine-rich repeat secretory protein 39-like	LOC107801315	Nicotiana tabacum (Common tobacco)	301	cellular organisms, Eukaryota, Viridiplantae, Streptophyta, Streptophytina, Embryophyta, Tracheophyta, Euphyllophyta, Spermatophyta, Magnoliophyta, Mesangiospermae, eudicotyledons, Gunneridae, Pentapetalae, asterids, lamiids, Solanales, Solanaceae, Nicotianoideae, Nicotianeae, Nicotiana, Nicotiana tabacum (Common tobacco)	LOC107801315			PF01657;	2	IPR002902;IPR038408;	TRANSMEM 270 291 Helical. {ECO:0000256|SAM:Phobius}.	Y	0.680021	2	0	o12-30i270-291o	Q6E263	PDLP4	35.28	309	171	5	18	300	13	318	1.89e-53	177	52.75	UniRef100_A0A1S4AU48	Cluster: cysteine-rich repeat secretory protein 39-like	1	A0A1S4AU48	Nicotiana tabacum (Common tobacco)	301	1	unreviewed	Y
A0A1U7X9A1	A0A1U7X9A1_NICSY	unreviewed	cysteine-rich repeat secretory protein 39-like	LOC104232101	Nicotiana sylvestris (Wood tobacco) (South American tobacco)	301	cellular organisms, Eukaryota, Viridiplantae, Streptophyta, Streptophytina, Embryophyta, Tracheophyta, Euphyllophyta, Spermatophyta, Magnoliophyta, Mesangiospermae, eudicotyledons, Gunneridae, Pentapetalae, asterids, lamiids, Solanales, Solanaceae, Nicotianoideae, Nicotianeae, Nicotiana, Nicotiana sylvestris (Wood tobacco) (South American tobacco)	LOC104232101			PF01657;	2	IPR002902;IPR038408;	TRANSMEM 270 291 Helical. {ECO:0000256|SAM:Phobius}.	Y	0.680021	2	0	o12-30i270-291o	Q6E263	PDLP4	35.69	311	167	7	18	300	13	318	8.19e-53	175	53.05	UniRef100_A0A1U7X9A1	Cluster: cysteine-rich repeat secretory protein 39-like	1	A0A1U7X9A1	Nicotiana sylvestris (Wood tobacco) (South American tobacco)	301	1	unreviewed	Y
A0A1U7XRW3	A0A1U7XRW3_NICSY	unreviewed	cysteine-rich repeat secretory protein 3-like	LOC104239445	Nicotiana sylvestris (Wood tobacco) (South American tobacco)	301	cellular organisms, Eukaryota, Viridiplantae, Streptophyta, Streptophytina, Embryophyta, Tracheophyta, Euphyllophyta, Spermatophyta, Magnoliophyta, Mesangiospermae, eudicotyledons, Gunneridae, Pentapetalae, asterids, lamiids, Solanales, Solanaceae, Nicotianoideae, Nicotianeae, Nicotiana, Nicotiana sylvestris (Wood tobacco) (South American tobacco)	LOC104239445		SIGNAL 1 30 {ECO:0000256|SAM:SignalP}.	PF01657;	2	IPR002902;IPR038408;	TRANSMEM 271 291 Helical. {ECO:0000256|SAM:Phobius}.	Y	0.760206	1	Y	n14-25c30/31o271-291i	Q6NM73	PDLP2	61.34	313	103	6	1	301	1	307	2.37e-126	362	77.64	UniRef100_A0A1U7XRW3	Cluster: cysteine-rich repeat secretory protein 3-like	1	A0A1U7XRW3	Nicotiana sylvestris (Wood tobacco) (South American tobacco)	301	1	unreviewed	Y
A0A1U8GDA6	A0A1U8GDA6_CAPAN	unreviewed	cysteine-rich repeat secretory protein 3-like isoform X2	LOC107864232	Capsicum annuum (Bell pepper)	301	cellular organisms, Eukaryota, Viridiplantae, Streptophyta, Streptophytina, Embryophyta, Tracheophyta, Euphyllophyta, Spermatophyta, Magnoliophyta, Mesangiospermae, eudicotyledons, Gunneridae, Pentapetalae, asterids, lamiids, Solanales, Solanaceae, Solanoideae, Capsiceae, Capsicum (peppers), Capsicum annuum (Bell pepper)	LOC107864232		SIGNAL 1 30 {ECO:0000256|SAM:SignalP}.	PF01657;	2	IPR002902;IPR038408;	TRANSMEM 271 291 Helical. {ECO:0000256|SAM:Phobius}.	Y	0.889498	1	Y	n8-22c30/31o271-291i	Q6NM73	PDLP2	63.69	314	94	6	1	301	1	307	2.25e-128	367	77.39	UniRef100_A0A1U8GDA6	Cluster: cysteine-rich repeat secretory protein 3-like isoform X2	1	A0A1U8GDA6	Capsicum annuum (Bell pepper)	301	1	unreviewed
A0A1U8IIH6	A0A1U8IIH6_GOSHI	unreviewed	cysteine-rich repeat secretory protein 3-like isoform X2	LOC107897058	Gossypium hirsutum (Upland cotton) (Gossypium mexicanum)	301	cellular organisms, Eukaryota, Viridiplantae, Streptophyta, Streptophytina, Embryophyta, Tracheophyta, Euphyllophyta, Spermatophyta, Magnoliophyta, Mesangiospermae, eudicotyledons, Gunneridae, Pentapetalae, rosids, malvids, Malvales, Malvaceae, Malvoideae, Gossypium, Gossypium hirsutum (Upland cotton) (Gossypium mexicanum)	LOC107897058		SIGNAL 1 31 {ECO:0000256|SAM:SignalP}.	PF01657;	2	IPR002902;IPR038408;	TRANSMEM 270 290 Helical. {ECO:0000256|SAM:Phobius}.	Y	0.970129	1	Y	n10-20c25/26o270-290i	Q6NM73	PDLP2	69.1	301	81	3	13	301	7	307	5.84e-141	399	83.72	UniRef100_A0A1U8IIH6	Cluster: cysteine-rich repeat secretory protein 3-like isoform X2	1	A0A1U8IIH6	Gossypium hirsutum (Upland cotton) (Gossypium mexicanum)	301	1	unreviewed	Y
A0A218XJ58	A0A218XJ58_PUNGR	unreviewed	Uncharacterized protein	CDL15_Pgr027764	Punica granatum (Pomegranate)	301	cellular organisms, Eukaryota, Viridiplantae, Streptophyta, Streptophytina, Embryophyta, Tracheophyta, Euphyllophyta, Spermatophyta, Magnoliophyta, Mesangiospermae, eudicotyledons, Gunneridae, Pentapetalae, rosids, malvids, Myrtales, Lythraceae, Punica, Punica granatum (Pomegranate)				PF01657;	2	IPR002902;IPR038408;	TRANSMEM 266 286 Helical. {ECO:0000256|SAM:Phobius}.	Y	0.848464	1	Y	n16-27c32/33o266-286i	Q0WPN8	PDLP7	59.04	271	99	2	12	274	1	267	2.59e-109	319	71.96	UniRef100_A0A218XJ58	Cluster: Uncharacterized protein	1	A0A218XJ58	Punica granatum (Pomegranate)	301	1	unreviewed
A0A2I0I518	A0A2I0I518_PUNGR	unreviewed	Uncharacterized protein	CRG98_040529	Punica granatum (Pomegranate)	301	cellular organisms, Eukaryota, Viridiplantae, Streptophyta, Streptophytina, Embryophyta, Tracheophyta, Euphyllophyta, Spermatophyta, Magnoliophyta, Mesangiospermae, eudicotyledons, Gunneridae, Pentapetalae, rosids, malvids, Myrtales, Lythraceae, Punica, Punica granatum (Pomegranate)			SIGNAL 1 29 {ECO:0000256|SAM:SignalP}.	PF01657;	2	IPR002902;IPR038408;	TRANSMEM 271 292 Helical. {ECO:0000256|SAM:Phobius}.	0	0.282947	1	Y	n14-24c29/30o271-292i	Q6NM73	PDLP2	34.89	321	175	7	1	301	1	307	5.93e-54	177	54.83	UniRef100_A0A2I0I518	Cluster: Uncharacterized protein	1	A0A2I0I518	Punica granatum (Pomegranate)	301	1	unreviewed
A0A2P5SSE3	A0A2P5SSE3_GOSBA	unreviewed	Uncharacterized protein	GOBAR_DD01000	Gossypium barbadense (Sea-island cotton) (Egyptian cotton)	301	cellular organisms, Eukaryota, Viridiplantae, Streptophyta, Streptophytina, Embryophyta, Tracheophyta, Euphyllophyta, Spermatophyta, Magnoliophyta, Mesangiospermae, eudicotyledons, Gunneridae, Pentapetalae, rosids, malvids, Malvales, Malvaceae, Malvoideae, Gossypium, Gossypium barbadense (Sea-island cotton) (Egyptian cotton)			SIGNAL 1 26 {ECO:0000256|SAM:SignalP}.	PF01657;	2	IPR002902;IPR038408;	TRANSMEM 256 276 Helical. {ECO:0000256|SAM:Phobius}.	Y	0.996683	1	Y	n10-21c26/27o256-276i	Q9ZU94	PDLP6	61.38	290	100	5	3	285	2	286	2.49e-119	344	76.21	UniRef100_A0A2P5SSE3	Cluster: Uncharacterized protein	1	A0A2P5SSE3	Gossypium barbadense (Sea-island cotton) (Egyptian cotton)	301	1	unreviewed
A0A2P6QRH9	A0A2P6QRH9_ROSCH	unreviewed	Putative Gnk2-like domain-containing protein	RchiOBHm_Chr4g0395391	Rosa chinensis (China rose)	301	cellular organisms, Eukaryota, Viridiplantae, Streptophyta, Streptophytina, Embryophyta, Tracheophyta, Euphyllophyta, Spermatophyta, Magnoliophyta, Mesangiospermae, eudicotyledons, Gunneridae, Pentapetalae, rosids, fabids, Rosales, Rosaceae, Rosoideae, Rosoideae unplaced, Rosa, Rosa chinensis (China rose)			SIGNAL 1 29 {ECO:0000256|SAM:SignalP}.	PF01657;	2	IPR002902;IPR038408;	TRANSMEM 271 291 Helical. {ECO:0000256|SAM:Phobius}.	Y	0.988604	1	Y	n8-17c29/30o271-291i	Q6NM73	PDLP2	70	300	81	3	9	301	10	307	2.4e-143	405	84.67	UniRef100_A0A2P6QRH9	Cluster: Putative Gnk2-like domain-containing protein	1	A0A2P6QRH9	Rosa chinensis (China rose)	301	1	unreviewed	Y
A0A059AUI3	A0A059AUI3_EUCGR	unreviewed	Uncharacterized protein	EUGRSUZ_H00130	Eucalyptus grandis (Flooded gum)	300	cellular organisms, Eukaryota, Viridiplantae, Streptophyta, Streptophytina, Embryophyta, Tracheophyta, Euphyllophyta, Spermatophyta, Magnoliophyta, Mesangiospermae, eudicotyledons, Gunneridae, Pentapetalae, rosids, malvids, Myrtales, Myrtaceae, Myrtoideae, Eucalypteae, Eucalyptus, Eucalyptus grandis (Flooded gum)			SIGNAL 1 31 {ECO:0000256|SAM:SignalP}.	PF01657;	2	IPR002902;IPR038408;	TRANSMEM 270 290 Helical. {ECO:0000256|SAM:Phobius}.	Y	0.992658	1	Y	n12-23c31/32o270-290i	Q6NM73	PDLP2	68.85	305	81	3	10	300	3	307	1.83e-140	398	84.92	UniRef100_A0A059AUI3	Cluster: Uncharacterized protein	1	A0A059AUI3	Eucalyptus grandis (Flooded gum)	300	1	unreviewed	Y
A0A061EPB1	A0A061EPB1_THECC	unreviewed	Plasmodesmata-located protein 2 isoform 2	TCM_020988	Theobroma cacao (Cacao) (Cocoa)	300	cellular organisms, Eukaryota, Viridiplantae, Streptophyta, Streptophytina, Embryophyta, Tracheophyta, Euphyllophyta, Spermatophyta, Magnoliophyta, Mesangiospermae, eudicotyledons, Gunneridae, Pentapetalae, rosids, malvids, Malvales, Malvaceae, Byttnerioideae, Theobroma, Theobroma cacao (Cacao) (Cocoa)			SIGNAL 1 31 {ECO:0000256|SAM:SignalP}.	PF01657;	2	IPR002902;IPR038408;	TRANSMEM 270 290 Helical. {ECO:0000256|SAM:Phobius}.	Y	0.980398	1	Y	n10-21c31/32o270-290i	Q6NM73	PDLP2	67.66	303	82	4	11	299	5	305	3.05e-139	395	83.5	UniRef100_A0A061EPB1	Cluster: Plasmodesmata-located protein 2 isoform 2	1	A0A061EPB1	Theobroma cacao (Cacao) (Cocoa)	300	1	unreviewed	Y
A0A0V0I0L0	A0A0V0I0L0_SOLCH	unreviewed	Putative cysteine-rich repeat secretory protein 3-like (Putative ovule protein)		Solanum chacoense (Chaco potato)	300	cellular organisms, Eukaryota, Viridiplantae, Streptophyta, Streptophytina, Embryophyta, Tracheophyta, Euphyllophyta, Spermatophyta, Magnoliophyta, Mesangiospermae, eudicotyledons, Gunneridae, Pentapetalae, asterids, lamiids, Solanales, Solanaceae, Solanoideae, Solaneae, Solanum, Solanum chacoense (Chaco potato)			SIGNAL 1 29 {ECO:0000256|SAM:SignalP}.	PF01657;	2	IPR002902;IPR038408;	TRANSMEM 270 290 Helical. {ECO:0000256|SAM:Phobius}.	Y	0.917414	1	Y	n8-21c29/30o270-290i	Q6NM73	PDLP2	62.18	312	101	5	1	300	1	307	5.39e-130	372	78.21	UniRef100_A0A0V0I0L0	Cluster: Putative cysteine-rich repeat secretory protein 3-like	1	A0A0V0I0L0	Solanum chacoense (Chaco potato)	300	1	unreviewed
A0A1J6ISX1	A0A1J6ISX1_NICAT	unreviewed	Cysteine-rich repeat secretory protein 3	CRRSP3_1 A4A49_06457	Nicotiana attenuata (Coyote tobacco)	300	cellular organisms, Eukaryota, Viridiplantae, Streptophyta, Streptophytina, Embryophyta, Tracheophyta, Euphyllophyta, Spermatophyta, Magnoliophyta, Mesangiospermae, eudicotyledons, Gunneridae, Pentapetalae, asterids, lamiids, Solanales, Solanaceae, Nicotianoideae, Nicotianeae, Nicotiana, Nicotiana attenuata (Coyote tobacco)	CRRSP3_1		SIGNAL 1 30 {ECO:0000256|SAM:SignalP}.	PF01657;	2	IPR002902;IPR038408;	TRANSMEM 270 290 Helical. {ECO:0000256|SAM:Phobius}.	Y	0.805629	1	Y	n11-22c30/31o270-290i	Q6NM73	PDLP2	61.44	306	102	5	7	300	6	307	5.09e-125	359	77.12	UniRef100_A0A1J6ISX1	Cluster: Cysteine-rich repeat secretory protein 3	1	A0A1J6ISX1	Nicotiana attenuata (Coyote tobacco)	300	1	unreviewed	Y
A0A1J7HX31	A0A1J7HX31_LUPAN	unreviewed	Uncharacterized protein	TanjilG_02774	Lupinus angustifolius (Narrow-leaved blue lupine)	300	cellular organisms, Eukaryota, Viridiplantae, Streptophyta, Streptophytina, Embryophyta, Tracheophyta, Euphyllophyta, Spermatophyta, Magnoliophyta, Mesangiospermae, eudicotyledons, Gunneridae, Pentapetalae, rosids, fabids, Fabales, Fabaceae, Papilionoideae, 50 kb inversion clade, genistoids sensu lato, core genistoids, Genisteae, Lupinus, Lupinus angustifolius (Narrow-leaved blue lupine)			SIGNAL 1 23 {ECO:0000256|SAM:SignalP}.	PF01657;	2	IPR002902;IPR038408;	TRANSMEM 269 289 Helical. {ECO:0000256|SAM:Phobius}.	Y	0.616986	1	Y	n12-27c31/32o269-289i	Q8GXV7	PDLP1	53	283	113	6	32	300	24	300	6.8e-88	265	68.55	UniRef100_A0A1J7HX31	Cluster: Uncharacterized protein	1	A0A1J7HX31	Lupinus angustifolius (Narrow-leaved blue lupine)	300	1	unreviewed
A0A1S3XXN0	A0A1S3XXN0_TOBAC	unreviewed	cysteine-rich repeat secretory protein 3-like	LOC107769887	Nicotiana tabacum (Common tobacco)	300	cellular organisms, Eukaryota, Viridiplantae, Streptophyta, Streptophytina, Embryophyta, Tracheophyta, Euphyllophyta, Spermatophyta, Magnoliophyta, Mesangiospermae, eudicotyledons, Gunneridae, Pentapetalae, asterids, lamiids, Solanales, Solanaceae, Nicotianoideae, Nicotianeae, Nicotiana, Nicotiana tabacum (Common tobacco)	LOC107769887		SIGNAL 1 29 {ECO:0000256|SAM:SignalP}.	PF01657;	2	IPR002902;IPR038408;	TRANSMEM 270 290 Helical. {ECO:0000256|SAM:Phobius}.	Y	0.970337	1	Y	n8-21c29/30o270-290i	Q6NM73	PDLP2	64.26	305	92	5	11	300	5	307	1.01e-129	371	79.34	UniRef100_A0A1S3XXN0	Cluster: cysteine-rich repeat secretory protein 3-like	1	A0A1S3XXN0	Nicotiana tabacum (Common tobacco)	300	1	unreviewed	Y
A0A1S3YE83	A0A1S3YE83_TOBAC	unreviewed	cysteine-rich repeat secretory protein 3-like	LOC107775140	Nicotiana tabacum (Common tobacco)	300	cellular organisms, Eukaryota, Viridiplantae, Streptophyta, Streptophytina, Embryophyta, Tracheophyta, Euphyllophyta, Spermatophyta, Magnoliophyta, Mesangiospermae, eudicotyledons, Gunneridae, Pentapetalae, asterids, lamiids, Solanales, Solanaceae, Nicotianoideae, Nicotianeae, Nicotiana, Nicotiana tabacum (Common tobacco)	LOC107775140		SIGNAL 1 29 {ECO:0000256|SAM:SignalP}.	PF01657;	2	IPR002902;IPR038408;	TRANSMEM 270 290 Helical. {ECO:0000256|SAM:Phobius}.	Y	0.965844	1	Y	n8-21c29/30o270-290i	Q6NM73	PDLP2	64.59	305	91	5	11	300	5	307	1.69e-130	373	79.34	UniRef100_A0A1S3YE83	Cluster: cysteine-rich repeat secretory protein 3-like	1	A0A1S3YE83	Nicotiana tabacum (Common tobacco)	300	1	unreviewed	Y
A0A1U7Y7I1	A0A1U7Y7I1_NICSY	unreviewed	cysteine-rich repeat secretory protein 3-like	LOC104241531	Nicotiana sylvestris (Wood tobacco) (South American tobacco)	300	cellular organisms, Eukaryota, Viridiplantae, Streptophyta, Streptophytina, Embryophyta, Tracheophyta, Euphyllophyta, Spermatophyta, Magnoliophyta, Mesangiospermae, eudicotyledons, Gunneridae, Pentapetalae, asterids, lamiids, Solanales, Solanaceae, Nicotianoideae, Nicotianeae, Nicotiana, Nicotiana sylvestris (Wood tobacco) (South American tobacco)	LOC104241531		SIGNAL 1 29 {ECO:0000256|SAM:SignalP}.	PF01657;	2	IPR002902;IPR038408;	TRANSMEM 270 290 Helical. {ECO:0000256|SAM:Phobius}.	Y	0.962262	1	Y	n8-21c29/30o270-290i	Q6NM73	PDLP2	64.59	305	91	5	11	300	5	307	7.17e-130	371	79.02	UniRef100_A0A1U7Y7I1	Cluster: cysteine-rich repeat secretory protein 3-like	1	A0A1U7Y7I1	Nicotiana sylvestris (Wood tobacco) (South American tobacco)	300	1	unreviewed	Y
A0A1U8GR85	A0A1U8GR85_CAPAN	unreviewed	cysteine-rich repeat secretory protein 3-like	LOC107868444	Capsicum annuum (Bell pepper)	300	cellular organisms, Eukaryota, Viridiplantae, Streptophyta, Streptophytina, Embryophyta, Tracheophyta, Euphyllophyta, Spermatophyta, Magnoliophyta, Mesangiospermae, eudicotyledons, Gunneridae, Pentapetalae, asterids, lamiids, Solanales, Solanaceae, Solanoideae, Capsiceae, Capsicum (peppers), Capsicum annuum (Bell pepper)	LOC107868444		SIGNAL 1 29 {ECO:0000256|SAM:SignalP}.	PF01657;	2	IPR002902;IPR038408;	TRANSMEM 270 290 Helical. {ECO:0000256|SAM:Phobius}.	Y	0.90277	1	Y	n8-21c29/30o270-290i	Q6NM73	PDLP2	60.58	312	106	5	1	300	1	307	8.92e-124	356	75	UniRef100_A0A1U8GR85	Cluster: cysteine-rich repeat secretory protein 3-like	1	A0A1U8GR85	Capsicum annuum (Bell pepper)	300	1	unreviewed
A0A1U8H1V6	A0A1U8H1V6_CAPAN	unreviewed	cysteine-rich repeat secretory protein 3	LOC107875312	Capsicum annuum (Bell pepper)	300	cellular organisms, Eukaryota, Viridiplantae, Streptophyta, Streptophytina, Embryophyta, Tracheophyta, Euphyllophyta, Spermatophyta, Magnoliophyta, Mesangiospermae, eudicotyledons, Gunneridae, Pentapetalae, asterids, lamiids, Solanales, Solanaceae, Solanoideae, Capsiceae, Capsicum (peppers), Capsicum annuum (Bell pepper)	LOC107875312		SIGNAL 1 33 {ECO:0000256|SAM:SignalP}.	PF01657;	2	IPR002902;IPR038408;	TRANSMEM 266 286 Helical. {ECO:0000256|SAM:Phobius}.	Y	0.983137	1	Y	n14-25c33/34o266-286i	Q6NM73	PDLP2	49.49	295	131	3	15	293	11	303	1.06e-94	282	66.1	UniRef100_A0A1U8H1V6	Cluster: cysteine-rich repeat secretory protein 3	1	A0A1U8H1V6	Capsicum annuum (Bell pepper)	300	1	unreviewed
A0A1U8KAN4	A0A1U8KAN4_GOSHI	unreviewed	cysteine-rich repeat secretory protein 3-like isoform X2	LOC107914980	Gossypium hirsutum (Upland cotton) (Gossypium mexicanum)	300	cellular organisms, Eukaryota, Viridiplantae, Streptophyta, Streptophytina, Embryophyta, Tracheophyta, Euphyllophyta, Spermatophyta, Magnoliophyta, Mesangiospermae, eudicotyledons, Gunneridae, Pentapetalae, rosids, malvids, Malvales, Malvaceae, Malvoideae, Gossypium, Gossypium hirsutum (Upland cotton) (Gossypium mexicanum)	LOC107914980		SIGNAL 1 31 {ECO:0000256|SAM:SignalP}.	PF01657;	2	IPR002902;IPR038408;	TRANSMEM 270 290 Helical. {ECO:0000256|SAM:Phobius}.	Y	0.958605	1	Y	n10-20c25/26o270-290i	Q6NM73	PDLP2	68.32	303	79	5	13	300	7	307	1.53e-137	391	82.18	UniRef100_A0A1U8KAN4	Cluster: cysteine-rich repeat secretory protein 3-like isoform X2	1	A0A1U8KAN4	Gossypium hirsutum (Upland cotton) (Gossypium mexicanum)	300	1	unreviewed	Y
A0A2G2ZEJ6	A0A2G2ZEJ6_CAPAN	unreviewed	Cysteine-rich repeat secretory protein 11	T459_18464	Capsicum annuum (Bell pepper)	300	cellular organisms, Eukaryota, Viridiplantae, Streptophyta, Streptophytina, Embryophyta, Tracheophyta, Euphyllophyta, Spermatophyta, Magnoliophyta, Mesangiospermae, eudicotyledons, Gunneridae, Pentapetalae, asterids, lamiids, Solanales, Solanaceae, Solanoideae, Capsiceae, Capsicum (peppers), Capsicum annuum (Bell pepper)			SIGNAL 1 33 {ECO:0000256|SAM:SignalP}.	PF01657;	2	IPR002902;IPR038408;	TRANSMEM 266 286 Helical. {ECO:0000256|SAM:Phobius}.	Y	0.983137	1	Y	n14-25c33/34o266-286i	Q6NM73	PDLP2	49.49	295	131	3	15	293	11	303	2.25e-94	281	66.1	UniRef100_A0A2G2ZEJ6	Cluster: Cysteine-rich repeat secretory protein 11	1	A0A2G2ZEJ6	Capsicum annuum (Bell pepper)	300	1	unreviewed	Y
A0A2I4DL71	A0A2I4DL71_JUGRE	unreviewed	cysteine-rich repeat secretory protein 56-like	LOC108981224	Juglans regia (English walnut)	300	cellular organisms, Eukaryota, Viridiplantae, Streptophyta, Streptophytina, Embryophyta, Tracheophyta, Euphyllophyta, Spermatophyta, Magnoliophyta, Mesangiospermae, eudicotyledons, Gunneridae, Pentapetalae, rosids, fabids, Fagales, Juglandaceae, Juglans (walnuts), Juglans regia (English walnut)	LOC108981224		SIGNAL 1 26 {ECO:0000256|SAM:SignalP}.	PF01657;	2	IPR002902;IPR038408;	TRANSMEM 267 287 Helical. {ECO:0000256|SAM:Phobius}.	Y	0.978486	1	Y	n8-19c27/28o267-287i	Q8GXV7	PDLP1	52.67	281	116	6	29	297	24	299	5.43e-87	262	69.04	UniRef100_A0A2I4DL71	Cluster: cysteine-rich repeat secretory protein 56-like	1	A0A2I4DL71	Juglans regia (English walnut)	300	1	unreviewed	Y
A0A2I4EL37	A0A2I4EL37_JUGRE	unreviewed	cysteine-rich repeat secretory protein 3	LOC108990565	Juglans regia (English walnut)	300	cellular organisms, Eukaryota, Viridiplantae, Streptophyta, Streptophytina, Embryophyta, Tracheophyta, Euphyllophyta, Spermatophyta, Magnoliophyta, Mesangiospermae, eudicotyledons, Gunneridae, Pentapetalae, rosids, fabids, Fagales, Juglandaceae, Juglans (walnuts), Juglans regia (English walnut)	LOC108990565		SIGNAL 1 29 {ECO:0000256|SAM:SignalP}.	PF01657;	2	IPR002902;IPR038408;	TRANSMEM 270 290 Helical. {ECO:0000256|SAM:Phobius}.	Y	0.962704	1	Y	n8-19c29/30o270-290i	Q6NM73	PDLP2	68.29	309	87	4	1	300	1	307	6.83e-143	404	83.17	UniRef100_A0A2I4EL37	Cluster: cysteine-rich repeat secretory protein 3	1	A0A2I4EL37	Juglans regia (English walnut)	300	1	unreviewed	Y
A0A2P5FAP0	A0A2P5FAP0_TREOI	unreviewed	Gnk2-like domain containing protein	TorRG33x02_093580	Trema orientale (Charcoal tree) (Celtis orientalis)	300	cellular organisms, Eukaryota, Viridiplantae, Streptophyta, Streptophytina, Embryophyta, Tracheophyta, Euphyllophyta, Spermatophyta, Magnoliophyta, Mesangiospermae, eudicotyledons, Gunneridae, Pentapetalae, rosids, fabids, Rosales, Cannabaceae, Trema, Trema orientale (Charcoal tree) (Celtis orientalis)			SIGNAL 1 30 {ECO:0000256|SAM:SignalP}.	PF01657;	2	IPR002902;IPR038408;	TRANSMEM 270 290 Helical. {ECO:0000256|SAM:Phobius}.	Y	0.974717	1	Y	n10-22c30/31o270-290i	Q6NM73	PDLP2	68	300	87	2	10	300	8	307	6.69e-143	404	84.33	UniRef100_A0A2P5FAP0	Cluster: Gnk2-like domain containing protein	1	A0A2P5FAP0	Trema orientale (Charcoal tree) (Celtis orientalis)	300	1	unreviewed	Y
A0A2U1P4D1	A0A2U1P4D1_ARTAN	unreviewed	Gnk2-like domain-containing protein	CTI12_AA048670	Artemisia annua (Sweet wormwood)	300	cellular organisms, Eukaryota, Viridiplantae, Streptophyta, Streptophytina, Embryophyta, Tracheophyta, Euphyllophyta, Spermatophyta, Magnoliophyta, Mesangiospermae, eudicotyledons, Gunneridae, Pentapetalae, asterids, campanulids, Asterales, Asteraceae, Asteroideae, Anthemideae, Artemisiinae, Artemisia, Artemisia annua (Sweet wormwood)				PF01657;	2	IPR002902;IPR038408;	TRANSMEM 269 290 Helical. {ECO:0000256|SAM:Phobius}.	0	0.478638	1	Y	n10-21c25/26o269-290i	Q6NM73	PDLP2	32.71	321	164	13	10	300	9	307	3.08e-35	129	49.53	UniRef100_A0A2U1P4D1	Cluster: Gnk2-like domain-containing protein	1	A0A2U1P4D1	Artemisia annua (Sweet wormwood)	300	1	unreviewed	Y
A0A2U1QLV7	A0A2U1QLV7_ARTAN	unreviewed	Gnk2-homologous domain-containing protein	CTI12_AA013870	Artemisia annua (Sweet wormwood)	300	cellular organisms, Eukaryota, Viridiplantae, Streptophyta, Streptophytina, Embryophyta, Tracheophyta, Euphyllophyta, Spermatophyta, Magnoliophyta, Mesangiospermae, eudicotyledons, Gunneridae, Pentapetalae, asterids, campanulids, Asterales, Asteraceae, Asteroideae, Anthemideae, Artemisiinae, Artemisia, Artemisia annua (Sweet wormwood)			SIGNAL 1 21 {ECO:0000256|SAM:SignalP}.	PF01657;	2	IPR002902;IPR038408;	TRANSMEM 270 290 Helical. {ECO:0000256|SAM:Phobius}.	Y	0.995453	1	Y	n4-15c21/22o270-290i	Q6NM73	PDLP2	58.86	299	119	4	4	300	11	307	1.96e-118	342	79.26	UniRef100_A0A2U1QLV7	Cluster: Gnk2-homologous domain-containing protein	1	A0A2U1QLV7	Artemisia annua (Sweet wormwood)	300	1	unreviewed	Y
A0A314LBP3	A0A314LBP3_NICAT	unreviewed	Cysteine-rich repeat secretory protein 3	CRRSP3_2 A4A49_03003	Nicotiana attenuata (Coyote tobacco)	300	cellular organisms, Eukaryota, Viridiplantae, Streptophyta, Streptophytina, Embryophyta, Tracheophyta, Euphyllophyta, Spermatophyta, Magnoliophyta, Mesangiospermae, eudicotyledons, Gunneridae, Pentapetalae, asterids, lamiids, Solanales, Solanaceae, Nicotianoideae, Nicotianeae, Nicotiana, Nicotiana attenuata (Coyote tobacco)	CRRSP3_2		SIGNAL 1 29 {ECO:0000256|SAM:SignalP}.	PF01657;	2	IPR002902;IPR038408;	TRANSMEM 270 290 Helical. {ECO:0000256|SAM:Phobius}.	Y	0.895264	1	Y	n8-21c29/30o270-290i	Q6NM73	PDLP2	63.55	310	100	5	1	300	1	307	3.35e-129	370	78.06	UniRef100_A0A314LBP3	Cluster: Cysteine-rich repeat secretory protein 3	1	A0A314LBP3	Nicotiana attenuata (Coyote tobacco)	300	1	unreviewed	Y
A0A328D9P2	A0A328D9P2_9ASTE	unreviewed	Uncharacterized protein	DM860_011989	Cuscuta australis	300	cellular organisms, Eukaryota, Viridiplantae, Streptophyta, Streptophytina, Embryophyta, Tracheophyta, Euphyllophyta, Spermatophyta, Magnoliophyta, Mesangiospermae, eudicotyledons, Gunneridae, Pentapetalae, asterids, lamiids, Solanales, Convolvulaceae, Cuscuteae (dodders), Cuscuta, Grammica, Cuscuta sect. Cleistogrammica, Cuscuta australis				PF01657;	2	IPR002902;IPR038408;	TRANSMEM 267 287 Helical. {ECO:0000256|SAM:Phobius}.	Y	0.577474	1	Y	n14-25c30/31o267-287i	Q6NM73	PDLP2	34	300	159	12	18	293	18	302	7.26e-32	120	51.33	UniRef100_A0A328D9P2	Cluster: Uncharacterized protein	1	A0A328D9P2	Cuscuta australis	300	1	unreviewed
A0A251QSV4	A0A251QSV4_PRUPE	unreviewed	Uncharacterized protein	PRUPE_1G048300	Prunus persica (Peach) (Amygdalus persica)	300	cellular organisms, Eukaryota, Viridiplantae, Streptophyta, Streptophytina, Embryophyta, Tracheophyta, Euphyllophyta, Spermatophyta, Magnoliophyta, Mesangiospermae, eudicotyledons, Gunneridae, Pentapetalae, rosids, fabids, Rosales, Rosaceae, Amygdaloideae, Amygdaleae, Prunus, Prunus persica (Peach) (Amygdalus persica)			SIGNAL 1 31 {ECO:0000256|SAM:SignalP}.	PF01657;	2	IPR002902;IPR038408;	TRANSMEM 270 290 Helical. {ECO:0000256|SAM:Phobius}.	Y	0.965616	1	Y	n11-22c31/32o270-290i	Q6NM73	PDLP2	69.06	307	83	3	4	300	3	307	1.47e-144	409	83.06	UniRef100_A0A251QSV4	Cluster: Uncharacterized protein	2	A0A251QSV4; A0A314XMQ5	Prunus persica (Peach) (Amygdalus persica); Prunus yedoensis var. nudiflora	300	1	unreviewed	Y
A0A314XMQ5	A0A314XMQ5_PRUYE	unreviewed	Cysteine-rich repeat secretory protein 3	Pyn_00828 Pyn_29255	Prunus yedoensis var. nudiflora	300	cellular organisms, Eukaryota, Viridiplantae, Streptophyta, Streptophytina, Embryophyta, Tracheophyta, Euphyllophyta, Spermatophyta, Magnoliophyta, Mesangiospermae, eudicotyledons, Gunneridae, Pentapetalae, rosids, fabids, Rosales, Rosaceae, Amygdaloideae, Amygdaleae, Prunus, Prunus yedoensis (Yoshino cherry) (Cerasus yedoensis), Prunus yedoensis var. nudiflora			SIGNAL 1 31 {ECO:0000256|SAM:SignalP}.	PF01657;	2	IPR002902;IPR038408;	TRANSMEM 270 290 Helical. {ECO:0000256|SAM:Phobius}.	Y	0.965616	1	Y	n11-22c31/32o270-290i	Q6NM73	PDLP2	69.06	307	83	3	4	300	3	307	1.47e-144	409	83.06	UniRef100_A0A251QSV4	Cluster: Uncharacterized protein	2	A0A251QSV4; A0A314XMQ5	Prunus persica (Peach) (Amygdalus persica); Prunus yedoensis var. nudiflora	300	1	unreviewed
D7KYD3	D7KYD3_ARALL	unreviewed	Uncharacterized protein	ARALYDRAFT_476197	Arabidopsis lyrata subsp. lyrata (Lyre-leaved rock-cress)	300	cellular organisms, Eukaryota, Viridiplantae, Streptophyta, Streptophytina, Embryophyta, Tracheophyta, Euphyllophyta, Spermatophyta, Magnoliophyta, Mesangiospermae, eudicotyledons, Gunneridae, Pentapetalae, rosids, malvids, Brassicales, Brassicaceae, Camelineae, Arabidopsis, Arabidopsis lyrata (Lyre-leaved rock-cress) (Arabis lyrata), Arabidopsis lyrata subsp. lyrata (Lyre-leaved rock-cress)			SIGNAL 1 26 {ECO:0000256|SAM:SignalP}.	PF01657;	2	IPR002902;IPR038408;	TRANSMEM 266 287 Helical. {ECO:0000256|SAM:Phobius}.	Y	0.991358	1	Y	n10-21c26/27o266-287i	Q8GUJ2	PDLP5	94.67	300	15	1	1	300	1	299	0	553	97	UniRef100_D7KYD3	Cluster: Uncharacterized protein	1	D7KYD3	Arabidopsis lyrata subsp. lyrata (Lyre-leaved rock-cress)	300	1	unreviewed	Y
I3SYW5	I3SYW5_LOTJA	unreviewed	Uncharacterized protein		Lotus japonicus (Lotus corniculatus var. japonicus)	300	cellular organisms, Eukaryota, Viridiplantae, Streptophyta, Streptophytina, Embryophyta, Tracheophyta, Euphyllophyta, Spermatophyta, Magnoliophyta, Mesangiospermae, eudicotyledons, Gunneridae, Pentapetalae, rosids, fabids, Fabales, Fabaceae, Papilionoideae, 50 kb inversion clade, NPAAA clade, Hologalegina, robinioid clade, Loteae, Lotus, Lotus japonicus (Lotus corniculatus var. japonicus)			SIGNAL 1 29 {ECO:0000256|SAM:SignalP}.	PF01657;	2	IPR002902;IPR038408;	TRANSMEM 270 290 Helical. {ECO:0000256|SAM:Phobius}.	Y	0.992698	1	Y	n8-18c29/30o270-290i	Q6NM73	PDLP2	69.1	301	84	3	9	300	7	307	3.47e-141	400	82.72	UniRef100_I3SYW5	Cluster: Uncharacterized protein	1	I3SYW5	Lotus japonicus (Lotus corniculatus var. japonicus)	300	1	unreviewed
K4BDZ3	K4BDZ3_SOLLC	unreviewed	Uncharacterized protein	101265202	Solanum lycopersicum (Tomato) (Lycopersicon esculentum)	300	cellular organisms, Eukaryota, Viridiplantae, Streptophyta, Streptophytina, Embryophyta, Tracheophyta, Euphyllophyta, Spermatophyta, Magnoliophyta, Mesangiospermae, eudicotyledons, Gunneridae, Pentapetalae, asterids, lamiids, Solanales, Solanaceae, Solanoideae, Solaneae, Solanum, Lycopersicon, Solanum lycopersicum (Tomato) (Lycopersicon esculentum)	101265202		SIGNAL 1 29 {ECO:0000256|SAM:SignalP}.	PF01657;	2	IPR002902;IPR038408;	TRANSMEM 270 290 Helical. {ECO:0000256|SAM:Phobius}.	Y	0.939895	1	Y	n8-21c29/30o270-290i	Q6NM73	PDLP2	66.2	284	80	4	29	300	28	307	9.77e-129	369	81.69	UniRef100_K4BDZ3	Cluster: Uncharacterized protein	1	K4BDZ3	Solanum lycopersicum (Tomato) (Lycopersicon esculentum)	300	1	unreviewed	Y
K7LJ71	K7LJ71_SOYBN	unreviewed	Uncharacterized protein	100801285 GLYMA_10G133900	Glycine max (Soybean) (Glycine hispida)	300	cellular organisms, Eukaryota, Viridiplantae, Streptophyta, Streptophytina, Embryophyta, Tracheophyta, Euphyllophyta, Spermatophyta, Magnoliophyta, Mesangiospermae, eudicotyledons, Gunneridae, Pentapetalae, rosids, fabids, Fabales, Fabaceae, Papilionoideae, 50 kb inversion clade, NPAAA clade, indigoferoid/millettioid clade, Phaseoleae, Glycine, Soja, Glycine max (Soybean) (Glycine hispida)	100801285		SIGNAL 1 30 {ECO:0000256|SAM:SignalP}.	PF01657;	2	IPR002902;IPR038408;	TRANSMEM 270 290 Helical. {ECO:0000256|SAM:Phobius}.	Y	0.992075	1	Y	n9-22c30/31o270-290i	Q6NM73	PDLP2	70.1	301	78	3	12	300	7	307	4.2e-142	402	84.39	UniRef100_K7LJ71	Cluster: Uncharacterized protein	1	K7LJ71	Glycine max (Soybean) (Glycine hispida)	300	1	unreviewed	Y
M1B1G2	M1B1G2_SOLTU	unreviewed	Uncharacterized protein	102602299	Solanum tuberosum (Potato)	300	cellular organisms, Eukaryota, Viridiplantae, Streptophyta, Streptophytina, Embryophyta, Tracheophyta, Euphyllophyta, Spermatophyta, Magnoliophyta, Mesangiospermae, eudicotyledons, Gunneridae, Pentapetalae, asterids, lamiids, Solanales, Solanaceae, Solanoideae, Solaneae, Solanum, Solanum tuberosum (Potato)	102602299		SIGNAL 1 29 {ECO:0000256|SAM:SignalP}.	PF01657;	2	IPR002902;IPR038408;	TRANSMEM 270 290 Helical. {ECO:0000256|SAM:Phobius}.	Y	0.917414	1	Y	n8-21c29/30o270-290i	Q6NM73	PDLP2	61.54	312	103	5	1	300	1	307	2.08e-128	367	77.56	UniRef100_M1B1G2	Cluster: Uncharacterized protein	2	M1B1G2; M1B1G4	Solanum tuberosum (Potato)	300	1	unreviewed	Y
M5XE49	M5XE49_PRUPE	unreviewed	Uncharacterized protein	PRUPE_ppa009229mg	Prunus persica (Peach) (Amygdalus persica)	300	cellular organisms, Eukaryota, Viridiplantae, Streptophyta, Streptophytina, Embryophyta, Tracheophyta, Euphyllophyta, Spermatophyta, Magnoliophyta, Mesangiospermae, eudicotyledons, Gunneridae, Pentapetalae, rosids, fabids, Rosales, Rosaceae, Amygdaloideae, Amygdaleae, Prunus, Prunus persica (Peach) (Amygdalus persica)			SIGNAL 1 31 {ECO:0000256|SAM:SignalP}.	PF01657;	2	IPR002902;IPR038408;	TRANSMEM 270 290 Helical. {ECO:0000256|SAM:Phobius}.	Y	0.965616	1	Y	n11-22c31/32o270-290i	Q6NM73	PDLP2	68.85	305	83	3	4	298	3	305	9.92e-143	404	82.95	UniRef100_M5XE49	Cluster: Uncharacterized protein	1	M5XE49	Prunus persica (Peach) (Amygdalus persica)	300	1	unreviewed
A0A061DWE8	A0A061DWE8_THECC	unreviewed	Plasmodesmata-located protein 1 isoform 1	TCM_003920	Theobroma cacao (Cacao) (Cocoa)	299	cellular organisms, Eukaryota, Viridiplantae, Streptophyta, Streptophytina, Embryophyta, Tracheophyta, Euphyllophyta, Spermatophyta, Magnoliophyta, Mesangiospermae, eudicotyledons, Gunneridae, Pentapetalae, rosids, malvids, Malvales, Malvaceae, Byttnerioideae, Theobroma, Theobroma cacao (Cacao) (Cocoa)				PF01657;	2	IPR002902;IPR038408;	TRANSMEM 264 284 Helical. {ECO:0000256|SAM:Phobius}.	Y	0.591101	1	Y	n8-23c31/32o264-284i	Q8GXV7	PDLP1	55.52	281	110	4	33	299	24	303	2.3e-102	301	72.95	UniRef100_A0A061DWE8	Cluster: Plasmodesmata-located protein 1 isoform 1	1	A0A061DWE8	Theobroma cacao (Cacao) (Cocoa)	299	1	unreviewed	Y
A0A078G755	A0A078G755_BRANA	unreviewed	BnaA06g36420D protein	BnaA06g36420D GSBRNA2T00018792001	Brassica napus (Rape)	299	cellular organisms, Eukaryota, Viridiplantae, Streptophyta, Streptophytina, Embryophyta, Tracheophyta, Euphyllophyta, Spermatophyta, Magnoliophyta, Mesangiospermae, eudicotyledons, Gunneridae, Pentapetalae, rosids, malvids, Brassicales, Brassicaceae, Brassiceae, Brassica, Brassica napus (Rape)	BnaA06g36420D		SIGNAL 1 23 {ECO:0000256|SAM:SignalP}.	PF01657;	2	IPR002902;IPR038408;	TRANSMEM 266 286 Helical. {ECO:0000256|SAM:Phobius}.	Y	0.981525	1	Y	n7-18c23/24o266-286i	Q8GXV7	PDLP1	84.62	286	36	4	21	299	19	303	1.55e-157	441	89.16	UniRef100_A0A078G755	Cluster: BnaA06g36420D protein	2	A0A078G755; UPI0006AB58E7	Brassica napus (Rape)	299	1	unreviewed and UniParc	Y
A0A1S3YA29	A0A1S3YA29_TOBAC	unreviewed	cysteine-rich repeat secretory protein 3-like isoform X3	LOC107773938	Nicotiana tabacum (Common tobacco)	299	cellular organisms, Eukaryota, Viridiplantae, Streptophyta, Streptophytina, Embryophyta, Tracheophyta, Euphyllophyta, Spermatophyta, Magnoliophyta, Mesangiospermae, eudicotyledons, Gunneridae, Pentapetalae, asterids, lamiids, Solanales, Solanaceae, Nicotianoideae, Nicotianeae, Nicotiana, Nicotiana tabacum (Common tobacco)	LOC107773938		SIGNAL 1 30 {ECO:0000256|SAM:SignalP}.	PF01657;	2	IPR002902;IPR038408;	TRANSMEM 269 289 Helical. {ECO:0000256|SAM:Phobius}.	Y	0.760206	1	Y	n14-25c30/31o269-289i	Q6NM73	PDLP2	61.74	311	103	6	1	299	1	307	4.24e-126	362	77.49	UniRef100_A0A1S3YA29	Cluster: cysteine-rich repeat secretory protein 3-like isoform X3	1	A0A1S3YA29	Nicotiana tabacum (Common tobacco)	299	1	unreviewed	Y
A0A1S3ZRB8	A0A1S3ZRB8_TOBAC	unreviewed	cysteine-rich repeat secretory protein 3-like isoform X1	LOC107789604	Nicotiana tabacum (Common tobacco)	299	cellular organisms, Eukaryota, Viridiplantae, Streptophyta, Streptophytina, Embryophyta, Tracheophyta, Euphyllophyta, Spermatophyta, Magnoliophyta, Mesangiospermae, eudicotyledons, Gunneridae, Pentapetalae, asterids, lamiids, Solanales, Solanaceae, Nicotianoideae, Nicotianeae, Nicotiana, Nicotiana tabacum (Common tobacco)	LOC107789604		SIGNAL 1 29 {ECO:0000256|SAM:SignalP}.	PF01657;	2	IPR002902;IPR038408;	TRANSMEM 265 284 Helical. {ECO:0000256|SAM:Phobius}.	Y	0.987861	1	Y	n10-20c27/28o265-284i	Q6NM73	PDLP2	47.73	308	133	5	6	292	3	303	1.07e-93	279	66.23	UniRef100_A0A1S3ZRB8	Cluster: cysteine-rich repeat secretory protein 3-like isoform X1	1	A0A1S3ZRB8	Nicotiana tabacum (Common tobacco)	299	1	unreviewed	Y
Q8GUJ2	PDLP5_ARATH	reviewed	Plasmodesmata-located protein 5 (PD-located protein 5) (Cysteine-rich repeat protein HWI1) (Cysteine-rich repeat secretory protein 2) (Plasmodesmata localizing protein 5) (Protein HOPW1-1-INDUCED 1)	PDLP5 CRRSP2 HWI1 At1g70690 F5A18.13	Arabidopsis thaliana (Mouse-ear cress)	299	cellular organisms, Eukaryota, Viridiplantae, Streptophyta, Streptophytina, Embryophyta, Tracheophyta, Euphyllophyta, Spermatophyta, Magnoliophyta, Mesangiospermae, eudicotyledons, Gunneridae, Pentapetalae, rosids, malvids, Brassicales, Brassicaceae, Camelineae, Arabidopsis, Arabidopsis thaliana (Mouse-ear cress)	PDLP5		SIGNAL 1 25 {ECO:0000255}.	PF01657;	2	IPR002902;IPR038408;	TRANSMEM 265 285 Helical. {ECO:0000255}.	Y	0.994316	1	Y	n9-20c25/26o265-286i	Q8GUJ2	PDLP5	100	299	0	0	1	299	1	299	0	612	100	UniRef100_Q8GUJ2	Cluster: Plasmodesmata-located protein 5	2	Q8GUJ2; A0A178WPB2	Arabidopsis thaliana (Mouse-ear cress)	299	1	partially reviewed	Y
A0A251N1H0	A0A251N1H0_PRUPE	unreviewed	Uncharacterized protein	PRUPE_8G216200	Prunus persica (Peach) (Amygdalus persica)	299	cellular organisms, Eukaryota, Viridiplantae, Streptophyta, Streptophytina, Embryophyta, Tracheophyta, Euphyllophyta, Spermatophyta, Magnoliophyta, Mesangiospermae, eudicotyledons, Gunneridae, Pentapetalae, rosids, fabids, Rosales, Rosaceae, Amygdaloideae, Amygdaleae, Prunus, Prunus persica (Peach) (Amygdalus persica)				PF01657;	2	IPR002902;IPR038408;	TRANSMEM 264 284 Helical. {ECO:0000256|SAM:Phobius}.	Y	0.842333	1	Y	n12-22c30/31o264-284i	Q6NM73	PDLP2	52.38	315	125	7	1	298	1	307	3.65e-96	286	66.35	UniRef100_A0A251N1H0	Cluster: Uncharacterized protein	1	A0A251N1H0	Prunus persica (Peach) (Amygdalus persica)	299	1	unreviewed	Y
A0A2C9UPT8	A0A2C9UPT8_MANES	unreviewed	Uncharacterized protein	MANES_13G040200	Manihot esculenta (Cassava) (Jatropha manihot)	299	cellular organisms, Eukaryota, Viridiplantae, Streptophyta, Streptophytina, Embryophyta, Tracheophyta, Euphyllophyta, Spermatophyta, Magnoliophyta, Mesangiospermae, eudicotyledons, Gunneridae, Pentapetalae, rosids, fabids, Malpighiales, Euphorbiaceae, Crotonoideae, Manihoteae, Manihot, Manihot esculenta (Cassava) (Jatropha manihot)			SIGNAL 1 30 {ECO:0000256|SAM:SignalP}.	PF01657;	2	IPR002902;IPR038408;	TRANSMEM 263 287 Helical. {ECO:0000256|SAM:Phobius}.	Y	0.769972	1	Y	n7-25c30/31o263-287i	Q8GXV7	PDLP1	51.38	290	120	5	26	298	18	303	6.34e-91	272	66.9	UniRef100_A0A2C9UPT8	Cluster: Uncharacterized protein	1	A0A2C9UPT8	Manihot esculenta (Cassava) (Jatropha manihot)	299	1	unreviewed	Y
A0A2G9GI86	A0A2G9GI86_9LAMI	unreviewed	Uncharacterized protein	CDL12_22463	Handroanthus impetiginosus	299	cellular organisms, Eukaryota, Viridiplantae, Streptophyta, Streptophytina, Embryophyta, Tracheophyta, Euphyllophyta, Spermatophyta, Magnoliophyta, Mesangiospermae, eudicotyledons, Gunneridae, Pentapetalae, asterids, lamiids, Lamiales, Bignoniaceae, Crescentiina, Tabebuia alliance, Handroanthus, Handroanthus impetiginosus			SIGNAL 1 29 {ECO:0000256|SAM:SignalP}.	PF01657;	2	IPR002902;IPR038408;	TRANSMEM 269 289 Helical. {ECO:0000256|SAM:Phobius}.	Y	0.991012	1	Y	n8-21c29/30o269-289i	Q6NM73	PDLP2	65.46	304	89	5	8	299	7	306	5.81e-134	382	81.58	UniRef100_A0A2G9GI86	Cluster: Uncharacterized protein	1	A0A2G9GI86	Handroanthus impetiginosus	299	1	unreviewed
A0A2I4DH21	A0A2I4DH21_JUGRE	unreviewed	cysteine-rich repeat secretory protein 12-like	LOC108980085	Juglans regia (English walnut)	299	cellular organisms, Eukaryota, Viridiplantae, Streptophyta, Streptophytina, Embryophyta, Tracheophyta, Euphyllophyta, Spermatophyta, Magnoliophyta, Mesangiospermae, eudicotyledons, Gunneridae, Pentapetalae, rosids, fabids, Fagales, Juglandaceae, Juglans (walnuts), Juglans regia (English walnut)	LOC108980085		SIGNAL 1 29 {ECO:0000256|SAM:SignalP}.	PF01657;	2	IPR002902;IPR038408;	TRANSMEM 270 290 Helical. {ECO:0000256|SAM:Phobius}.	Y	0.964526	1	Y	n7-18c27/28o270-290i	Q9ZU94	PDLP6	61.05	285	99	5	16	297	9	284	7.99e-117	337	75.79	UniRef100_A0A2I4DH21	Cluster: cysteine-rich repeat secretory protein 12-like	1	A0A2I4DH21	Juglans regia (English walnut)	299	1	unreviewed	Y
A0A2J6LX91	A0A2J6LX91_LACSA	unreviewed	Uncharacterized protein	LSAT_0X520	Lactuca sativa (Garden lettuce)	299	cellular organisms, Eukaryota, Viridiplantae, Streptophyta, Streptophytina, Embryophyta, Tracheophyta, Euphyllophyta, Spermatophyta, Magnoliophyta, Mesangiospermae, eudicotyledons, Gunneridae, Pentapetalae, asterids, campanulids, Asterales, Asteraceae, Cichorioideae, Cichorieae, Lactucinae, Lactuca, Lactuca sativa (Garden lettuce)			SIGNAL 1 27 {ECO:0000256|SAM:SignalP}.	PF01657;	2	IPR002902;IPR038408;	TRANSMEM 268 289 Helical. {ECO:0000256|SAM:Phobius}.	Y	0.672377	1	Y	n14-25c29/30o268-289i	Q6E263	PDLP4	32.06	262	158	8	49	298	64	317	3.6e-32	121	52.67	UniRef100_A0A2J6LX91	Cluster: Uncharacterized protein	1	A0A2J6LX91	Lactuca sativa (Garden lettuce)	299	1	unreviewed	Y
A0A2K2BPQ2	A0A2K2BPQ2_POPTR	unreviewed	Uncharacterized protein	POPTR_002G257300	Populus trichocarpa (Western balsam poplar) (Populus balsamifera subsp. trichocarpa)	299	cellular organisms, Eukaryota, Viridiplantae, Streptophyta, Streptophytina, Embryophyta, Tracheophyta, Euphyllophyta, Spermatophyta, Magnoliophyta, Mesangiospermae, eudicotyledons, Gunneridae, Pentapetalae, rosids, fabids, Malpighiales, Salicaceae, Saliceae, Populus (poplars), Populus trichocarpa (Western balsam poplar) (Populus balsamifera subsp. trichocarpa)			SIGNAL 1 30 {ECO:0000256|SAM:SignalP}.	PF01657;	2	IPR002902;IPR038408;	TRANSMEM 264 284 Helical. {ECO:0000256|SAM:Phobius}.	Y	0.601014	1	Y	n16-25c30/31o264-284i	Q6NM73	PDLP2	51.31	306	127	5	10	298	7	307	3.9e-96	286	67.97	UniRef100_A0A2K2BPQ2	Cluster: Uncharacterized protein	1	A0A2K2BPQ2	Populus trichocarpa (Western balsam poplar) (Populus balsamifera subsp. trichocarpa)	299	1	unreviewed	Y
A0A2P5ABF4	A0A2P5ABF4_PARAD	unreviewed	Gnk2-like domain containing protein	PanWU01x14_349240	Parasponia andersonii (Sponia andersonii)	299	cellular organisms, Eukaryota, Viridiplantae, Streptophyta, Streptophytina, Embryophyta, Tracheophyta, Euphyllophyta, Spermatophyta, Magnoliophyta, Mesangiospermae, eudicotyledons, Gunneridae, Pentapetalae, rosids, fabids, Rosales, Cannabaceae, Parasponia, Parasponia andersonii (Sponia andersonii)			SIGNAL 1 33 {ECO:0000256|SAM:SignalP}.	PF01657;	2	IPR002902;IPR038408;	TRANSMEM 268 288 Helical. {ECO:0000256|SAM:Phobius}.	Y	0.985847	1	Y	n14-25c33/34o268-288i	Q9ZU94	PDLP6	66.55	287	84	3	19	299	8	288	3.47e-129	369	79.44	UniRef100_A0A2P5ABF4	Cluster: Gnk2-like domain containing protein	1	A0A2P5ABF4	Parasponia andersonii (Sponia andersonii)	299	1	unreviewed	Y
A0A314ZG35	A0A314ZG35_PRUYE	unreviewed	Cysteine-rich repeat secretory protein 56	Pyn_26221	Prunus yedoensis var. nudiflora	299	cellular organisms, Eukaryota, Viridiplantae, Streptophyta, Streptophytina, Embryophyta, Tracheophyta, Euphyllophyta, Spermatophyta, Magnoliophyta, Mesangiospermae, eudicotyledons, Gunneridae, Pentapetalae, rosids, fabids, Rosales, Rosaceae, Amygdaloideae, Amygdaleae, Prunus, Prunus yedoensis (Yoshino cherry) (Cerasus yedoensis), Prunus yedoensis var. nudiflora				PF01657;	2	IPR002902;IPR038408;	TRANSMEM 264 284 Helical. {ECO:0000256|SAM:Phobius}.	Y	0.831915	1	Y	n12-22c30/31o264-284i	Q6NM73	PDLP2	52.38	315	125	7	1	298	1	307	1.85e-98	291	66.67	UniRef100_A0A314ZG35	Cluster: Cysteine-rich repeat secretory protein 56	1	A0A314ZG35	Prunus yedoensis var. nudiflora	299	1	unreviewed
B9SKN1	B9SKN1_RICCO	unreviewed	DUF26 domain-containing protein 2, putative	RCOM_0542350	Ricinus communis (Castor bean)	299	cellular organisms, Eukaryota, Viridiplantae, Streptophyta, Streptophytina, Embryophyta, Tracheophyta, Euphyllophyta, Spermatophyta, Magnoliophyta, Mesangiospermae, eudicotyledons, Gunneridae, Pentapetalae, rosids, fabids, Malpighiales, Euphorbiaceae, Acalyphoideae, Acalypheae, Ricinus, Ricinus communis (Castor bean)				PF01657;	2	IPR002902;IPR038408;	TRANSMEM 264 284 Helical. {ECO:0000256|SAM:Phobius}.	0	0.303465	1	Y	n11-29c33/34o264-284i	Q6NM73	PDLP2	48.23	311	141	3	1	295	1	307	1.26e-97	289	66.24	UniRef100_B9SKN1	Cluster: DUF26 domain-containing protein 2, putative	1	B9SKN1	Ricinus communis (Castor bean)	299	1	unreviewed	Y
K4AZ44	K4AZ44_SOLLC	unreviewed	Uncharacterized protein	101247660	Solanum lycopersicum (Tomato) (Lycopersicon esculentum)	299	cellular organisms, Eukaryota, Viridiplantae, Streptophyta, Streptophytina, Embryophyta, Tracheophyta, Euphyllophyta, Spermatophyta, Magnoliophyta, Mesangiospermae, eudicotyledons, Gunneridae, Pentapetalae, asterids, lamiids, Solanales, Solanaceae, Solanoideae, Solaneae, Solanum, Lycopersicon, Solanum lycopersicum (Tomato) (Lycopersicon esculentum)	101247660			PF01657;	2	IPR002902;IPR038408;	TRANSMEM 12 30 Helical. {ECO:0000256|SAM:Phobius}.; TRANSMEM 274 294 Helical. {ECO:0000256|SAM:Phobius}.	0	0.011035	2	0	i12-30o274-294i	Q6NKQ9	PDLP8	54.86	257	111	3	44	298	25	278	2.14e-98	290	75.88	UniRef100_K4AZ44	Cluster: Uncharacterized protein	1	K4AZ44	Solanum lycopersicum (Tomato) (Lycopersicon esculentum)	299	1	unreviewed	Y
K7N2B1	K7N2B1_SOYBN	unreviewed	Uncharacterized protein	100775289 GLYMA_20G083000	Glycine max (Soybean) (Glycine hispida)	299	cellular organisms, Eukaryota, Viridiplantae, Streptophyta, Streptophytina, Embryophyta, Tracheophyta, Euphyllophyta, Spermatophyta, Magnoliophyta, Mesangiospermae, eudicotyledons, Gunneridae, Pentapetalae, rosids, fabids, Fabales, Fabaceae, Papilionoideae, 50 kb inversion clade, NPAAA clade, indigoferoid/millettioid clade, Phaseoleae, Glycine, Soja, Glycine max (Soybean) (Glycine hispida)	100775289		SIGNAL 1 27 {ECO:0000256|SAM:SignalP}.	PF01657;	2	IPR002902;IPR038408;	TRANSMEM 269 289 Helical. {ECO:0000256|SAM:Phobius}.	Y	0.993022	1	Y	n11-21c29/30o269-289i	Q6NM73	PDLP2	69.33	300	80	3	12	299	8	307	1.31e-139	396	83.67	UniRef100_K7N2B1	Cluster: Uncharacterized protein	1	K7N2B1	Glycine max (Soybean) (Glycine hispida)	299	1	unreviewed	Y
M4EY19	M4EY19_BRARP	unreviewed	Uncharacterized protein		Brassica rapa subsp. pekinensis (Chinese cabbage) (Brassica pekinensis)	299	cellular organisms, Eukaryota, Viridiplantae, Streptophyta, Streptophytina, Embryophyta, Tracheophyta, Euphyllophyta, Spermatophyta, Magnoliophyta, Mesangiospermae, eudicotyledons, Gunneridae, Pentapetalae, rosids, malvids, Brassicales, Brassicaceae, Brassiceae, Brassica, Brassica campestris (Field mustard), Brassica rapa subsp. pekinensis (Chinese cabbage) (Brassica pekinensis)			SIGNAL 1 23 {ECO:0000256|SAM:SignalP}.	PF01657;	2	IPR002902;IPR038408;	TRANSMEM 266 286 Helical. {ECO:0000256|SAM:Phobius}.	Y	0.981525	1	Y	n7-18c23/24o266-286i	Q8GXV7	PDLP1	85.32	286	34	4	21	299	19	303	8.31e-159	444	89.51	UniRef100_M4EY19	Cluster: Uncharacterized protein	2	M4EY19; UPI0004F1971F	Brassica rapa subsp. pekinensis (Chinese cabbage) (Brassica pekinensis); Brassica campestris (Field mustard)	299	1	unreviewed and UniParc	Y
A0A087HH85	A0A087HH85_ARAAL	unreviewed	Uncharacterized protein	AALP_AA2G136800	Arabis alpina (Alpine rock-cress)	298	cellular organisms, Eukaryota, Viridiplantae, Streptophyta, Streptophytina, Embryophyta, Tracheophyta, Euphyllophyta, Spermatophyta, Magnoliophyta, Mesangiospermae, eudicotyledons, Gunneridae, Pentapetalae, rosids, malvids, Brassicales, Brassicaceae, Arabideae, Arabis (rockcress), Arabis alpina (Alpine rock-cress)			SIGNAL 1 24 {ECO:0000256|SAM:SignalP}.	PF01657;	2	IPR002902;IPR038408;	TRANSMEM 264 285 Helical. {ECO:0000256|SAM:Phobius}.	Y	0.994721	1	Y	n8-19c24/25o264-285i	Q8GUJ2	PDLP5	74.25	299	74	3	1	297	1	298	3.53e-150	422	84.28	UniRef100_A0A087HH85	Cluster: Uncharacterized protein	1	A0A087HH85	Arabis alpina (Alpine rock-cress)	298	1	unreviewed
A0A0D3D8S3	A0A0D3D8S3_BRAOL	unreviewed	Uncharacterized protein	106302099	Brassica oleracea var. oleracea	298	cellular organisms, Eukaryota, Viridiplantae, Streptophyta, Streptophytina, Embryophyta, Tracheophyta, Euphyllophyta, Spermatophyta, Magnoliophyta, Mesangiospermae, eudicotyledons, Gunneridae, Pentapetalae, rosids, malvids, Brassicales, Brassicaceae, Brassiceae, Brassica, Brassica oleracea (Wild cabbage), Brassica oleracea var. oleracea	106302099		SIGNAL 1 22 {ECO:0000256|SAM:SignalP}.	PF01657;	2	IPR002902;IPR038408;	TRANSMEM 265 285 Helical. {ECO:0000256|SAM:Phobius}.	Y	0.985535	1	Y	n7-17c22/23o265-285i	Q8GXV7	PDLP1	80.92	304	51	3	1	298	1	303	4.25e-157	440	85.53	UniRef100_A0A0D3D8S3	Cluster: Uncharacterized protein	2	A0A0D3D8S3; A0A3P6EN64	Brassica oleracea var. oleracea; Brassica oleracea (Wild cabbage)	298	1	unreviewed	Y
A0A0E0K8L7	A0A0E0K8L7_ORYPU	unreviewed	Uncharacterized protein		Oryza punctata (Red rice)	298	cellular organisms, Eukaryota, Viridiplantae, Streptophyta, Streptophytina, Embryophyta, Tracheophyta, Euphyllophyta, Spermatophyta, Magnoliophyta, Mesangiospermae, Liliopsida, Petrosaviidae, commelinids, Poales, Poaceae, BOP clade, Oryzoideae, Oryzeae, Oryzinae, Oryza, Oryza punctata (Red rice)			SIGNAL 1 27 {ECO:0000256|SAM:SignalP}.	PF01657;	2	IPR002902;IPR038408;	TRANSMEM 256 276 Helical. {ECO:0000256|SAM:Phobius}.	Y	0.99523	1	Y	n6-19c27/28o256-276i	O22784	PDLP3	45.1	306	146	6	1	286	1	304	6.14e-87	262	63.4	UniRef100_A0A0E0K8L7	Cluster: Uncharacterized protein	1	A0A0E0K8L7	Oryza punctata (Red rice)	298	1	unreviewed	Y
A0A0E0KTA0	A0A0E0KTA0_ORYPU	unreviewed	Uncharacterized protein		Oryza punctata (Red rice)	298	cellular organisms, Eukaryota, Viridiplantae, Streptophyta, Streptophytina, Embryophyta, Tracheophyta, Euphyllophyta, Spermatophyta, Magnoliophyta, Mesangiospermae, Liliopsida, Petrosaviidae, commelinids, Poales, Poaceae, BOP clade, Oryzoideae, Oryzeae, Oryzinae, Oryza, Oryza punctata (Red rice)			SIGNAL 1 23 {ECO:0000256|SAM:SignalP}.	PF01657;	2	IPR002902;IPR038408;	TRANSMEM 251 271 Helical. {ECO:0000256|SAM:Phobius}.	Y	0.969298	1	Y	n7-18c23/24o251-271i	Q6NKQ9	PDLP8	49.6	250	122	3	28	274	29	277	4.67e-88	264	72	UniRef100_A0A0E0KTA0	Cluster: Uncharacterized protein	1	A0A0E0KTA0	Oryza punctata (Red rice)	298	1	unreviewed	Y
A0A0B2S8K9	A0A0B2S8K9_GLYSO	unreviewed	Cysteine-rich repeat secretory protein 3	glysoja_035390	Glycine soja (Wild soybean)	298	cellular organisms, Eukaryota, Viridiplantae, Streptophyta, Streptophytina, Embryophyta, Tracheophyta, Euphyllophyta, Spermatophyta, Magnoliophyta, Mesangiospermae, eudicotyledons, Gunneridae, Pentapetalae, rosids, fabids, Fabales, Fabaceae, Papilionoideae, 50 kb inversion clade, NPAAA clade, indigoferoid/millettioid clade, Phaseoleae, Glycine, Soja, Glycine soja (Wild soybean)			SIGNAL 1 23 {ECO:0000256|SAM:SignalP}.	PF01657;	2	IPR002902;IPR038408;	TRANSMEM 263 283 Helical. {ECO:0000256|SAM:Phobius}.	Y	0.997205	1	Y	n5-15c23/24o263-283i	Q6NM73	PDLP2	69.9	299	78	3	5	291	7	305	2.66e-140	397	84.28	UniRef100_I1LAQ4	Cluster: Uncharacterized protein	2	I1LAQ4; A0A0B2S8K9	Glycine max (Soybean) (Glycine hispida); Glycine soja (Wild soybean)	305	1	unreviewed
A0A1S3CD12	A0A1S3CD12_CUCME	unreviewed	cysteine-rich repeat secretory protein 3-like	LOC103499458	Cucumis melo (Muskmelon)	298	cellular organisms, Eukaryota, Viridiplantae, Streptophyta, Streptophytina, Embryophyta, Tracheophyta, Euphyllophyta, Spermatophyta, Magnoliophyta, Mesangiospermae, eudicotyledons, Gunneridae, Pentapetalae, rosids, fabids, Cucurbitales, Cucurbitaceae, Benincaseae, Cucumis, Cucumis melo (Muskmelon)	LOC103499458		SIGNAL 1 23 {ECO:0000256|SAM:SignalP}.	PF01657;	2	IPR002902;IPR038408;	TRANSMEM 268 288 Helical. {ECO:0000256|SAM:Phobius}.	Y	0.985616	1	Y	n8-20c24/25o268-288i	Q6NM73	PDLP2	69.08	304	87	4	1	298	5	307	1.27e-137	391	82.57	UniRef100_A0A1S3CD12	Cluster: cysteine-rich repeat secretory protein 3-like	1	A0A1S3CD12	Cucumis melo (Muskmelon)	298	1	unreviewed	Y
A0A1U8AN72	A0A1U8AN72_NELNU	unreviewed	cysteine-rich repeat secretory protein 15-like	LOC104602280	Nelumbo nucifera (Sacred lotus)	298	cellular organisms, Eukaryota, Viridiplantae, Streptophyta, Streptophytina, Embryophyta, Tracheophyta, Euphyllophyta, Spermatophyta, Magnoliophyta, Mesangiospermae, eudicotyledons, early-diverging eudicotyledons, Proteales, Nelumbonaceae, Nelumbo, Nelumbo nucifera (Sacred lotus)	LOC104602280		SIGNAL 1 41 {ECO:0000256|SAM:SignalP}.	PF01657;	2	IPR002902;IPR038408;	TRANSMEM 266 286 Helical. {ECO:0000256|SAM:Phobius}.	Y	0.861962	1	Y	n22-33c41/42o266-286i	Q6NKQ9	PDLP8	59.29	253	100	3	40	289	25	277	2.62e-109	318	78.66	UniRef100_A0A1U8AN72	Cluster: cysteine-rich repeat secretory protein 15-like	1	A0A1U8AN72	Nelumbo nucifera (Sacred lotus)	298	1	unreviewed	Y
A0A251VKT4	A0A251VKT4_HELAN	unreviewed	Putative gnk2-like domain-containing protein	HannXRQ_Chr02g0059281	Helianthus annuus (Common sunflower)	298	cellular organisms, Eukaryota, Viridiplantae, Streptophyta, Streptophytina, Embryophyta, Tracheophyta, Euphyllophyta, Spermatophyta, Magnoliophyta, Mesangiospermae, eudicotyledons, Gunneridae, Pentapetalae, asterids, campanulids, Asterales, Asteraceae, Asteroideae, Heliantheae alliance, Heliantheae, Helianthus, Helianthus annuus (Common sunflower)			SIGNAL 1 23 {ECO:0000256|SAM:SignalP}.	PF01657;	2	IPR002902;IPR038408;	TRANSMEM 268 288 Helical. {ECO:0000256|SAM:Phobius}.	Y	0.999167	1	Y	n4-15c23/24o268-288i	Q6NM73	PDLP2	57.76	303	119	4	4	298	6	307	3.27e-115	334	78.22	UniRef100_A0A251VKT4	Cluster: Putative gnk2-like domain-containing protein	1	A0A251VKT4	Helianthus annuus (Common sunflower)	298	1	unreviewed	Y
A0A2G9G3W5	A0A2G9G3W5_9LAMI	unreviewed	Uncharacterized protein	CDL12_27904	Handroanthus impetiginosus	298	cellular organisms, Eukaryota, Viridiplantae, Streptophyta, Streptophytina, Embryophyta, Tracheophyta, Euphyllophyta, Spermatophyta, Magnoliophyta, Mesangiospermae, eudicotyledons, Gunneridae, Pentapetalae, asterids, lamiids, Lamiales, Bignoniaceae, Crescentiina, Tabebuia alliance, Handroanthus, Handroanthus impetiginosus			SIGNAL 1 25 {ECO:0000256|SAM:SignalP}.	PF01657;	2	IPR002902;IPR038408;	TRANSMEM 268 288 Helical. {ECO:0000256|SAM:Phobius}.	Y	0.986414	1	Y	n8-19c25/26o268-288i	Q6NM73	PDLP2	62.25	294	101	3	10	295	12	303	1.57e-121	350	80.95	UniRef100_A0A2G9G3W5	Cluster: Uncharacterized protein	1	A0A2G9G3W5	Handroanthus impetiginosus	298	1	unreviewed
A0A2P5BG41	A0A2P5BG41_TREOI	unreviewed	Gnk2-like domain containing protein	TorRG33x02_322230	Trema orientale (Charcoal tree) (Celtis orientalis)	298	cellular organisms, Eukaryota, Viridiplantae, Streptophyta, Streptophytina, Embryophyta, Tracheophyta, Euphyllophyta, Spermatophyta, Magnoliophyta, Mesangiospermae, eudicotyledons, Gunneridae, Pentapetalae, rosids, fabids, Rosales, Cannabaceae, Trema, Trema orientale (Charcoal tree) (Celtis orientalis)			SIGNAL 1 33 {ECO:0000256|SAM:SignalP}.	PF01657;	2	IPR002902;IPR038408;	TRANSMEM 267 287 Helical. {ECO:0000256|SAM:Phobius}.	Y	0.986501	1	Y	n14-25c33/34o267-287i	Q9ZU94	PDLP6	65.85	287	85	3	19	298	8	288	1.28e-128	367	78.05	UniRef100_A0A2P5BG41	Cluster: Gnk2-like domain containing protein	1	A0A2P5BG41	Trema orientale (Charcoal tree) (Celtis orientalis)	298	1	unreviewed	Y
A0A2Z7APS8	A0A2Z7APS8_9LAMI	unreviewed	Cysteine-rich repeat secretory protein 3-like	F511_27608	Dorcoceras hygrometricum	298	cellular organisms, Eukaryota, Viridiplantae, Streptophyta, Streptophytina, Embryophyta, Tracheophyta, Euphyllophyta, Spermatophyta, Magnoliophyta, Mesangiospermae, eudicotyledons, Gunneridae, Pentapetalae, asterids, lamiids, Lamiales, Gesneriaceae, Didymocarpoideae, Trichosporeae, Loxocarpinae, Dorcoceras, Dorcoceras hygrometricum			SIGNAL 1 30 {ECO:0000256|SAM:SignalP}.	PF01657;	2	IPR002902;IPR038408;	TRANSMEM 268 292 Helical. {ECO:0000256|SAM:Phobius}.	Y	0.963988	1	Y	n8-21c30/31o268-292i	Q6NM73	PDLP2	64.21	299	88	4	14	295	7	303	2.36e-129	370	81.61	UniRef100_A0A2Z7APS8	Cluster: Cysteine-rich repeat secretory protein 3-like	1	A0A2Z7APS8	Dorcoceras hygrometricum	298	1	unreviewed
A0A314ZPP8	A0A314ZPP8_PRUYE	unreviewed	Cysteine-rich repeat secretory protein 12	Pyn_40581	Prunus yedoensis var. nudiflora	298	cellular organisms, Eukaryota, Viridiplantae, Streptophyta, Streptophytina, Embryophyta, Tracheophyta, Euphyllophyta, Spermatophyta, Magnoliophyta, Mesangiospermae, eudicotyledons, Gunneridae, Pentapetalae, rosids, fabids, Rosales, Rosaceae, Amygdaloideae, Amygdaleae, Prunus, Prunus yedoensis (Yoshino cherry) (Cerasus yedoensis), Prunus yedoensis var. nudiflora			SIGNAL 1 30 {ECO:0000256|SAM:SignalP}.	PF01657;	2	IPR002902;IPR038408;	TRANSMEM 266 286 Helical. {ECO:0000256|SAM:Phobius}.	Y	0.980534	1	Y	n8-23c30/31o266-286i	Q9ZU94	PDLP6	58.62	290	107	6	14	298	7	288	1.69e-112	327	74.83	UniRef100_A0A314ZPP8	Cluster: Cysteine-rich repeat secretory protein 12	1	A0A314ZPP8	Prunus yedoensis var. nudiflora	298	1	unreviewed
M5WQ65	M5WQ65_PRUPE	unreviewed	Uncharacterized protein	PRUPE_6G351500 PRUPE_ppa026946mg	Prunus persica (Peach) (Amygdalus persica)	298	cellular organisms, Eukaryota, Viridiplantae, Streptophyta, Streptophytina, Embryophyta, Tracheophyta, Euphyllophyta, Spermatophyta, Magnoliophyta, Mesangiospermae, eudicotyledons, Gunneridae, Pentapetalae, rosids, fabids, Rosales, Rosaceae, Amygdaloideae, Amygdaleae, Prunus, Prunus persica (Peach) (Amygdalus persica)			SIGNAL 1 26 {ECO:0000256|SAM:SignalP}.	PF01657;	2	IPR002902;IPR038408;	TRANSMEM 269 289 Helical. {ECO:0000256|SAM:Phobius}.	Y	0.989656	1	Y	n8-23c31/32o269-289i	Q6NM73	PDLP2	38.64	308	162	8	9	298	7	305	1.85e-67	212	60.71	UniRef100_M5WQ65	Cluster: Uncharacterized protein	1	M5WQ65	Prunus persica (Peach) (Amygdalus persica)	298	1	unreviewed	Y
Q0WPN8	PDLP7_ARATH	reviewed	Plasmodesmata-located protein 7 (PD-located protein 7) (Cysteine-rich repeat secretory protein 60)	PDLP7 CRRSP60 At5g37660 K12B20.12	Arabidopsis thaliana (Mouse-ear cress)	298	cellular organisms, Eukaryota, Viridiplantae, Streptophyta, Streptophytina, Embryophyta, Tracheophyta, Euphyllophyta, Spermatophyta, Magnoliophyta, Mesangiospermae, eudicotyledons, Gunneridae, Pentapetalae, rosids, malvids, Brassicales, Brassicaceae, Camelineae, Arabidopsis, Arabidopsis thaliana (Mouse-ear cress)	PDLP7		SIGNAL 1 30 {ECO:0000255}.	PF01657;	2	IPR002902;IPR038408;	TRANSMEM 259 279 Helical. {ECO:0000255}.	Y	0.946091	1	Y	n12-22c30/31o259-279i	Q0WPN8	PDLP7	100	298	0	0	1	298	1	298	0	604	100	UniRef100_Q0WPN8	Cluster: Plasmodesmata-located protein 7	1	Q0WPN8	Arabidopsis thaliana (Mouse-ear cress)	298	1	reviewed	Y
A0A061DNE9	A0A061DNE9_THECC	unreviewed	Plasmodesmata-located protein 1 isoform 2	TCM_003920	Theobroma cacao (Cacao) (Cocoa)	297	cellular organisms, Eukaryota, Viridiplantae, Streptophyta, Streptophytina, Embryophyta, Tracheophyta, Euphyllophyta, Spermatophyta, Magnoliophyta, Mesangiospermae, eudicotyledons, Gunneridae, Pentapetalae, rosids, malvids, Malvales, Malvaceae, Byttnerioideae, Theobroma, Theobroma cacao (Cacao) (Cocoa)				PF01657;	2	IPR002902;IPR038408;	TRANSMEM 262 282 Helical. {ECO:0000256|SAM:Phobius}.	Y	0.591101	1	Y	n8-23c31/32o262-282i	Q8GXV7	PDLP1	55.52	281	108	5	33	297	24	303	7.01e-101	297	72.95	UniRef100_A0A061DNE9	Cluster: Plasmodesmata-located protein 1 isoform 2	1	A0A061DNE9	Theobroma cacao (Cacao) (Cocoa)	297	1	unreviewed	Y
A0A061F8L4	A0A061F8L4_THECC	unreviewed	Plasmodesmata-located protein 2, putative	TCM_026146	Theobroma cacao (Cacao) (Cocoa)	297	cellular organisms, Eukaryota, Viridiplantae, Streptophyta, Streptophytina, Embryophyta, Tracheophyta, Euphyllophyta, Spermatophyta, Magnoliophyta, Mesangiospermae, eudicotyledons, Gunneridae, Pentapetalae, rosids, malvids, Malvales, Malvaceae, Byttnerioideae, Theobroma, Theobroma cacao (Cacao) (Cocoa)				PF01657;	2	IPR002902;IPR038408;	TRANSMEM 263 284 Helical. {ECO:0000256|SAM:Phobius}.	0	0.465609	1	Y	n10-21c29/30o263-284i	Q6NM73	PDLP2	40.2	306	163	4	1	290	1	302	2.43e-71	222	60.46	UniRef100_A0A061F8L4	Cluster: Plasmodesmata-located protein 2, putative	1	A0A061F8L4	Theobroma cacao (Cacao) (Cocoa)	297	1	unreviewed	Y
A0A087HH84	A0A087HH84_ARAAL	unreviewed	Uncharacterized protein	AALP_AA2G136800	Arabis alpina (Alpine rock-cress)	297	cellular organisms, Eukaryota, Viridiplantae, Streptophyta, Streptophytina, Embryophyta, Tracheophyta, Euphyllophyta, Spermatophyta, Magnoliophyta, Mesangiospermae, eudicotyledons, Gunneridae, Pentapetalae, rosids, malvids, Brassicales, Brassicaceae, Arabideae, Arabis (rockcress), Arabis alpina (Alpine rock-cress)			SIGNAL 1 24 {ECO:0000256|SAM:SignalP}.	PF01657;	2	IPR002902;IPR038408;	TRANSMEM 263 284 Helical. {ECO:0000256|SAM:Phobius}.	Y	0.994721	1	Y	n8-19c24/25o263-284i	Q8GUJ2	PDLP5	74.25	299	73	3	1	296	1	298	6.94e-151	424	84.28	UniRef100_A0A087HH84	Cluster: Uncharacterized protein	1	A0A087HH84	Arabis alpina (Alpine rock-cress)	297	1	unreviewed
A0A0D2QS54	A0A0D2QS54_GOSRA	unreviewed	Uncharacterized protein	B456_001G181200	Gossypium raimondii (New World cotton)	297	cellular organisms, Eukaryota, Viridiplantae, Streptophyta, Streptophytina, Embryophyta, Tracheophyta, Euphyllophyta, Spermatophyta, Magnoliophyta, Mesangiospermae, eudicotyledons, Gunneridae, Pentapetalae, rosids, malvids, Malvales, Malvaceae, Malvoideae, Gossypium, Gossypium raimondii (New World cotton)			SIGNAL 1 31 {ECO:0000256|SAM:SignalP}.	PF01657;	2	IPR002902;IPR038408;	TRANSMEM 263 283 Helical. {ECO:0000256|SAM:Phobius}.	Y	0.940608	1	Y	n10-22c31/32o263-283i	Q8GXV7	PDLP1	55	280	111	4	33	297	24	303	2.66e-97	288	71.43	UniRef100_A0A0D2QS54	Cluster: Uncharacterized protein	1	A0A0D2QS54	Gossypium raimondii (New World cotton)	297	1	unreviewed	Y
A0A0D9YVL8	A0A0D9YVL8_9ORYZ	unreviewed	Uncharacterized protein		Oryza glumipatula	297	cellular organisms, Eukaryota, Viridiplantae, Streptophyta, Streptophytina, Embryophyta, Tracheophyta, Euphyllophyta, Spermatophyta, Magnoliophyta, Mesangiospermae, Liliopsida, Petrosaviidae, commelinids, Poales, Poaceae, BOP clade, Oryzoideae, Oryzeae, Oryzinae, Oryza, Oryza glumipatula			SIGNAL 1 30 {ECO:0000256|SAM:SignalP}.	PF01657;	2	IPR002902;IPR038408;	TRANSMEM 260 280 Helical. {ECO:0000256|SAM:Phobius}.	Y	0.971836	1	Y	n3-18c30/31o260-280i	Q6NKQ9	PDLP8	49.6	252	123	4	35	284	29	278	3.47e-86	259	70.63	UniRef100_A0A0D9YVL8	Cluster: Uncharacterized protein	1	A0A0D9YVL8	Oryza glumipatula	297	1	unreviewed	Y
A0A0L9VBS0	A0A0L9VBS0_PHAAN	unreviewed	Uncharacterized protein	LR48_Vigan09g109700	Phaseolus angularis (Azuki bean) (Vigna angularis)	297	cellular organisms, Eukaryota, Viridiplantae, Streptophyta, Streptophytina, Embryophyta, Tracheophyta, Euphyllophyta, Spermatophyta, Magnoliophyta, Mesangiospermae, eudicotyledons, Gunneridae, Pentapetalae, rosids, fabids, Fabales, Fabaceae, Papilionoideae, 50 kb inversion clade, NPAAA clade, indigoferoid/millettioid clade, Phaseoleae, Vigna, Phaseolus angularis (Azuki bean) (Vigna angularis)			SIGNAL 1 23 {ECO:0000256|SAM:SignalP}.	PF01657;	2	IPR002902;IPR038408;	TRANSMEM 266 286 Helical. {ECO:0000256|SAM:Phobius}.	Y	0.999079	1	Y	n8-16c23/24o266-286i	Q6NM73	PDLP2	67.11	298	92	2	3	294	8	305	9.82e-138	391	84.23	UniRef100_A0A0L9VBS0	Cluster: Uncharacterized protein	1	A0A0L9VBS0	Phaseolus angularis (Azuki bean) (Vigna angularis)	297	1	unreviewed	Y
A0A0E0GAD4	A0A0E0GAD4_ORYNI	unreviewed	Uncharacterized protein		Oryza nivara (Indian wild rice) (Oryza sativa f. spontanea)	297	cellular organisms, Eukaryota, Viridiplantae, Streptophyta, Streptophytina, Embryophyta, Tracheophyta, Euphyllophyta, Spermatophyta, Magnoliophyta, Mesangiospermae, Liliopsida, Petrosaviidae, commelinids, Poales, Poaceae, BOP clade, Oryzoideae, Oryzeae, Oryzinae, Oryza, Oryza sativa (Rice), Oryza nivara (Indian wild rice) (Oryza sativa f. spontanea)			SIGNAL 1 30 {ECO:0000256|SAM:SignalP}.	PF01657;	2	IPR002902;IPR038408;	TRANSMEM 260 280 Helical. {ECO:0000256|SAM:Phobius}.	Y	0.971836	1	Y	n3-18c30/31o260-280i	Q6NKQ9	PDLP8	50	252	122	4	35	284	29	278	2.14e-87	262	71.03	UniRef100_A0A0E0GAD4	Cluster: Uncharacterized protein	2	A0A0E0GAD4; A2X7Q8	Oryza nivara (Indian wild rice) (Oryza sativa f. spontanea); Oryza sativa subsp. indica (Rice)	297	1	unreviewed	Y
A2X7Q8	A2X7Q8_ORYSI	unreviewed	Uncharacterized protein	OsI_08252	Oryza sativa subsp. indica (Rice)	297	cellular organisms, Eukaryota, Viridiplantae, Streptophyta, Streptophytina, Embryophyta, Tracheophyta, Euphyllophyta, Spermatophyta, Magnoliophyta, Mesangiospermae, Liliopsida, Petrosaviidae, commelinids, Poales, Poaceae, BOP clade, Oryzoideae, Oryzeae, Oryzinae, Oryza, Oryza sativa (Rice), Oryza sativa subsp. indica (Rice)			SIGNAL 1 30 {ECO:0000256|SAM:SignalP}.	PF01657;	2	IPR002902;IPR038408;	TRANSMEM 260 280 Helical. {ECO:0000256|SAM:Phobius}.	Y	0.971836	1	Y	n3-18c30/31o260-280i	Q6NKQ9	PDLP8	50	252	122	4	35	284	29	278	2.14e-87	262	71.03	UniRef100_A0A0E0GAD4	Cluster: Uncharacterized protein	2	A0A0E0GAD4; A2X7Q8	Oryza nivara (Indian wild rice) (Oryza sativa f. spontanea); Oryza sativa subsp. indica (Rice)	297	1	unreviewed	Y
A0A0L9U611	A0A0L9U611_PHAAN	unreviewed	Uncharacterized protein	LR48_Vigan03g160200	Phaseolus angularis (Azuki bean) (Vigna angularis)	297	cellular organisms, Eukaryota, Viridiplantae, Streptophyta, Streptophytina, Embryophyta, Tracheophyta, Euphyllophyta, Spermatophyta, Magnoliophyta, Mesangiospermae, eudicotyledons, Gunneridae, Pentapetalae, rosids, fabids, Fabales, Fabaceae, Papilionoideae, 50 kb inversion clade, NPAAA clade, indigoferoid/millettioid clade, Phaseoleae, Vigna, Phaseolus angularis (Azuki bean) (Vigna angularis)				PF01657;	2	IPR002902;IPR038408;	TRANSMEM 261 281 Helical. {ECO:0000256|SAM:Phobius}.	Y	0.628766	1	Y	n13-26c31/32o261-281i	Q6NKQ9	PDLP8	62.21	254	91	5	35	284	25	277	1.3e-108	316	79.92	UniRef100_A0A0L9U611	Cluster: Uncharacterized protein	2	A0A0L9U611; A0A0S3RVR8	Phaseolus angularis (Azuki bean) (Vigna angularis); Vigna angularis var. angularis	297	1	unreviewed	Y
A0A1S3E2X1	A0A1S3E2X1_CICAR	unreviewed	cysteine-rich repeat secretory protein 3-like	LOC101496088	Cicer arietinum (Chickpea) (Garbanzo)	297	cellular organisms, Eukaryota, Viridiplantae, Streptophyta, Streptophytina, Embryophyta, Tracheophyta, Euphyllophyta, Spermatophyta, Magnoliophyta, Mesangiospermae, eudicotyledons, Gunneridae, Pentapetalae, rosids, fabids, Fabales, Fabaceae, Papilionoideae, 50 kb inversion clade, NPAAA clade, Hologalegina, IRL clade, Cicereae, Cicer, Cicer arietinum (Chickpea) (Garbanzo)	LOC101496088		SIGNAL 1 25 {ECO:0000256|SAM:SignalP}.	PF01657;	2	IPR002902;IPR038408;	TRANSMEM 267 287 Helical. {ECO:0000256|SAM:Phobius}.	Y	0.996786	1	Y	n8-19c25/26o267-287i	Q6NM73	PDLP2	66.78	295	92	1	8	296	11	305	2.18e-137	390	84.07	UniRef100_A0A1S3E2X1	Cluster: cysteine-rich repeat secretory protein 3-like	1	A0A1S3E2X1	Cicer arietinum (Chickpea) (Garbanzo)	297	1	unreviewed	Y
A0A1S3V1B1	A0A1S3V1B1_VIGRR	unreviewed	cysteine-rich repeat secretory protein 3 isoform X2	LOC106770828	Vigna radiata var. radiata (Mung bean) (Phaseolus aureus)	297	cellular organisms, Eukaryota, Viridiplantae, Streptophyta, Streptophytina, Embryophyta, Tracheophyta, Euphyllophyta, Spermatophyta, Magnoliophyta, Mesangiospermae, eudicotyledons, Gunneridae, Pentapetalae, rosids, fabids, Fabales, Fabaceae, Papilionoideae, 50 kb inversion clade, NPAAA clade, indigoferoid/millettioid clade, Phaseoleae, Vigna, Vigna radiata (Mung bean), Vigna radiata var. radiata …	LOC106770828		SIGNAL 1 28 {ECO:0000256|SAM:SignalP}.	PF01657;	2	IPR002902;IPR038408;	TRANSMEM 267 287 Helical. {ECO:0000256|SAM:Phobius}.	Y	0.992008	1	Y	n9-20c28/29o267-287i	Q6NM73	PDLP2	68.67	300	76	3	8	297	16	307	3.71e-140	397	82	UniRef100_A0A1S3V1B1	Cluster: cysteine-rich repeat secretory protein 3 isoform X2	1	A0A1S3V1B1	Vigna radiata var. radiata (Mung bean) (Phaseolus aureus)	297	1	unreviewed	Y
A0A1U8GTL7	A0A1U8GTL7_CAPAN	unreviewed	cysteine-rich repeat secretory protein 39-like	LOC107872220	Capsicum annuum (Bell pepper)	297	cellular organisms, Eukaryota, Viridiplantae, Streptophyta, Streptophytina, Embryophyta, Tracheophyta, Euphyllophyta, Spermatophyta, Magnoliophyta, Mesangiospermae, eudicotyledons, Gunneridae, Pentapetalae, asterids, lamiids, Solanales, Solanaceae, Solanoideae, Capsiceae, Capsicum (peppers), Capsicum annuum (Bell pepper)	LOC107872220			PF01657;	2	IPR002902;IPR038408;	TRANSMEM 12 30 Helical. {ECO:0000256|SAM:Phobius}.; TRANSMEM 265 286 Helical. {ECO:0000256|SAM:Phobius}.	0	0.226497	2	0	o12-30i265-286o	Q6E263	PDLP4	31.21	314	196	7	1	295	6	318	1.39e-42	148	50.32	UniRef100_A0A1U8GTL7	Cluster: cysteine-rich repeat secretory protein 39-like	1	A0A1U8GTL7	Capsicum annuum (Bell pepper)	297	1	unreviewed
A0A1U8NZH4	A0A1U8NZH4_GOSHI	unreviewed	cysteine-rich repeat secretory protein 56-like	LOC107952724	Gossypium hirsutum (Upland cotton) (Gossypium mexicanum)	297	cellular organisms, Eukaryota, Viridiplantae, Streptophyta, Streptophytina, Embryophyta, Tracheophyta, Euphyllophyta, Spermatophyta, Magnoliophyta, Mesangiospermae, eudicotyledons, Gunneridae, Pentapetalae, rosids, malvids, Malvales, Malvaceae, Malvoideae, Gossypium, Gossypium hirsutum (Upland cotton) (Gossypium mexicanum)	LOC107952724		SIGNAL 1 31 {ECO:0000256|SAM:SignalP}.	PF01657;	2	IPR002902;IPR038408;	TRANSMEM 263 283 Helical. {ECO:0000256|SAM:Phobius}.	Y	0.932546	1	Y	n10-22c31/32o263-283i	Q8GXV7	PDLP1	54.64	280	112	4	33	297	24	303	6.56e-97	287	71.43	UniRef100_A0A1U8NZH4	Cluster: cysteine-rich repeat secretory protein 56-like	1	A0A1U8NZH4	Gossypium hirsutum (Upland cotton) (Gossypium mexicanum)	297	1	unreviewed	Y
A0A2H5NJ90	A0A2H5NJ90_CITUN	unreviewed	Uncharacterized protein	CUMW_050450	Citrus unshiu (Satsuma mandarin) (Citrus nobilis var. unshiu)	297	cellular organisms, Eukaryota, Viridiplantae, Streptophyta, Streptophytina, Embryophyta, Tracheophyta, Euphyllophyta, Spermatophyta, Magnoliophyta, Mesangiospermae, eudicotyledons, Gunneridae, Pentapetalae, rosids, malvids, Sapindales, Rutaceae, Aurantioideae, Citrus, Citrus unshiu (Satsuma mandarin) (Citrus nobilis var. unshiu)			SIGNAL 1 24 {ECO:0000256|SAM:SignalP}.	PF01657;	2	IPR002902;IPR038408;	TRANSMEM 262 282 Helical. {ECO:0000256|SAM:Phobius}.	Y	0.95605	1	Y	n10-20c24/25o262-282i	Q6NM73	PDLP2	48.65	296	127	5	13	290	16	304	4.8e-88	265	66.55	UniRef100_A0A2H5NJ90	Cluster: Uncharacterized protein	1	A0A2H5NJ90	Citrus unshiu (Satsuma mandarin) (Citrus nobilis var. unshiu)	297	1	unreviewed	Y
A0A2J6MGQ8	A0A2J6MGQ8_LACSA	unreviewed	Uncharacterized protein	LSAT_6X66060	Lactuca sativa (Garden lettuce)	297	cellular organisms, Eukaryota, Viridiplantae, Streptophyta, Streptophytina, Embryophyta, Tracheophyta, Euphyllophyta, Spermatophyta, Magnoliophyta, Mesangiospermae, eudicotyledons, Gunneridae, Pentapetalae, asterids, campanulids, Asterales, Asteraceae, Cichorioideae, Cichorieae, Lactucinae, Lactuca, Lactuca sativa (Garden lettuce)			SIGNAL 1 22 {ECO:0000256|SAM:SignalP}.	PF01657;	2	IPR002902;IPR038408;	TRANSMEM 267 287 Helical. {ECO:0000256|SAM:Phobius}.	Y	0.998186	1	Y	n4-17c22/23o267-287i	Q6NM73	PDLP2	61.92	302	104	5	6	297	7	307	2.3e-123	355	80.13	UniRef100_A0A2J6MGQ8	Cluster: Uncharacterized protein	2	A0A2J6MGQ8; UPI000CD8F69C	Lactuca sativa (Garden lettuce)	297	1	unreviewed and UniParc	Y
A0A2P6R5G4	A0A2P6R5G4_ROSCH	unreviewed	Putative Gnk2-like domain-containing protein	RchiOBHm_Chr3g0449411	Rosa chinensis (China rose)	297	cellular organisms, Eukaryota, Viridiplantae, Streptophyta, Streptophytina, Embryophyta, Tracheophyta, Euphyllophyta, Spermatophyta, Magnoliophyta, Mesangiospermae, eudicotyledons, Gunneridae, Pentapetalae, rosids, fabids, Rosales, Rosaceae, Rosoideae, Rosoideae unplaced, Rosa, Rosa chinensis (China rose)			SIGNAL 1 26 {ECO:0000256|SAM:SignalP}.	PF01657;	2	IPR002902;IPR038408;	TRANSMEM 268 288 Helical. {ECO:0000256|SAM:Phobius}.	Y	0.925879	1	Y	n11-21c26/27o268-288i	Q6NM73	PDLP2	37.34	308	167	6	8	297	8	307	3.03e-65	207	60.71	UniRef100_A0A2P6R5G4	Cluster: Putative Gnk2-like domain-containing protein	1	A0A2P6R5G4	Rosa chinensis (China rose)	297	1	unreviewed	Y
A0A314L375	A0A314L375_NICAT	unreviewed	Cysteine-rich repeat secretory protein 3	CRRSP3_3 A4A49_05982	Nicotiana attenuata (Coyote tobacco)	297	cellular organisms, Eukaryota, Viridiplantae, Streptophyta, Streptophytina, Embryophyta, Tracheophyta, Euphyllophyta, Spermatophyta, Magnoliophyta, Mesangiospermae, eudicotyledons, Gunneridae, Pentapetalae, asterids, lamiids, Solanales, Solanaceae, Nicotianoideae, Nicotianeae, Nicotiana, Nicotiana attenuata (Coyote tobacco)	CRRSP3_3		SIGNAL 1 29 {ECO:0000256|SAM:SignalP}.	PF01657;	2	IPR002902;IPR038408;	TRANSMEM 263 282 Helical. {ECO:0000256|SAM:Phobius}.	Y	0.987861	1	Y	n10-20c27/28o263-282i	Q6NM73	PDLP2	47.06	306	136	5	6	290	3	303	1.19e-89	269	64.38	UniRef100_A0A314L375	Cluster: Cysteine-rich repeat secretory protein 3	1	A0A314L375	Nicotiana attenuata (Coyote tobacco)	297	1	unreviewed	Y
A0A3B6CCY5	A0A3B6CCY5_WHEAT	unreviewed	Uncharacterized protein		Triticum aestivum (Wheat)	297	cellular organisms, Eukaryota, Viridiplantae, Streptophyta, Streptophytina, Embryophyta, Tracheophyta, Euphyllophyta, Spermatophyta, Magnoliophyta, Mesangiospermae, Liliopsida, Petrosaviidae, commelinids, Poales, Poaceae, BOP clade, Pooideae, Triticodae, Triticeae, Triticinae, Triticum, Triticum aestivum (Wheat)			SIGNAL 1 19 {ECO:0000256|SAM:SignalP}.	PF01657;	2	IPR002902;IPR038408;	TRANSMEM 259 279 Helical. {ECO:0000256|SAM:Phobius}.	Y	0.959502	1	Y	n7-18c24/25o259-279i	Q8GUJ2	PDLP5	24.49	245	157	10	7	242	9	234	0.000484	41.2	40	UniRef100_A0A3B6CCY5	Cluster: Uncharacterized protein	1	A0A3B6CCY5	Triticum aestivum (Wheat)	297	1	unreviewed	Y		divergent, missing C's for disulfide
A3A9I6	A3A9I6_ORYSJ	unreviewed	Uncharacterized protein	OsJ_07702	Oryza sativa subsp. japonica (Rice)	297	cellular organisms, Eukaryota, Viridiplantae, Streptophyta, Streptophytina, Embryophyta, Tracheophyta, Euphyllophyta, Spermatophyta, Magnoliophyta, Mesangiospermae, Liliopsida, Petrosaviidae, commelinids, Poales, Poaceae, BOP clade, Oryzoideae, Oryzeae, Oryzinae, Oryza, Oryza sativa (Rice), Oryza sativa subsp. japonica (Rice)			SIGNAL 1 30 {ECO:0000256|SAM:SignalP}.	PF01657;	2	IPR002902;IPR038408;	TRANSMEM 260 280 Helical. {ECO:0000256|SAM:Phobius}.	Y	0.964349	1	Y	n3-18c30/31o260-280i	Q6NKQ9	PDLP8	49.22	256	126	4	31	284	25	278	5.51e-87	261	69.92	UniRef100_A3A9I6	Cluster: Uncharacterized protein	1	A3A9I6	Oryza sativa subsp. japonica (Rice)	297	1	unreviewed
I1NHZ5	I1NHZ5_SOYBN	unreviewed	Uncharacterized protein	100784759 GLYMA_20G200200	Glycine max (Soybean) (Glycine hispida)	297	cellular organisms, Eukaryota, Viridiplantae, Streptophyta, Streptophytina, Embryophyta, Tracheophyta, Euphyllophyta, Spermatophyta, Magnoliophyta, Mesangiospermae, eudicotyledons, Gunneridae, Pentapetalae, rosids, fabids, Fabales, Fabaceae, Papilionoideae, 50 kb inversion clade, NPAAA clade, indigoferoid/millettioid clade, Phaseoleae, Glycine, Soja, Glycine max (Soybean) (Glycine hispida)	100784759		SIGNAL 1 23 {ECO:0000256|SAM:SignalP}.	PF01657;	2	IPR002902;IPR038408;	TRANSMEM 267 287 Helical. {ECO:0000256|SAM:Phobius}.	Y	0.998553	1	Y	n7-18c23/24o267-287i	Q6NM73	PDLP2	69.15	295	86	2	8	297	13	307	1.94e-140	398	85.08	UniRef100_I1NHZ5	Cluster: Uncharacterized protein	1	I1NHZ5	Glycine max (Soybean) (Glycine hispida)	297	1	unreviewed	Y
I1P2J8	I1P2J8_ORYGL	unreviewed	Uncharacterized protein		Oryza glaberrima (African rice)	297	cellular organisms, Eukaryota, Viridiplantae, Streptophyta, Streptophytina, Embryophyta, Tracheophyta, Euphyllophyta, Spermatophyta, Magnoliophyta, Mesangiospermae, Liliopsida, Petrosaviidae, commelinids, Poales, Poaceae, BOP clade, Oryzoideae, Oryzeae, Oryzinae, Oryza, Oryza glaberrima (African rice)			SIGNAL 1 30 {ECO:0000256|SAM:SignalP}.	PF01657;	2	IPR002902;IPR038408;	TRANSMEM 260 280 Helical. {ECO:0000256|SAM:Phobius}.	Y	0.971836	1	Y	n3-18c30/31o260-280i	Q6NKQ9	PDLP8	50.4	252	121	4	35	284	29	278	4.41e-88	264	71.43	UniRef100_I1P2J8	Cluster: Uncharacterized protein	1	I1P2J8	Oryza glaberrima (African rice)	297	1	unreviewed	Y
J3LZY3	J3LZY3_ORYBR	unreviewed	Uncharacterized protein		Oryza brachyantha	297	cellular organisms, Eukaryota, Viridiplantae, Streptophyta, Streptophytina, Embryophyta, Tracheophyta, Euphyllophyta, Spermatophyta, Magnoliophyta, Mesangiospermae, Liliopsida, Petrosaviidae, commelinids, Poales, Poaceae, BOP clade, Oryzoideae, Oryzeae, Oryzinae, Oryza, Oryza brachyantha			SIGNAL 1 27 {ECO:0000256|SAM:SignalP}.	PF01657;	2	IPR002902;IPR038408;	TRANSMEM 255 275 Helical. {ECO:0000256|SAM:Phobius}.	Y	0.972009	1	Y	n7-19c27/28o255-275i	Q6NKQ9	PDLP8	50	250	121	3	32	278	29	277	8.15e-89	266	72	UniRef100_J3LZY3	Cluster: Uncharacterized protein	2	J3LZY3; UPI0003EA9AA9	Oryza brachyantha	297	1	unreviewed and UniParc	Y
K3YUJ2	K3YUJ2_SETIT	unreviewed	Uncharacterized protein	101757871 SETIT_1G252100v2	Setaria italica (Foxtail millet) (Panicum italicum)	297	cellular organisms, Eukaryota, Viridiplantae, Streptophyta, Streptophytina, Embryophyta, Tracheophyta, Euphyllophyta, Spermatophyta, Magnoliophyta, Mesangiospermae, Liliopsida, Petrosaviidae, commelinids, Poales, Poaceae, PACMAD clade, Panicoideae, Panicodae, Paniceae, Cenchrinae, Setaria, Setaria italica (Foxtail millet) (Panicum italicum)	101757871		SIGNAL 1 24 {ECO:0000256|SAM:SignalP}.	PF01657;	2	IPR002902;IPR038408;	TRANSMEM 272 292 Helical. {ECO:0000256|SAM:Phobius}.	Y	0.991997	1	Y	n3-14c24/25o272-292i	Q6NKQ9	PDLP8	41.05	268	138	5	29	295	29	277	5.36e-68	213	62.31	UniRef100_K3YUJ2	Cluster: Uncharacterized protein	1	K3YUJ2	Setaria italica (Foxtail millet) (Panicum italicum)	297	1	unreviewed	Y
M5XG08	M5XG08_PRUPE	unreviewed	Uncharacterized protein	PRUPE_1G331900 PRUPE_ppa009320mg	Prunus persica (Peach) (Amygdalus persica)	297	cellular organisms, Eukaryota, Viridiplantae, Streptophyta, Streptophytina, Embryophyta, Tracheophyta, Euphyllophyta, Spermatophyta, Magnoliophyta, Mesangiospermae, eudicotyledons, Gunneridae, Pentapetalae, rosids, fabids, Rosales, Rosaceae, Amygdaloideae, Amygdaleae, Prunus, Prunus persica (Peach) (Amygdalus persica)			SIGNAL 1 30 {ECO:0000256|SAM:SignalP}.	PF01657;	2	IPR002902;IPR038408;	TRANSMEM 265 285 Helical. {ECO:0000256|SAM:Phobius}.	Y	0.980592	1	Y	n8-23c30/31o265-285i	Q9ZU94	PDLP6	60.28	287	106	5	14	297	7	288	1.09e-117	340	77	UniRef100_M5XG08	Cluster: Uncharacterized protein	1	M5XG08	Prunus persica (Peach) (Amygdalus persica)	297	1	unreviewed	Y
Q6H663	Q6H663_ORYSJ	unreviewed	Receptor-like protein kinase-like	OJ1282_H11.14	Oryza sativa subsp. japonica (Rice)	297	cellular organisms, Eukaryota, Viridiplantae, Streptophyta, Streptophytina, Embryophyta, Tracheophyta, Euphyllophyta, Spermatophyta, Magnoliophyta, Mesangiospermae, Liliopsida, Petrosaviidae, commelinids, Poales, Poaceae, BOP clade, Oryzoideae, Oryzeae, Oryzinae, Oryza, Oryza sativa (Rice), Oryza sativa subsp. japonica (Rice)	OJ1282_H11.14		SIGNAL 1 30 {ECO:0000256|SAM:SignalP}.	PF01657;	2	IPR002902;IPR038408;	TRANSMEM 260 280 Helical. {ECO:0000256|SAM:Phobius}.	Y	0.964349	1	Y	n3-18c30/31o260-280i	Q6NKQ9	PDLP8	49.22	256	126	4	31	284	25	278	1.96e-87	262	70.31	UniRef100_Q6H663	Cluster: Receptor-like protein kinase-like	1	Q6H663	Oryza sativa subsp. japonica (Rice)	297	1	unreviewed
A0A059BFQ9	A0A059BFQ9_EUCGR	unreviewed	Uncharacterized protein	EUGRSUZ_G02112	Eucalyptus grandis (Flooded gum)	296	cellular organisms, Eukaryota, Viridiplantae, Streptophyta, Streptophytina, Embryophyta, Tracheophyta, Euphyllophyta, Spermatophyta, Magnoliophyta, Mesangiospermae, eudicotyledons, Gunneridae, Pentapetalae, rosids, malvids, Myrtales, Myrtaceae, Myrtoideae, Eucalypteae, Eucalyptus, Eucalyptus grandis (Flooded gum)			SIGNAL 1 31 {ECO:0000256|SAM:SignalP}.	PF01657;	2	IPR002902;IPR038408;	TRANSMEM 265 286 Helical. {ECO:0000256|SAM:Phobius}.	Y	0.991109	1	Y	n11-26c31/32o265-286i	Q9ZU94	PDLP6	56.45	287	112	4	17	296	8	288	8.14e-112	325	74.91	UniRef100_A0A059BFQ9	Cluster: Uncharacterized protein	1	A0A059BFQ9	Eucalyptus grandis (Flooded gum)	296	1	unreviewed	Y
A0A0A9CM76	A0A0A9CM76_ARUDO	unreviewed	Uncharacterized protein		Arundo donax (Giant reed) (Donax arundinaceus)	296	cellular organisms, Eukaryota, Viridiplantae, Streptophyta, Streptophytina, Embryophyta, Tracheophyta, Euphyllophyta, Spermatophyta, Magnoliophyta, Mesangiospermae, Liliopsida, Petrosaviidae, commelinids, Poales, Poaceae, PACMAD clade, Arundinoideae, Arundineae, Arundo, Arundo donax (Giant reed) (Donax arundinaceus)			SIGNAL 1 24 {ECO:0000256|SAM:SignalP}.	PF01657;	2	IPR002902;IPR038408;	TRANSMEM 272 292 Helical. {ECO:0000256|SAM:Phobius}.	Y	0.996998	1	Y	n3-14c24/25o272-292i	Q6NKQ9	PDLP8	45.15	268	127	5	29	295	29	277	4.38e-80	244	67.54	UniRef100_A0A0A9CM76	Cluster: Uncharacterized protein	1	A0A0A9CM76	Arundo donax (Giant reed) (Donax arundinaceus)	296	1	unreviewed
A0A0D2TMG3	A0A0D2TMG3_GOSRA	unreviewed	Uncharacterized protein	B456_007G274300	Gossypium raimondii (New World cotton)	296	cellular organisms, Eukaryota, Viridiplantae, Streptophyta, Streptophytina, Embryophyta, Tracheophyta, Euphyllophyta, Spermatophyta, Magnoliophyta, Mesangiospermae, eudicotyledons, Gunneridae, Pentapetalae, rosids, malvids, Malvales, Malvaceae, Malvoideae, Gossypium, Gossypium raimondii (New World cotton)			SIGNAL 1 30 {ECO:0000256|SAM:SignalP}.	PF01657;	2	IPR002902;IPR038408;	TRANSMEM 265 286 Helical. {ECO:0000256|SAM:Phobius}.	Y	0.851706	1	Y	n15-26c30/31o265-286i	Q6NM73	PDLP2	39.36	310	168	4	1	295	1	305	5.59e-71	221	59.35	UniRef100_A0A0D2TMG3	Cluster: Uncharacterized protein	1	A0A0D2TMG3	Gossypium raimondii (New World cotton)	296	1	unreviewed	Y
A0A0K9RBC7	A0A0K9RBC7_SPIOL	unreviewed	Uncharacterized protein	SOVF_090180	Spinacia oleracea (Spinach)	296	cellular organisms, Eukaryota, Viridiplantae, Streptophyta, Streptophytina, Embryophyta, Tracheophyta, Euphyllophyta, Spermatophyta, Magnoliophyta, Mesangiospermae, eudicotyledons, Gunneridae, Pentapetalae, Caryophyllales, Chenopodiaceae, Chenopodioideae, Anserineae, Spinacia, Spinacia oleracea (Spinach)			SIGNAL 1 24 {ECO:0000256|SAM:SignalP}.	PF01657;	2	IPR002902;IPR038408;	TRANSMEM 260 280 Helical. {ECO:0000256|SAM:Phobius}.	Y	0.945799	1	Y	n10-20c25/26o260-280i	O22784	PDLP3	48.42	285	133	3	14	287	19	300	2.22e-87	263	67.72	UniRef100_A0A0K9RBC7	Cluster: Uncharacterized protein	1	A0A0K9RBC7	Spinacia oleracea (Spinach)	296	1	unreviewed	Y
A0A0S3SPC6	A0A0S3SPC6_PHAAN	unreviewed	Uncharacterized protein	Vigan.08G131000 VIGAN_08131000	Vigna angularis var. angularis	296	cellular organisms, Eukaryota, Viridiplantae, Streptophyta, Streptophytina, Embryophyta, Tracheophyta, Euphyllophyta, Spermatophyta, Magnoliophyta, Mesangiospermae, eudicotyledons, Gunneridae, Pentapetalae, rosids, fabids, Fabales, Fabaceae, Papilionoideae, 50 kb inversion clade, NPAAA clade, indigoferoid/millettioid clade, Phaseoleae, Vigna, Phaseolus angularis (Azuki bean) (Vigna angularis), Vi…	Vigan.08G131000		SIGNAL 1 23 {ECO:0000256|SAM:SignalP}.	PF01657;	2	IPR002902;IPR038408;	TRANSMEM 266 286 Helical. {ECO:0000256|SAM:Phobius}.	Y	0.999079	1	Y	n8-16c23/24o266-286i	Q6NM73	PDLP2	67.33	300	92	2	3	296	8	307	9.98e-140	396	84.33	UniRef100_A0A0S3SPC6	Cluster: Uncharacterized protein	1	A0A0S3SPC6	Vigna angularis var. angularis	296	1	unreviewed
A0A0S3STE5	A0A0S3STE5_PHAAN	unreviewed	Uncharacterized protein	Vigan.08G299400 VIGAN_08299400	Vigna angularis var. angularis	296	cellular organisms, Eukaryota, Viridiplantae, Streptophyta, Streptophytina, Embryophyta, Tracheophyta, Euphyllophyta, Spermatophyta, Magnoliophyta, Mesangiospermae, eudicotyledons, Gunneridae, Pentapetalae, rosids, fabids, Fabales, Fabaceae, Papilionoideae, 50 kb inversion clade, NPAAA clade, indigoferoid/millettioid clade, Phaseoleae, Vigna, Phaseolus angularis (Azuki bean) (Vigna angularis), Vi…	Vigan.08G299400		SIGNAL 1 28 {ECO:0000256|SAM:SignalP}.	PF01657;	2	IPR002902;IPR038408;	TRANSMEM 266 286 Helical. {ECO:0000256|SAM:Phobius}.	Y	0.990711	1	Y	n9-20c28/29o266-286i	Q6NM73	PDLP2	67.67	300	78	3	8	296	16	307	1.26e-139	396	81.33	UniRef100_A0A0S3STE5	Cluster: Uncharacterized protein	1	A0A0S3STE5	Vigna angularis var. angularis	296	1	unreviewed
A0A1Q3C256	A0A1Q3C256_CEPFO	unreviewed	Stress-antifung domain-containing protein	CFOL_v3_17766	Cephalotus follicularis (Albany pitcher plant)	296	cellular organisms, Eukaryota, Viridiplantae, Streptophyta, Streptophytina, Embryophyta, Tracheophyta, Euphyllophyta, Spermatophyta, Magnoliophyta, Mesangiospermae, eudicotyledons, Gunneridae, Pentapetalae, rosids, fabids, Oxalidales, Cephalotaceae, Cephalotus, Cephalotus follicularis (Albany pitcher plant)			SIGNAL 1 25 {ECO:0000256|SAM:SignalP}.	PF01657;	2	IPR002902;IPR038408;	TRANSMEM 266 286 Helical. {ECO:0000256|SAM:Phobius}.	Y	0.980943	1	Y	n12-20c25/26o266-286i	Q6NM73	PDLP2	69.54	302	79	4	8	296	6	307	2.99e-140	397	84.11	UniRef100_A0A1Q3C256	Cluster: Stress-antifung domain-containing protein	1	A0A1Q3C256	Cephalotus follicularis (Albany pitcher plant)	296	1	unreviewed	Y
A0A1S3CC77	A0A1S3CC77_CUCME	unreviewed	cysteine-rich repeat secretory protein 15	LOC103499010	Cucumis melo (Muskmelon)	296	cellular organisms, Eukaryota, Viridiplantae, Streptophyta, Streptophytina, Embryophyta, Tracheophyta, Euphyllophyta, Spermatophyta, Magnoliophyta, Mesangiospermae, eudicotyledons, Gunneridae, Pentapetalae, rosids, fabids, Cucurbitales, Cucurbitaceae, Benincaseae, Cucumis, Cucumis melo (Muskmelon)	LOC103499010			PF01657;	2	IPR002902;IPR038408;	TRANSMEM 270 290 Helical. {ECO:0000256|SAM:Phobius}.	0	0.413962	1	Y	n18-29c34/35o270-290i	Q6NKQ9	PDLP8	60.47	258	97	3	38	294	25	278	3.81e-110	320	78.68	UniRef100_A0A1S3CC77	Cluster: cysteine-rich repeat secretory protein 15	1	A0A1S3CC77	Cucumis melo (Muskmelon)	296	1	unreviewed	Y
A0A1S3V308	A0A1S3V308_VIGRR	unreviewed	cysteine-rich repeat secretory protein 3	LOC106771287	Vigna radiata var. radiata (Mung bean) (Phaseolus aureus)	296	cellular organisms, Eukaryota, Viridiplantae, Streptophyta, Streptophytina, Embryophyta, Tracheophyta, Euphyllophyta, Spermatophyta, Magnoliophyta, Mesangiospermae, eudicotyledons, Gunneridae, Pentapetalae, rosids, fabids, Fabales, Fabaceae, Papilionoideae, 50 kb inversion clade, NPAAA clade, indigoferoid/millettioid clade, Phaseoleae, Vigna, Vigna radiata (Mung bean), Vigna radiata var. radiata …	LOC106771287		SIGNAL 1 23 {ECO:0000256|SAM:SignalP}.	PF01657;	2	IPR002902;IPR038408;	TRANSMEM 266 286 Helical. {ECO:0000256|SAM:Phobius}.	Y	0.999079	1	Y	n8-16c23/24o266-286i	Q6NM73	PDLP2	68	300	90	2	3	296	8	307	1.74e-141	400	85	UniRef100_A0A1S3V308	Cluster: cysteine-rich repeat secretory protein 3	1	A0A1S3V308	Vigna radiata var. radiata (Mung bean) (Phaseolus aureus)	296	1	unreviewed	Y
A0A1S3XG98	A0A1S3XG98_TOBAC	unreviewed	cysteine-rich repeat secretory protein 3-like	LOC107764746	Nicotiana tabacum (Common tobacco)	296	cellular organisms, Eukaryota, Viridiplantae, Streptophyta, Streptophytina, Embryophyta, Tracheophyta, Euphyllophyta, Spermatophyta, Magnoliophyta, Mesangiospermae, eudicotyledons, Gunneridae, Pentapetalae, asterids, lamiids, Solanales, Solanaceae, Nicotianoideae, Nicotianeae, Nicotiana, Nicotiana tabacum (Common tobacco)	LOC107764746		SIGNAL 1 30 {ECO:0000256|SAM:SignalP}.	PF01657;	2	IPR002902;IPR038408;	TRANSMEM 261 281 Helical. {ECO:0000256|SAM:Phobius}.	Y	0.966652	1	Y	n11-22c30/31o261-281i	Q6NM73	PDLP2	50.66	304	127	5	11	291	3	306	4.94e-98	290	67.76	UniRef100_A0A1S3XG98	Cluster: cysteine-rich repeat secretory protein 3-like	1	A0A1S3XG98	Nicotiana tabacum (Common tobacco)	296	1	unreviewed	Y
A0A1S4DBQ0	A0A1S4DBQ0_TOBAC	unreviewed	cysteine-rich repeat secretory protein 15-like	LOC107827920	Nicotiana tabacum (Common tobacco)	296	cellular organisms, Eukaryota, Viridiplantae, Streptophyta, Streptophytina, Embryophyta, Tracheophyta, Euphyllophyta, Spermatophyta, Magnoliophyta, Mesangiospermae, eudicotyledons, Gunneridae, Pentapetalae, asterids, lamiids, Solanales, Solanaceae, Nicotianoideae, Nicotianeae, Nicotiana, Nicotiana tabacum (Common tobacco)	LOC107827920			PF01657;	2	IPR002902;IPR038408;	TRANSMEM 15 34 Helical. {ECO:0000256|SAM:Phobius}.; TRANSMEM 232 251 Helical. {ECO:0000256|SAM:Phobius}.; TRANSMEM 271 291 Helical. {ECO:0000256|SAM:Phobius}.	0	0.033049	3	0	o15-34i232-251o271-291i	Q6NKQ9	PDLP8	58.43	255	102	4	44	295	25	278	2.12e-105	308	76.86	UniRef100_A0A1S4DBQ0	Cluster: cysteine-rich repeat secretory protein 15-like	1	A0A1S4DBQ0	Nicotiana tabacum (Common tobacco)	296	1	unreviewed	Y
A0A1D6E4M5	A0A1D6E4M5_MAIZE	unreviewed	Cysteine-rich repeat secretory protein 15	100281835 ZEAMMB73_Zm00001d002825	Zea mays (Maize)	296	cellular organisms, Eukaryota, Viridiplantae, Streptophyta, Streptophytina, Embryophyta, Tracheophyta, Euphyllophyta, Spermatophyta, Magnoliophyta, Mesangiospermae, Liliopsida, Petrosaviidae, commelinids, Poales, Poaceae, PACMAD clade, Panicoideae, Andropogonodae, Andropogoneae, Tripsacinae, Zea, Zea mays (Maize)	100281835		SIGNAL 1 34 {ECO:0000256|SAM:SignalP}.	PF01657;	2	IPR002902;IPR038408;	TRANSMEM 269 289 Helical. {ECO:0000256|SAM:Phobius}.	Y	0.593176	1	Y	n14-26c34/35o269-289i	Q6NKQ9	PDLP8	47.08	257	125	4	39	292	29	277	8.45e-83	251	67.32	UniRef100_A0A1D6E4M5	Cluster: Cysteine-rich repeat secretory protein 15	2	A0A1D6E4M5; B6SZF5	Zea mays (Maize)	296	1	unreviewed	Y
A0A1S3ZNA5	A0A1S3ZNA5_TOBAC	unreviewed	cysteine-rich repeat secretory protein 3-like	LOC107788676	Nicotiana tabacum (Common tobacco)	296	cellular organisms, Eukaryota, Viridiplantae, Streptophyta, Streptophytina, Embryophyta, Tracheophyta, Euphyllophyta, Spermatophyta, Magnoliophyta, Mesangiospermae, eudicotyledons, Gunneridae, Pentapetalae, asterids, lamiids, Solanales, Solanaceae, Nicotianoideae, Nicotianeae, Nicotiana, Nicotiana tabacum (Common tobacco)	LOC107788676		SIGNAL 1 30 {ECO:0000256|SAM:SignalP}.	PF01657;	2	IPR002902;IPR038408;	TRANSMEM 261 281 Helical. {ECO:0000256|SAM:Phobius}.	Y	0.934287	1	Y	n11-22c30/31o261-281i	Q6NM73	PDLP2	52.65	283	116	2	27	291	24	306	1.57e-98	291	69.26	UniRef100_A0A1S3ZNA5	Cluster: cysteine-rich repeat secretory protein 3-like	2	A0A1S3ZNA5; A0A1U7XIF5	Nicotiana tabacum (Common tobacco); Nicotiana sylvestris (Wood tobacco) (South American tobacco)	296	1	unreviewed	Y
A0A1U7XIF5	A0A1U7XIF5_NICSY	unreviewed	cysteine-rich repeat secretory protein 3	LOC104238076	Nicotiana sylvestris (Wood tobacco) (South American tobacco)	296	cellular organisms, Eukaryota, Viridiplantae, Streptophyta, Streptophytina, Embryophyta, Tracheophyta, Euphyllophyta, Spermatophyta, Magnoliophyta, Mesangiospermae, eudicotyledons, Gunneridae, Pentapetalae, asterids, lamiids, Solanales, Solanaceae, Nicotianoideae, Nicotianeae, Nicotiana, Nicotiana sylvestris (Wood tobacco) (South American tobacco)	LOC104238076		SIGNAL 1 30 {ECO:0000256|SAM:SignalP}.	PF01657;	2	IPR002902;IPR038408;	TRANSMEM 261 281 Helical. {ECO:0000256|SAM:Phobius}.	Y	0.934287	1	Y	n11-22c30/31o261-281i	Q6NM73	PDLP2	52.65	283	116	2	27	291	24	306	1.57e-98	291	69.26	UniRef100_A0A1S3ZNA5	Cluster: cysteine-rich repeat secretory protein 3-like	2	A0A1S3ZNA5; A0A1U7XIF5	Nicotiana tabacum (Common tobacco); Nicotiana sylvestris (Wood tobacco) (South American tobacco)	296	1	unreviewed	Y
A0A1U8LLU8	A0A1U8LLU8_GOSHI	unreviewed	cysteine-rich repeat secretory protein 3-like	LOC107928735	Gossypium hirsutum (Upland cotton) (Gossypium mexicanum)	296	cellular organisms, Eukaryota, Viridiplantae, Streptophyta, Streptophytina, Embryophyta, Tracheophyta, Euphyllophyta, Spermatophyta, Magnoliophyta, Mesangiospermae, eudicotyledons, Gunneridae, Pentapetalae, rosids, malvids, Malvales, Malvaceae, Malvoideae, Gossypium, Gossypium hirsutum (Upland cotton) (Gossypium mexicanum)	LOC107928735		SIGNAL 1 30 {ECO:0000256|SAM:SignalP}.	PF01657;	2	IPR002902;IPR038408;	TRANSMEM 265 286 Helical. {ECO:0000256|SAM:Phobius}.	Y	0.851706	1	Y	n15-26c30/31o265-286i	Q6NM73	PDLP2	39.36	310	168	4	1	295	1	305	9.11e-71	221	59.03	UniRef100_A0A1U8LLU8	Cluster: cysteine-rich repeat secretory protein 3-like	1	A0A1U8LLU8	Gossypium hirsutum (Upland cotton) (Gossypium mexicanum)	296	1	unreviewed	Y
A0A251UQR0	A0A251UQR0_HELAN	unreviewed	Putative gnk2-like domain-containing protein	HannXRQ_Chr05g0144931	Helianthus annuus (Common sunflower)	296	cellular organisms, Eukaryota, Viridiplantae, Streptophyta, Streptophytina, Embryophyta, Tracheophyta, Euphyllophyta, Spermatophyta, Magnoliophyta, Mesangiospermae, eudicotyledons, Gunneridae, Pentapetalae, asterids, campanulids, Asterales, Asteraceae, Asteroideae, Heliantheae alliance, Heliantheae, Helianthus, Helianthus annuus (Common sunflower)			SIGNAL 1 27 {ECO:0000256|SAM:SignalP}.	PF01657;	2	IPR002902;IPR038408;	TRANSMEM 265 286 Helical. {ECO:0000256|SAM:Phobius}.	Y	0.882606	1	Y	n14-25c29/30o265-286i	Q6E263	PDLP4	31.5	254	158	7	54	295	69	318	1.14e-33	125	53.54	UniRef100_A0A251UQR0	Cluster: Putative gnk2-like domain-containing protein	1	A0A251UQR0	Helianthus annuus (Common sunflower)	296	1	unreviewed	Y
A0A2G3AMH7	A0A2G3AMH7_CAPAN	unreviewed	cysteine-rich repeat secretory protein 15-like	LOC107845674	Capsicum annuum (Bell pepper)	296	cellular organisms, Eukaryota, Viridiplantae, Streptophyta, Streptophytina, Embryophyta, Tracheophyta, Euphyllophyta, Spermatophyta, Magnoliophyta, Mesangiospermae, eudicotyledons, Gunneridae, Pentapetalae, asterids, lamiids, Solanales, Solanaceae, Solanoideae, Capsiceae, Capsicum (peppers), Capsicum annuum (Bell pepper)	LOC107845674			PF01657;	2	IPR002902;IPR038408;	TRANSMEM 12 33 Helical. {ECO:0000256|SAM:Phobius}.; TRANSMEM 235 252 Helical. {ECO:0000256|SAM:Phobius}.; TRANSMEM 272 291 Helical. {ECO:0000256|SAM:Phobius}.	0	0.008815	3	0	o12-33i235-252o272-291i	Q6NKQ9	PDLP8	54.09	257	113	3	41	295	25	278	5.98e-100	294	76.65	UniRef100_A0A2G3AMH7	Cluster: cysteine-rich repeat secretory protein 15-like	2	A0A2G3AMH7; A0A1U8EP09	Capsicum annuum (Bell pepper)	296	1	unreviewed
A0A2K1YPY8	A0A2K1YPY8_POPTR	unreviewed	Uncharacterized protein	POPTR_010G065800	Populus trichocarpa (Western balsam poplar) (Populus balsamifera subsp. trichocarpa)	296	cellular organisms, Eukaryota, Viridiplantae, Streptophyta, Streptophytina, Embryophyta, Tracheophyta, Euphyllophyta, Spermatophyta, Magnoliophyta, Mesangiospermae, eudicotyledons, Gunneridae, Pentapetalae, rosids, fabids, Malpighiales, Salicaceae, Saliceae, Populus (poplars), Populus trichocarpa (Western balsam poplar) (Populus balsamifera subsp. trichocarpa)			SIGNAL 1 25 {ECO:0000256|SAM:SignalP}.	PF01657;	2	IPR002902;IPR038408;	TRANSMEM 266 286 Helical. {ECO:0000256|SAM:Phobius}.	Y	0.988572	1	Y	n8-20c25/26o266-286i	Q6NM73	PDLP2	72.64	296	70	3	8	295	13	305	1.39e-140	398	84.46	UniRef100_A0A2K1YPY8	Cluster: Uncharacterized protein	1	A0A2K1YPY8	Populus trichocarpa (Western balsam poplar) (Populus balsamifera subsp. trichocarpa)	296	1	unreviewed	Y
A0A2P5RE50	A0A2P5RE50_GOSBA	unreviewed	Uncharacterized protein	GOBAR_DD18020	Gossypium barbadense (Sea-island cotton) (Egyptian cotton)	296	cellular organisms, Eukaryota, Viridiplantae, Streptophyta, Streptophytina, Embryophyta, Tracheophyta, Euphyllophyta, Spermatophyta, Magnoliophyta, Mesangiospermae, eudicotyledons, Gunneridae, Pentapetalae, rosids, malvids, Malvales, Malvaceae, Malvoideae, Gossypium, Gossypium barbadense (Sea-island cotton) (Egyptian cotton)			SIGNAL 1 31 {ECO:0000256|SAM:SignalP}.	PF01657;	2	IPR002902;IPR038408;	TRANSMEM 263 283 Helical. {ECO:0000256|SAM:Phobius}.	Y	0.934953	1	Y	n10-22c31/32o263-283i	Q8GXV7	PDLP1	55.4	278	109	4	33	295	24	301	1.05e-97	289	71.94	UniRef100_A0A2P5RE50	Cluster: Uncharacterized protein	1	A0A2P5RE50	Gossypium barbadense (Sea-island cotton) (Egyptian cotton)	296	1	unreviewed
A0A2P6R3T2	A0A2P6R3T2_ROSCH	unreviewed	Putative Gnk2-like domain-containing protein	RchiOBHm_Chr4g0443311	Rosa chinensis (China rose)	296	cellular organisms, Eukaryota, Viridiplantae, Streptophyta, Streptophytina, Embryophyta, Tracheophyta, Euphyllophyta, Spermatophyta, Magnoliophyta, Mesangiospermae, eudicotyledons, Gunneridae, Pentapetalae, rosids, fabids, Rosales, Rosaceae, Rosoideae, Rosoideae unplaced, Rosa, Rosa chinensis (China rose)			SIGNAL 1 28 {ECO:0000256|SAM:SignalP}.	PF01657;	2	IPR002902;IPR038408;	TRANSMEM 260 280 Helical. {ECO:0000256|SAM:Phobius}.	Y	0.980628	1	Y	n7-17c29/30o260-280i	Q9ZU94	PDLP6	57.68	293	112	4	9	296	3	288	5.66e-114	330	74.74	UniRef100_A0A2P6R3T2	Cluster: Putative Gnk2-like domain-containing protein	1	A0A2P6R3T2	Rosa chinensis (China rose)	296	1	unreviewed	Y
A0A1U8J9W2	A0A1U8J9W2_GOSHI	unreviewed	cysteine-rich repeat secretory protein 3-like	LOC107905061	Gossypium hirsutum (Upland cotton) (Gossypium mexicanum)	296	cellular organisms, Eukaryota, Viridiplantae, Streptophyta, Streptophytina, Embryophyta, Tracheophyta, Euphyllophyta, Spermatophyta, Magnoliophyta, Mesangiospermae, eudicotyledons, Gunneridae, Pentapetalae, rosids, malvids, Malvales, Malvaceae, Malvoideae, Gossypium, Gossypium hirsutum (Upland cotton) (Gossypium mexicanum)	LOC107905061		SIGNAL 1 30 {ECO:0000256|SAM:SignalP}.	PF01657;	2	IPR002902;IPR038408;	TRANSMEM 265 286 Helical. {ECO:0000256|SAM:Phobius}.	Y	0.829297	1	Y	n15-26c30/31o265-286i	Q6NM73	PDLP2	38.71	310	170	4	1	295	1	305	1.71e-70	220	59.03	UniRef100_A0A1U8J9W2	Cluster: cysteine-rich repeat secretory protein 3-like	2	A0A1U8J9W2; A0A2P5XD33	Gossypium hirsutum (Upland cotton) (Gossypium mexicanum); Gossypium barbadense (Sea-island cotton) (Egyptian cotton)	296	1	unreviewed	Y
A0A2P5XD33	A0A2P5XD33_GOSBA	unreviewed	Uncharacterized protein	GOBAR_AA19404	Gossypium barbadense (Sea-island cotton) (Egyptian cotton)	296	cellular organisms, Eukaryota, Viridiplantae, Streptophyta, Streptophytina, Embryophyta, Tracheophyta, Euphyllophyta, Spermatophyta, Magnoliophyta, Mesangiospermae, eudicotyledons, Gunneridae, Pentapetalae, rosids, malvids, Malvales, Malvaceae, Malvoideae, Gossypium, Gossypium barbadense (Sea-island cotton) (Egyptian cotton)			SIGNAL 1 30 {ECO:0000256|SAM:SignalP}.	PF01657;	2	IPR002902;IPR038408;	TRANSMEM 265 286 Helical. {ECO:0000256|SAM:Phobius}.	Y	0.829297	1	Y	n15-26c30/31o265-286i	Q6NM73	PDLP2	38.71	310	170	4	1	295	1	305	1.71e-70	220	59.03	UniRef100_A0A1U8J9W2	Cluster: cysteine-rich repeat secretory protein 3-like	2	A0A1U8J9W2; A0A2P5XD33	Gossypium hirsutum (Upland cotton) (Gossypium mexicanum); Gossypium barbadense (Sea-island cotton) (Egyptian cotton)	296	1	unreviewed
A0A3B6JPB3	A0A3B6JPB3_WHEAT	unreviewed	Uncharacterized protein		Triticum aestivum (Wheat)	296	cellular organisms, Eukaryota, Viridiplantae, Streptophyta, Streptophytina, Embryophyta, Tracheophyta, Euphyllophyta, Spermatophyta, Magnoliophyta, Mesangiospermae, Liliopsida, Petrosaviidae, commelinids, Poales, Poaceae, BOP clade, Pooideae, Triticodae, Triticeae, Triticinae, Triticum, Triticum aestivum (Wheat)			SIGNAL 1 33 {ECO:0000256|SAM:SignalP}.	PF01657;	2	IPR002902;IPR038408;	TRANSMEM 266 286 Helical. {ECO:0000256|SAM:Phobius}.	Y	0.989436	1	Y	n15-26c33/34o266-286i	Q6NM73	PDLP2	43.42	304	142	7	18	296	9	307	2.57e-79	243	61.18	UniRef100_A0A3B6JPB3	Cluster: Uncharacterized protein	1	A0A3B6JPB3	Triticum aestivum (Wheat)	296	1	unreviewed	Y
A0A3B6PQ91	A0A3B6PQ91_WHEAT	unreviewed	Uncharacterized protein		Triticum aestivum (Wheat)	296	cellular organisms, Eukaryota, Viridiplantae, Streptophyta, Streptophytina, Embryophyta, Tracheophyta, Euphyllophyta, Spermatophyta, Magnoliophyta, Mesangiospermae, Liliopsida, Petrosaviidae, commelinids, Poales, Poaceae, BOP clade, Pooideae, Triticodae, Triticeae, Triticinae, Triticum, Triticum aestivum (Wheat)			SIGNAL 1 32 {ECO:0000256|SAM:SignalP}.	PF01657;	2	IPR002902;IPR038408;	TRANSMEM 268 292 Helical. {ECO:0000256|SAM:Phobius}.	Y	0.810978	1	Y	n20-28c40/41o268-292i	Q6NKQ9	PDLP8	47.18	248	127	4	45	291	29	273	9.19e-79	240	69.76	UniRef100_A0A3B6PQ91	Cluster: Uncharacterized protein	1	A0A3B6PQ91	Triticum aestivum (Wheat)	296	1	unreviewed	Y
B9SQT8	B9SQT8_RICCO	unreviewed	DUF26 domain-containing protein 2, putative	RCOM_1217440	Ricinus communis (Castor bean)	296	cellular organisms, Eukaryota, Viridiplantae, Streptophyta, Streptophytina, Embryophyta, Tracheophyta, Euphyllophyta, Spermatophyta, Magnoliophyta, Mesangiospermae, eudicotyledons, Gunneridae, Pentapetalae, rosids, fabids, Malpighiales, Euphorbiaceae, Acalyphoideae, Acalypheae, Ricinus, Ricinus communis (Castor bean)			SIGNAL 1 27 {ECO:0000256|SAM:SignalP}.	PF01657;	2	IPR002902;IPR038408;	TRANSMEM 266 286 Helical. {ECO:0000256|SAM:Phobius}.	Y	0.995657	1	Y	n13-22c27/28o266-286i	Q6NM73	PDLP2	74.58	295	64	3	13	296	13	307	8.36e-147	414	86.1	UniRef100_B9SQT8	Cluster: DUF26 domain-containing protein 2, putative	1	B9SQT8	Ricinus communis (Castor bean)	296	1	unreviewed	Y
G7I6T5	G7I6T5_MEDTR	unreviewed	Putative Gnk2-like domain-containing protein (Salt stress response/antifungal domain protein)	11411042 MTR_1g080350 MtrunA17_Chr1g0190321	Medicago truncatula (Barrel medic) (Medicago tribuloides)	296	cellular organisms, Eukaryota, Viridiplantae, Streptophyta, Streptophytina, Embryophyta, Tracheophyta, Euphyllophyta, Spermatophyta, Magnoliophyta, Mesangiospermae, eudicotyledons, Gunneridae, Pentapetalae, rosids, fabids, Fabales, Fabaceae, Papilionoideae, 50 kb inversion clade, NPAAA clade, Hologalegina, IRL clade, Trifolieae, Medicago (medics), Medicago truncatula (Barrel medic) (Medicago trib…	11411042		SIGNAL 1 26 {ECO:0000256|SAM:SignalP}.	PF01657;	2	IPR002902;IPR038408;	TRANSMEM 265 286 Helical. {ECO:0000256|SAM:Phobius}.	Y	0.838683	2	0	o6-23i265-286o	Q6NM73	PDLP2	36.03	297	142	11	28	295	30	307	1.22e-50	169	53.87	UniRef100_G7I6T5	Cluster: Putative Gnk2-like domain-containing protein	1	G7I6T5	Medicago truncatula (Barrel medic) (Medicago tribuloides)	296	1	unreviewed	Y
K4CAN0	K4CAN0_SOLLC	unreviewed	Uncharacterized protein	101264942	Solanum lycopersicum (Tomato) (Lycopersicon esculentum)	296	cellular organisms, Eukaryota, Viridiplantae, Streptophyta, Streptophytina, Embryophyta, Tracheophyta, Euphyllophyta, Spermatophyta, Magnoliophyta, Mesangiospermae, eudicotyledons, Gunneridae, Pentapetalae, asterids, lamiids, Solanales, Solanaceae, Solanoideae, Solaneae, Solanum, Lycopersicon, Solanum lycopersicum (Tomato) (Lycopersicon esculentum)	101264942		SIGNAL 1 27 {ECO:0000256|SAM:SignalP}.	PF01657;	2	IPR002902;IPR038408;	TRANSMEM 262 282 Helical. {ECO:0000256|SAM:Phobius}.	Y	0.978565	1	Y	n12-23c27/28o262-282i	Q6NM73	PDLP2	49.83	299	129	3	11	289	6	303	2.4e-97	288	67.22	UniRef100_K4CAN0	Cluster: Uncharacterized protein	1	K4CAN0	Solanum lycopersicum (Tomato) (Lycopersicon esculentum)	296	1	unreviewed	Y
V7BGV8	V7BGV8_PHAVU	unreviewed	Uncharacterized protein	PHAVU_007G131500g	Phaseolus vulgaris (Kidney bean) (French bean)	296	cellular organisms, Eukaryota, Viridiplantae, Streptophyta, Streptophytina, Embryophyta, Tracheophyta, Euphyllophyta, Spermatophyta, Magnoliophyta, Mesangiospermae, eudicotyledons, Gunneridae, Pentapetalae, rosids, fabids, Fabales, Fabaceae, Papilionoideae, 50 kb inversion clade, NPAAA clade, indigoferoid/millettioid clade, Phaseoleae, Phaseolus, Phaseolus vulgaris (Kidney bean) (French bean)			SIGNAL 1 23 {ECO:0000256|SAM:SignalP}.	PF01657;	2	IPR002902;IPR038408;	TRANSMEM 266 286 Helical. {ECO:0000256|SAM:Phobius}.	Y	0.999159	1	Y	n7-18c23/24o266-286i	Q6NM73	PDLP2	68	300	90	2	3	296	8	307	1.26e-142	404	85.33	UniRef100_V7BGV8	Cluster: Uncharacterized protein	1	V7BGV8	Phaseolus vulgaris (Kidney bean) (French bean)	296	1	unreviewed	Y
V7BHL9	V7BHL9_PHAVU	unreviewed	Uncharacterized protein	PHAVU_007G231300g	Phaseolus vulgaris (Kidney bean) (French bean)	296	cellular organisms, Eukaryota, Viridiplantae, Streptophyta, Streptophytina, Embryophyta, Tracheophyta, Euphyllophyta, Spermatophyta, Magnoliophyta, Mesangiospermae, eudicotyledons, Gunneridae, Pentapetalae, rosids, fabids, Fabales, Fabaceae, Papilionoideae, 50 kb inversion clade, NPAAA clade, indigoferoid/millettioid clade, Phaseoleae, Phaseolus, Phaseolus vulgaris (Kidney bean) (French bean)			SIGNAL 1 28 {ECO:0000256|SAM:SignalP}.	PF01657;	2	IPR002902;IPR038408;	TRANSMEM 266 286 Helical. {ECO:0000256|SAM:Phobius}.	Y	0.995471	1	Y	n9-20c28/29o266-286i	Q6NM73	PDLP2	67.33	303	83	4	10	296	5	307	5.87e-139	394	80.86	UniRef100_V7BHL9	Cluster: Uncharacterized protein	1	V7BHL9	Phaseolus vulgaris (Kidney bean) (French bean)	296	1	unreviewed	Y
A0A059B654	A0A059B654_EUCGR	unreviewed	Uncharacterized protein	EUGRSUZ_H04220	Eucalyptus grandis (Flooded gum)	295	cellular organisms, Eukaryota, Viridiplantae, Streptophyta, Streptophytina, Embryophyta, Tracheophyta, Euphyllophyta, Spermatophyta, Magnoliophyta, Mesangiospermae, eudicotyledons, Gunneridae, Pentapetalae, rosids, malvids, Myrtales, Myrtaceae, Myrtoideae, Eucalypteae, Eucalyptus, Eucalyptus grandis (Flooded gum)				PF01657;	2	IPR002902;IPR038408;	TRANSMEM 265 285 Helical. {ECO:0000256|SAM:Phobius}.	0	0.000878	1	0	o265-285i	Q6NM73	PDLP2	36.31	314	155	11	1	294	18	306	8.78e-46	156	52.87	UniRef100_A0A059B654	Cluster: Uncharacterized protein	2	A0A059B654; UPI000524FF5F	Eucalyptus grandis (Flooded gum)	295	1	unreviewed and UniParc	Y
A0A0A0KRX8	A0A0A0KRX8_CUCSA	unreviewed	Uncharacterized protein	Csa_5G628140	Cucumis sativus (Cucumber)	295	cellular organisms, Eukaryota, Viridiplantae, Streptophyta, Streptophytina, Embryophyta, Tracheophyta, Euphyllophyta, Spermatophyta, Magnoliophyta, Mesangiospermae, eudicotyledons, Gunneridae, Pentapetalae, rosids, fabids, Cucurbitales, Cucurbitaceae, Benincaseae, Cucumis, Cucumis sativus (Cucumber)			SIGNAL 1 24 {ECO:0000256|SAM:SignalP}.	PF01657;	2	IPR002902;IPR038408;	TRANSMEM 264 285 Helical. {ECO:0000256|SAM:Phobius}.	Y	0.99871	1	Y	n3-14c24/25o264-285i	Q9ZU94	PDLP6	56.45	287	117	4	12	295	7	288	3.09e-105	308	71.78	UniRef100_A0A0A0KRX8	Cluster: Uncharacterized protein	1	A0A0A0KRX8	Cucumis sativus (Cucumber)	295	1	unreviewed	Y
A0A0D3BZH2	A0A0D3BZH2_BRAOL	unreviewed	Uncharacterized protein	106339515	Brassica oleracea var. oleracea	295	cellular organisms, Eukaryota, Viridiplantae, Streptophyta, Streptophytina, Embryophyta, Tracheophyta, Euphyllophyta, Spermatophyta, Magnoliophyta, Mesangiospermae, eudicotyledons, Gunneridae, Pentapetalae, rosids, malvids, Brassicales, Brassicaceae, Brassiceae, Brassica, Brassica oleracea (Wild cabbage), Brassica oleracea var. oleracea	106339515		SIGNAL 1 40 {ECO:0000256|SAM:SignalP}.	PF01657;	2	IPR002902;IPR038408;	TRANSMEM 266 286 Helical. {ECO:0000256|SAM:Phobius}.	Y	0.87108	1	Y	n19-30c39/40o266-286i	Q0WPN8	PDLP7	89.2	287	28	1	11	294	1	287	3.21e-178	493	93.03	UniRef100_A0A0D3BZH2	Cluster: Uncharacterized protein	1	A0A0D3BZH2	Brassica oleracea var. oleracea	295	1	unreviewed	Y
A0A0K9QH36	A0A0K9QH36_SPIOL	unreviewed	Uncharacterized protein	SOVF_180080	Spinacia oleracea (Spinach)	295	cellular organisms, Eukaryota, Viridiplantae, Streptophyta, Streptophytina, Embryophyta, Tracheophyta, Euphyllophyta, Spermatophyta, Magnoliophyta, Mesangiospermae, eudicotyledons, Gunneridae, Pentapetalae, Caryophyllales, Chenopodiaceae, Chenopodioideae, Anserineae, Spinacia, Spinacia oleracea (Spinach)			SIGNAL 1 22 {ECO:0000256|SAM:SignalP}.	PF01657;	2	IPR002902;IPR038408;	TRANSMEM 265 285 Helical. {ECO:0000256|SAM:Phobius}.	Y	0.99417	1	Y	n6-17c22/23o265-285i	O22784	PDLP3	58.16	294	117	3	6	295	13	304	2.04e-118	342	77.55	UniRef100_A0A0K9QH36	Cluster: Uncharacterized protein	1	A0A0K9QH36	Spinacia oleracea (Spinach)	295	1	unreviewed	Y
A0A1J6KH32	A0A1J6KH32_NICAT	unreviewed	Cysteine-rich repeat secretory protein 15	CRRSP15 A4A49_32594	Nicotiana attenuata (Coyote tobacco)	295	cellular organisms, Eukaryota, Viridiplantae, Streptophyta, Streptophytina, Embryophyta, Tracheophyta, Euphyllophyta, Spermatophyta, Magnoliophyta, Mesangiospermae, eudicotyledons, Gunneridae, Pentapetalae, asterids, lamiids, Solanales, Solanaceae, Nicotianoideae, Nicotianeae, Nicotiana, Nicotiana attenuata (Coyote tobacco)	CRRSP15			PF01657;	2	IPR002902;IPR038408;	TRANSMEM 15 34 Helical. {ECO:0000256|SAM:Phobius}.; TRANSMEM 231 250 Helical. {ECO:0000256|SAM:Phobius}.; TRANSMEM 270 290 Helical. {ECO:0000256|SAM:Phobius}.	0	0.025771	3	0	o15-34i231-250o270-290i	Q6NKQ9	PDLP8	59.61	255	99	4	43	294	25	278	8.44e-108	314	78.04	UniRef100_A0A1J6KH32	Cluster: Cysteine-rich repeat secretory protein 15	1	A0A1J6KH32	Nicotiana attenuata (Coyote tobacco)	295	1	unreviewed	Y
A0A1S3CML3	A0A1S3CML3_CUCME	unreviewed	cysteine-rich repeat secretory protein 12-like	LOC103502530	Cucumis melo (Muskmelon)	295	cellular organisms, Eukaryota, Viridiplantae, Streptophyta, Streptophytina, Embryophyta, Tracheophyta, Euphyllophyta, Spermatophyta, Magnoliophyta, Mesangiospermae, eudicotyledons, Gunneridae, Pentapetalae, rosids, fabids, Cucurbitales, Cucurbitaceae, Benincaseae, Cucumis, Cucumis melo (Muskmelon)	LOC103502530		SIGNAL 1 24 {ECO:0000256|SAM:SignalP}.	PF01657;	2	IPR002902;IPR038408;	TRANSMEM 264 285 Helical. {ECO:0000256|SAM:Phobius}.	Y	0.999128	1	Y	n3-14c24/25o264-285i	Q9ZU94	PDLP6	57.14	287	115	4	12	295	7	288	9.93e-107	311	71.43	UniRef100_A0A1S3CML3	Cluster: cysteine-rich repeat secretory protein 12-like	1	A0A1S3CML3	Cucumis melo (Muskmelon)	295	1	unreviewed	Y
A0A1U8APP6	A0A1U8APP6_NELNU	unreviewed	cysteine-rich repeat secretory protein 3	LOC104602774	Nelumbo nucifera (Sacred lotus)	295	cellular organisms, Eukaryota, Viridiplantae, Streptophyta, Streptophytina, Embryophyta, Tracheophyta, Euphyllophyta, Spermatophyta, Magnoliophyta, Mesangiospermae, eudicotyledons, early-diverging eudicotyledons, Proteales, Nelumbonaceae, Nelumbo, Nelumbo nucifera (Sacred lotus)	LOC104602774		SIGNAL 1 30 {ECO:0000256|SAM:SignalP}.	PF01657;	2	IPR002902;IPR038408;	TRANSMEM 265 285 Helical. {ECO:0000256|SAM:Phobius}.	Y	0.979796	1	Y	n10-25c30/31o265-285i	Q6NM73	PDLP2	57.33	300	110	3	14	295	8	307	3.61e-118	341	73.33	UniRef100_A0A1U8APP6	Cluster: cysteine-rich repeat secretory protein 3	1	A0A1U8APP6	Nelumbo nucifera (Sacred lotus)	295	1	unreviewed	Y
A0A2H3XKV6	A0A2H3XKV6_PHODC	unreviewed	cysteine-rich repeat secretory protein 3-like isoform X2	LOC103703892	Phoenix dactylifera (Date palm)	295	cellular organisms, Eukaryota, Viridiplantae, Streptophyta, Streptophytina, Embryophyta, Tracheophyta, Euphyllophyta, Spermatophyta, Magnoliophyta, Mesangiospermae, Liliopsida, Petrosaviidae, commelinids, Arecales, Arecaceae, Coryphoideae, Phoeniceae, Phoenix, Phoenix dactylifera (Date palm)	LOC103703892		SIGNAL 1 40 {ECO:0000256|SAM:SignalP}.	PF01657;	2	IPR002902;IPR038408;	TRANSMEM 265 285 Helical. {ECO:0000256|SAM:Phobius}.	Y	0.922836	1	Y	n20-32c40/41o265-285i	Q6NM73	PDLP2	49.83	299	116	5	20	294	17	305	7.95e-91	272	63.21	UniRef100_A0A2H3XKV6	Cluster: cysteine-rich repeat secretory protein 3-like isoform X2	1	A0A2H3XKV6	Phoenix dactylifera (Date palm)	295	1	unreviewed	Y
A0A2I4F644	A0A2I4F644_JUGRE	unreviewed	cysteine-rich repeat secretory protein 56	LOC108995903	Juglans regia (English walnut)	295	cellular organisms, Eukaryota, Viridiplantae, Streptophyta, Streptophytina, Embryophyta, Tracheophyta, Euphyllophyta, Spermatophyta, Magnoliophyta, Mesangiospermae, eudicotyledons, Gunneridae, Pentapetalae, rosids, fabids, Fagales, Juglandaceae, Juglans (walnuts), Juglans regia (English walnut)	LOC108995903		SIGNAL 1 25 {ECO:0000256|SAM:SignalP}.	PF01657;	2	IPR002902;IPR038408;	TRANSMEM 262 282 Helical. {ECO:0000256|SAM:Phobius}.	Y	0.973264	1	Y	n6-16c23/24o262-282i	Q8GXV7	PDLP1	56.32	277	110	3	28	293	24	300	1.52e-98	291	72.92	UniRef100_A0A2I4F644	Cluster: cysteine-rich repeat secretory protein 56	1	A0A2I4F644	Juglans regia (English walnut)	295	1	unreviewed	Y
A0A2P2NYW1	A0A2P2NYW1_RHIMU	unreviewed	Uncharacterized protein		Rhizophora mucronata (Asiatic mangrove)	295	cellular organisms, Eukaryota, Viridiplantae, Streptophyta, Streptophytina, Embryophyta, Tracheophyta, Euphyllophyta, Spermatophyta, Magnoliophyta, Mesangiospermae, eudicotyledons, Gunneridae, Pentapetalae, rosids, fabids, Malpighiales, Rhizophoraceae, Rhizophora, Rhizophora mucronata (Asiatic mangrove)			SIGNAL 1 30 {ECO:0000256|SAM:SignalP}.	PF01657;	2	IPR002902;IPR038408;	TRANSMEM 260 280 Helical. {ECO:0000256|SAM:Phobius}.	Y	0.95351	1	Y	n10-21c29/30o260-280i	Q8GXV7	PDLP1	50	284	126	4	27	294	20	303	1.46e-89	268	67.96	UniRef100_A0A2P2NYW1	Cluster: Uncharacterized protein	1	A0A2P2NYW1	Rhizophora mucronata (Asiatic mangrove)	295	1	unreviewed
A0A2P5B6F5	A0A2P5B6F5_PARAD	unreviewed	Gnk2-like domain containing protein	PanWU01x14_267560	Parasponia andersonii (Sponia andersonii)	295	cellular organisms, Eukaryota, Viridiplantae, Streptophyta, Streptophytina, Embryophyta, Tracheophyta, Euphyllophyta, Spermatophyta, Magnoliophyta, Mesangiospermae, eudicotyledons, Gunneridae, Pentapetalae, rosids, fabids, Rosales, Cannabaceae, Parasponia, Parasponia andersonii (Sponia andersonii)			SIGNAL 1 27 {ECO:0000256|SAM:SignalP}.	PF01657;	2	IPR002902;IPR038408;	TRANSMEM 262 282 Helical. {ECO:0000256|SAM:Phobius}.	Y	0.944085	1	Y	n10-21c27/28o262-282i	Q6NM73	PDLP2	51.32	304	132	3	1	289	1	303	2.41e-100	296	67.43	UniRef100_A0A2P5B6F5	Cluster: Gnk2-like domain containing protein	1	A0A2P5B6F5	Parasponia andersonii (Sponia andersonii)	295	1	unreviewed	Y
A0A2P5D0J4	A0A2P5D0J4_TREOI	unreviewed	Gnk2-like domain containing protein	TorRG33x02_266870	Trema orientale (Charcoal tree) (Celtis orientalis)	295	cellular organisms, Eukaryota, Viridiplantae, Streptophyta, Streptophytina, Embryophyta, Tracheophyta, Euphyllophyta, Spermatophyta, Magnoliophyta, Mesangiospermae, eudicotyledons, Gunneridae, Pentapetalae, rosids, fabids, Rosales, Cannabaceae, Trema, Trema orientale (Charcoal tree) (Celtis orientalis)			SIGNAL 1 26 {ECO:0000256|SAM:SignalP}.	PF01657;	2	IPR002902;IPR038408;	TRANSMEM 262 282 Helical. {ECO:0000256|SAM:Phobius}.	Y	0.924551	1	Y	n10-21c27/28o262-282i	Q6NM73	PDLP2	51.52	297	123	4	11	289	10	303	7.16e-99	292	68.35	UniRef100_A0A2P5D0J4	Cluster: Gnk2-like domain containing protein	1	A0A2P5D0J4	Trema orientale (Charcoal tree) (Celtis orientalis)	295	1	unreviewed	Y
A0A1S4DFA8	A0A1S4DFA8_TOBAC	unreviewed	cysteine-rich repeat secretory protein 15-like	LOC107829194	Nicotiana tabacum (Common tobacco)	295	cellular organisms, Eukaryota, Viridiplantae, Streptophyta, Streptophytina, Embryophyta, Tracheophyta, Euphyllophyta, Spermatophyta, Magnoliophyta, Mesangiospermae, eudicotyledons, Gunneridae, Pentapetalae, asterids, lamiids, Solanales, Solanaceae, Nicotianoideae, Nicotianeae, Nicotiana, Nicotiana tabacum (Common tobacco)	LOC107829194			PF01657;	2	IPR002902;IPR038408;	TRANSMEM 15 34 Helical. {ECO:0000256|SAM:Phobius}.; TRANSMEM 231 250 Helical. {ECO:0000256|SAM:Phobius}.; TRANSMEM 270 290 Helical. {ECO:0000256|SAM:Phobius}.	0	0.025562	3	0	o15-34i231-250o270-290i	Q6NKQ9	PDLP8	59.22	255	100	4	43	294	25	278	1.07e-106	311	78.04	UniRef100_A0A1S4DFA8	Cluster: cysteine-rich repeat secretory protein 15-like	2	A0A1S4DFA8; A0A1U7W8J7	Nicotiana tabacum (Common tobacco); Nicotiana sylvestris (Wood tobacco) (South American tobacco)	295	1	unreviewed	Y
A0A1U7W8J7	A0A1U7W8J7_NICSY	unreviewed	cysteine-rich repeat secretory protein 15	LOC104224925	Nicotiana sylvestris (Wood tobacco) (South American tobacco)	295	cellular organisms, Eukaryota, Viridiplantae, Streptophyta, Streptophytina, Embryophyta, Tracheophyta, Euphyllophyta, Spermatophyta, Magnoliophyta, Mesangiospermae, eudicotyledons, Gunneridae, Pentapetalae, asterids, lamiids, Solanales, Solanaceae, Nicotianoideae, Nicotianeae, Nicotiana, Nicotiana sylvestris (Wood tobacco) (South American tobacco)	LOC104224925			PF01657;	2	IPR002902;IPR038408;	TRANSMEM 15 34 Helical. {ECO:0000256|SAM:Phobius}.; TRANSMEM 231 250 Helical. {ECO:0000256|SAM:Phobius}.; TRANSMEM 270 290 Helical. {ECO:0000256|SAM:Phobius}.	0	0.025562	3	0	o15-34i231-250o270-290i	Q6NKQ9	PDLP8	59.22	255	100	4	43	294	25	278	1.07e-106	311	78.04	UniRef100_A0A1S4DFA8	Cluster: cysteine-rich repeat secretory protein 15-like	2	A0A1S4DFA8; A0A1U7W8J7	Nicotiana tabacum (Common tobacco); Nicotiana sylvestris (Wood tobacco) (South American tobacco)	295	1	unreviewed	Y
A0A2H5NT33	A0A2H5NT33_CITUN	unreviewed	Uncharacterized protein	CUMW_073360	Citrus unshiu (Satsuma mandarin) (Citrus nobilis var. unshiu)	295	cellular organisms, Eukaryota, Viridiplantae, Streptophyta, Streptophytina, Embryophyta, Tracheophyta, Euphyllophyta, Spermatophyta, Magnoliophyta, Mesangiospermae, eudicotyledons, Gunneridae, Pentapetalae, rosids, malvids, Sapindales, Rutaceae, Aurantioideae, Citrus, Citrus unshiu (Satsuma mandarin) (Citrus nobilis var. unshiu)			SIGNAL 1 24 {ECO:0000256|SAM:SignalP}.	PF01657;	2	IPR002902;IPR038408;	TRANSMEM 265 285 Helical. {ECO:0000256|SAM:Phobius}.	Y	0.988951	1	Y	n7-18c24/25o265-285i	O22784	PDLP3	43.67	300	150	5	8	291	3	299	5.86e-74	229	62.33	UniRef100_V4TGJ8	Cluster: Uncharacterized protein	3	V4TGJ8; A0A2H5NT33; UPI000CED1733	Citrus clementina; Citrus unshiu (Satsuma mandarin) (Citrus nobilis var. unshiu)	295	1	unreviewed and UniParc	Y
D7MIF7	D7MIF7_ARALL	unreviewed	Uncharacterized protein	ARALYDRAFT_493742	Arabidopsis lyrata subsp. lyrata (Lyre-leaved rock-cress)	295	cellular organisms, Eukaryota, Viridiplantae, Streptophyta, Streptophytina, Embryophyta, Tracheophyta, Euphyllophyta, Spermatophyta, Magnoliophyta, Mesangiospermae, eudicotyledons, Gunneridae, Pentapetalae, rosids, malvids, Brassicales, Brassicaceae, Camelineae, Arabidopsis, Arabidopsis lyrata (Lyre-leaved rock-cress) (Arabis lyrata), Arabidopsis lyrata subsp. lyrata (Lyre-leaved rock-cress)			SIGNAL 1 26 {ECO:0000256|SAM:SignalP}.	PF01657;	2	IPR002902;IPR038408;	TRANSMEM 257 277 Helical. {ECO:0000256|SAM:Phobius}.	Y	0.97942	1	Y	n10-20c28/29o257-277i	Q0WPN8	PDLP7	95.59	295	13	0	1	295	3	297	0	549	96.95	UniRef100_D7MIF7	Cluster: Uncharacterized protein	1	D7MIF7	Arabidopsis lyrata subsp. lyrata (Lyre-leaved rock-cress)	295	1	unreviewed	Y
D7SZN7	D7SZN7_VITVI	unreviewed	Uncharacterized protein	VIT_05s0049g01860	Vitis vinifera (Grape)	295	cellular organisms, Eukaryota, Viridiplantae, Streptophyta, Streptophytina, Embryophyta, Tracheophyta, Euphyllophyta, Spermatophyta, Magnoliophyta, Mesangiospermae, eudicotyledons, Gunneridae, Pentapetalae, rosids, rosids incertae sedis, Vitales, Vitaceae, Viteae, Vitis, Vitis vinifera (Grape)			SIGNAL 1 29 {ECO:0000256|SAM:SignalP}.	PF01657;	2	IPR002902;IPR038408;	TRANSMEM 265 285 Helical. {ECO:0000256|SAM:Phobius}.	Y	0.966842	1	Y	n8-19c29/30o265-285i	Q6NM73	PDLP2	65.27	311	88	5	1	295	1	307	1.13e-136	388	79.74	UniRef100_D7SZN7	Cluster: Uncharacterized protein	1	D7SZN7	Vitis vinifera (Grape)	295	1	unreviewed	Y
V4TGJ8	V4TGJ8_9ROSI	unreviewed	Uncharacterized protein	CICLE_v10033575mg	Citrus clementina	295	cellular organisms, Eukaryota, Viridiplantae, Streptophyta, Streptophytina, Embryophyta, Tracheophyta, Euphyllophyta, Spermatophyta, Magnoliophyta, Mesangiospermae, eudicotyledons, Gunneridae, Pentapetalae, rosids, malvids, Sapindales, Rutaceae, Aurantioideae, Citrus, Citrus clementina			SIGNAL 1 24 {ECO:0000256|SAM:SignalP}.	PF01657;	2	IPR002902;IPR038408;	TRANSMEM 265 285 Helical. {ECO:0000256|SAM:Phobius}.	Y	0.988951	1	Y	n7-18c24/25o265-285i	O22784	PDLP3	43.67	300	150	5	8	291	3	299	5.86e-74	229	62.33	UniRef100_V4TGJ8	Cluster: Uncharacterized protein	3	V4TGJ8; A0A2H5NT33; UPI000CED1733	Citrus clementina; Citrus unshiu (Satsuma mandarin) (Citrus nobilis var. unshiu)	295	1	unreviewed and UniParc	Y
A0A0B2SSL1	A0A0B2SSL1_GLYSO	unreviewed	Cysteine-rich repeat secretory protein 15	glysoja_031099	Glycine soja (Wild soybean)	294	cellular organisms, Eukaryota, Viridiplantae, Streptophyta, Streptophytina, Embryophyta, Tracheophyta, Euphyllophyta, Spermatophyta, Magnoliophyta, Mesangiospermae, eudicotyledons, Gunneridae, Pentapetalae, rosids, fabids, Fabales, Fabaceae, Papilionoideae, 50 kb inversion clade, NPAAA clade, indigoferoid/millettioid clade, Phaseoleae, Glycine, Soja, Glycine soja (Wild soybean)				PF01657;	2	IPR002902;IPR038408;	TRANSMEM 264 284 Helical. {ECO:0000256|SAM:Phobius}.	0	0.357958	1	0	o264-284i	Q6NKQ9	PDLP8	63.39	254	90	3	38	288	25	278	2.3e-115	333	81.89	UniRef100_A0A0B2SSL1	Cluster: Cysteine-rich repeat secretory protein 15	1	A0A0B2SSL1	Glycine soja (Wild soybean)	294	1	unreviewed
A0A0L9T9S2	A0A0L9T9S2_PHAAN	unreviewed	Uncharacterized protein	LR48_Vigan325s001600	Phaseolus angularis (Azuki bean) (Vigna angularis)	294	cellular organisms, Eukaryota, Viridiplantae, Streptophyta, Streptophytina, Embryophyta, Tracheophyta, Euphyllophyta, Spermatophyta, Magnoliophyta, Mesangiospermae, eudicotyledons, Gunneridae, Pentapetalae, rosids, fabids, Fabales, Fabaceae, Papilionoideae, 50 kb inversion clade, NPAAA clade, indigoferoid/millettioid clade, Phaseoleae, Vigna, Phaseolus angularis (Azuki bean) (Vigna angularis)			SIGNAL 1 20 {ECO:0000256|SAM:SignalP}.	PF01657;	2	IPR002902;IPR038408;	TRANSMEM 250 270 Helical. {ECO:0000256|SAM:Phobius}.	Y	0.999156	1	Y	n4-15c20/21o250-270i	Q9ZU94	PDLP6	61.35	282	101	4	4	279	7	286	2.18e-122	351	76.6	UniRef100_A0A0L9T9S2	Cluster: Uncharacterized protein	1	A0A0L9T9S2	Phaseolus angularis (Azuki bean) (Vigna angularis)	294	1	unreviewed	Y
A0A151RVB1	A0A151RVB1_CAJCA	unreviewed	Cysteine-rich repeat secretory protein 15	KK1_031942	Cajanus cajan (Pigeon pea) (Cajanus indicus)	294	cellular organisms, Eukaryota, Viridiplantae, Streptophyta, Streptophytina, Embryophyta, Tracheophyta, Euphyllophyta, Spermatophyta, Magnoliophyta, Mesangiospermae, eudicotyledons, Gunneridae, Pentapetalae, rosids, fabids, Fabales, Fabaceae, Papilionoideae, 50 kb inversion clade, NPAAA clade, indigoferoid/millettioid clade, Phaseoleae, Cajanus, Cajanus cajan (Pigeon pea) (Cajanus indicus)				PF01657;	2	IPR002902;IPR038408;	TRANSMEM 264 284 Helical. {ECO:0000256|SAM:Phobius}.	0	0.408786	1	Y	n13-26c34/35o264-284i	Q6NKQ9	PDLP8	61.42	254	95	3	38	288	25	278	3.31e-110	320	79.13	UniRef100_A0A151RVB1	Cluster: Cysteine-rich repeat secretory protein 15	2	A0A151RVB1; UPI00098D7F1E	Cajanus cajan (Pigeon pea) (Cajanus indicus)	294	1	unreviewed and UniParc	Y
A0A1R3H3X6	A0A1R3H3X6_COCAP	unreviewed	Uncharacterized protein	CCACVL1_21592	Corchorus capsularis (Jute)	294	cellular organisms, Eukaryota, Viridiplantae, Streptophyta, Streptophytina, Embryophyta, Tracheophyta, Euphyllophyta, Spermatophyta, Magnoliophyta, Mesangiospermae, eudicotyledons, Gunneridae, Pentapetalae, rosids, malvids, Malvales, Malvaceae, Grewioideae, Apeibeae, Corchorus, Corchorus capsularis (Jute)				PF01657;	2	IPR002902;IPR038408;	TRANSMEM 260 280 Helical. {ECO:0000256|SAM:Phobius}.	Y	0.542672	1	Y	n2-13c21/22o260-280i	Q8GXV7	PDLP1	52.8	286	115	4	23	294	24	303	4.93e-96	285	70.28	UniRef100_A0A1R3H3X6	Cluster: Uncharacterized protein	1	A0A1R3H3X6	Corchorus capsularis (Jute)	294	1	unreviewed	Y
A0A1R3K0J0	A0A1R3K0J0_9ROSI	unreviewed	Uncharacterized protein	COLO4_12516	Corchorus olitorius	294	cellular organisms, Eukaryota, Viridiplantae, Streptophyta, Streptophytina, Embryophyta, Tracheophyta, Euphyllophyta, Spermatophyta, Magnoliophyta, Mesangiospermae, eudicotyledons, Gunneridae, Pentapetalae, rosids, malvids, Malvales, Malvaceae, Grewioideae, Apeibeae, Corchorus, Corchorus olitorius				PF01657;	2	IPR002902;IPR038408;	TRANSMEM 269 289 Helical. {ECO:0000256|SAM:Phobius}.	0	0.000934	1	0	o269-289i	Q6NKQ9	PDLP8	64.84	256	86	4	42	294	25	279	1.45e-121	349	85.16	UniRef100_A0A1R3K0J0	Cluster: Uncharacterized protein	1	A0A1R3K0J0	Corchorus olitorius	294	1	unreviewed
A0A1S2XKT8	A0A1S2XKT8_CICAR	unreviewed	cysteine-rich repeat secretory protein 60-like	LOC101501869	Cicer arietinum (Chickpea) (Garbanzo)	294	cellular organisms, Eukaryota, Viridiplantae, Streptophyta, Streptophytina, Embryophyta, Tracheophyta, Euphyllophyta, Spermatophyta, Magnoliophyta, Mesangiospermae, eudicotyledons, Gunneridae, Pentapetalae, rosids, fabids, Fabales, Fabaceae, Papilionoideae, 50 kb inversion clade, NPAAA clade, Hologalegina, IRL clade, Cicereae, Cicer, Cicer arietinum (Chickpea) (Garbanzo)	LOC101501869			PF01657;	2	IPR002902;IPR038408;	TRANSMEM 20 45 Helical. {ECO:0000256|SAM:Phobius}.; TRANSMEM 265 285 Helical. {ECO:0000256|SAM:Phobius}.	0	0.202099	2	0	i20-45o265-285i	Q0WPN8	PDLP7	58.72	281	116	0	13	293	7	287	2.17e-113	329	74.73	UniRef100_A0A1S2XKT8	Cluster: cysteine-rich repeat secretory protein 60-like	1	A0A1S2XKT8	Cicer arietinum (Chickpea) (Garbanzo)	294	1	unreviewed	Y
A0A1S2XWE0	A0A1S2XWE0_CICAR	unreviewed	cysteine-rich repeat secretory protein 3-like	LOC101488617	Cicer arietinum (Chickpea) (Garbanzo)	294	cellular organisms, Eukaryota, Viridiplantae, Streptophyta, Streptophytina, Embryophyta, Tracheophyta, Euphyllophyta, Spermatophyta, Magnoliophyta, Mesangiospermae, eudicotyledons, Gunneridae, Pentapetalae, rosids, fabids, Fabales, Fabaceae, Papilionoideae, 50 kb inversion clade, NPAAA clade, Hologalegina, IRL clade, Cicereae, Cicer, Cicer arietinum (Chickpea) (Garbanzo)	LOC101488617		SIGNAL 1 25 {ECO:0000256|SAM:SignalP}.	PF01657;	2	IPR002902;IPR038408;	TRANSMEM 263 284 Helical. {ECO:0000256|SAM:Phobius}.	Y	0.821648	1	Y	n9-20c25/26o263-284i	Q6NM73	PDLP2	33.44	323	167	10	1	293	3	307	3.67e-47	160	50.15	UniRef100_A0A1S2XWE0	Cluster: cysteine-rich repeat secretory protein 3-like	1	A0A1S2XWE0	Cicer arietinum (Chickpea) (Garbanzo)	294	1	unreviewed	Y
A0A0V0HYP5	A0A0V0HYP5_SOLCH	unreviewed	Putative cysteine-rich repeat secretory protein 3-like		Solanum chacoense (Chaco potato)	294	cellular organisms, Eukaryota, Viridiplantae, Streptophyta, Streptophytina, Embryophyta, Tracheophyta, Euphyllophyta, Spermatophyta, Magnoliophyta, Mesangiospermae, eudicotyledons, Gunneridae, Pentapetalae, asterids, lamiids, Solanales, Solanaceae, Solanoideae, Solaneae, Solanum, Solanum chacoense (Chaco potato)			SIGNAL 1 25 {ECO:0000256|SAM:SignalP}.	PF01657;	2	IPR002902;IPR038408;	TRANSMEM 260 280 Helical. {ECO:0000256|SAM:Phobius}.	Y	0.978934	1	Y	n10-21c25/26o260-280i	Q6NM73	PDLP2	49.83	299	129	3	9	287	6	303	9e-97	287	66.89	UniRef100_M1BS36	Cluster: Uncharacterized protein	3	M1BS36; A0A0V0HYP5; UPI0003D242C4	Solanum tuberosum (Potato); Solanum chacoense (Chaco potato)	294	1	unreviewed and UniParc
M1BS36	M1BS36_SOLTU	unreviewed	Uncharacterized protein		Solanum tuberosum (Potato)	294	cellular organisms, Eukaryota, Viridiplantae, Streptophyta, Streptophytina, Embryophyta, Tracheophyta, Euphyllophyta, Spermatophyta, Magnoliophyta, Mesangiospermae, eudicotyledons, Gunneridae, Pentapetalae, asterids, lamiids, Solanales, Solanaceae, Solanoideae, Solaneae, Solanum, Solanum tuberosum (Potato)			SIGNAL 1 25 {ECO:0000256|SAM:SignalP}.	PF01657;	2	IPR002902;IPR038408;	TRANSMEM 260 280 Helical. {ECO:0000256|SAM:Phobius}.	Y	0.978934	1	Y	n10-21c25/26o260-280i	Q6NM73	PDLP2	49.83	299	129	3	9	287	6	303	9e-97	287	66.89	UniRef100_M1BS36	Cluster: Uncharacterized protein	3	M1BS36; A0A0V0HYP5; UPI0003D242C4	Solanum tuberosum (Potato); Solanum chacoense (Chaco potato)	294	1	unreviewed and UniParc	Y
A0A218VWC6	A0A218VWC6_PUNGR	unreviewed	Uncharacterized protein	CDL15_Pgr020347	Punica granatum (Pomegranate)	294	cellular organisms, Eukaryota, Viridiplantae, Streptophyta, Streptophytina, Embryophyta, Tracheophyta, Euphyllophyta, Spermatophyta, Magnoliophyta, Mesangiospermae, eudicotyledons, Gunneridae, Pentapetalae, rosids, malvids, Myrtales, Lythraceae, Punica, Punica granatum (Pomegranate)			SIGNAL 1 24 {ECO:0000256|SAM:SignalP}.	PF01657;	2	IPR002902;IPR038408;	TRANSMEM 252 272 Helical. {ECO:0000256|SAM:Phobius}.	Y	0.995477	1	Y	n8-20c24/25o252-272i	Q0WPN8	PDLP7	64.36	275	97	1	10	284	18	291	1.46e-115	334	78.55	UniRef100_A0A218VWC6	Cluster: Uncharacterized protein	1	A0A218VWC6	Punica granatum (Pomegranate)	294	1	unreviewed
A0A2C9UET4	A0A2C9UET4_MANES	unreviewed	Uncharacterized protein	MANES_15G045600	Manihot esculenta (Cassava) (Jatropha manihot)	294	cellular organisms, Eukaryota, Viridiplantae, Streptophyta, Streptophytina, Embryophyta, Tracheophyta, Euphyllophyta, Spermatophyta, Magnoliophyta, Mesangiospermae, eudicotyledons, Gunneridae, Pentapetalae, rosids, fabids, Malpighiales, Euphorbiaceae, Crotonoideae, Manihoteae, Manihot, Manihot esculenta (Cassava) (Jatropha manihot)			SIGNAL 1 25 {ECO:0000256|SAM:SignalP}.	PF01657;	2	IPR002902;IPR038408;	TRANSMEM 264 284 Helical. {ECO:0000256|SAM:Phobius}.	Y	0.995839	1	Y	n10-20c25/26o264-284i	Q6NM73	PDLP2	72.04	304	71	3	5	294	4	307	4.41e-146	412	83.22	UniRef100_A0A2C9UET4	Cluster: Uncharacterized protein	1	A0A2C9UET4	Manihot esculenta (Cassava) (Jatropha manihot)	294	1	unreviewed	Y
A0A2C9VG76	A0A2C9VG76_MANES	unreviewed	Uncharacterized protein	MANES_08G140500	Manihot esculenta (Cassava) (Jatropha manihot)	294	cellular organisms, Eukaryota, Viridiplantae, Streptophyta, Streptophytina, Embryophyta, Tracheophyta, Euphyllophyta, Spermatophyta, Magnoliophyta, Mesangiospermae, eudicotyledons, Gunneridae, Pentapetalae, rosids, fabids, Malpighiales, Euphorbiaceae, Crotonoideae, Manihoteae, Manihot, Manihot esculenta (Cassava) (Jatropha manihot)			SIGNAL 1 23 {ECO:0000256|SAM:SignalP}.	PF01657;	2	IPR002902;IPR038408;	TRANSMEM 263 281 Helical. {ECO:0000256|SAM:Phobius}.	Y	0.979598	1	Y	n7-18c23/24o263-281i	Q6NM73	PDLP2	35.62	306	169	4	1	287	1	297	4.24e-57	186	54.25	UniRef100_A0A2C9VG76	Cluster: Uncharacterized protein	1	A0A2C9VG76	Manihot esculenta (Cassava) (Jatropha manihot)	294	1	unreviewed	Y
A0A2G9HGV0	A0A2G9HGV0_9LAMI	unreviewed	Uncharacterized protein	CDL12_10603	Handroanthus impetiginosus	294	cellular organisms, Eukaryota, Viridiplantae, Streptophyta, Streptophytina, Embryophyta, Tracheophyta, Euphyllophyta, Spermatophyta, Magnoliophyta, Mesangiospermae, eudicotyledons, Gunneridae, Pentapetalae, asterids, lamiids, Lamiales, Bignoniaceae, Crescentiina, Tabebuia alliance, Handroanthus, Handroanthus impetiginosus			SIGNAL 1 27 {ECO:0000256|SAM:SignalP}.	PF01657;	2	IPR002902;IPR038408;	TRANSMEM 262 283 Helical. {ECO:0000256|SAM:Phobius}.	Y	0.939674	1	Y	n10-22c27/28o262-283i	Q6E263	PDLP4	34.96	266	154	5	43	291	54	317	2.41e-50	169	57.52	UniRef100_A0A2G9HGV0	Cluster: Uncharacterized protein	1	A0A2G9HGV0	Handroanthus impetiginosus	294	1	unreviewed
A0A2J6KD40	A0A2J6KD40_LACSA	unreviewed	Uncharacterized protein	LSAT_8X45480	Lactuca sativa (Garden lettuce)	294	cellular organisms, Eukaryota, Viridiplantae, Streptophyta, Streptophytina, Embryophyta, Tracheophyta, Euphyllophyta, Spermatophyta, Magnoliophyta, Mesangiospermae, eudicotyledons, Gunneridae, Pentapetalae, asterids, campanulids, Asterales, Asteraceae, Cichorioideae, Cichorieae, Lactucinae, Lactuca, Lactuca sativa (Garden lettuce)			SIGNAL 1 20 {ECO:0000256|SAM:SignalP}.	PF01657;	2	IPR002902;IPR038408;	TRANSMEM 270 290 Helical. {ECO:0000256|SAM:Phobius}.	Y	0.990464	1	Y	n5-16c20/21o270-290i	Q9ZU94	PDLP6	47.51	221	112	3	12	230	15	233	4.42e-67	211	66.52	UniRef100_A0A2J6KD40	Cluster: Uncharacterized protein	1	A0A2J6KD40	Lactuca sativa (Garden lettuce)	294	1	unreviewed	Y
A0A2K1Y135	A0A2K1Y135_POPTR	unreviewed	Uncharacterized protein	POPTR_013G048200	Populus trichocarpa (Western balsam poplar) (Populus balsamifera subsp. trichocarpa)	294	cellular organisms, Eukaryota, Viridiplantae, Streptophyta, Streptophytina, Embryophyta, Tracheophyta, Euphyllophyta, Spermatophyta, Magnoliophyta, Mesangiospermae, eudicotyledons, Gunneridae, Pentapetalae, rosids, fabids, Malpighiales, Salicaceae, Saliceae, Populus (poplars), Populus trichocarpa (Western balsam poplar) (Populus balsamifera subsp. trichocarpa)			SIGNAL 1 30 {ECO:0000256|SAM:SignalP}.	PF01657;	2	IPR002902;IPR038408;	TRANSMEM 265 285 Helical. {ECO:0000256|SAM:Phobius}.	Y	0.758665	1	Y	n15-25c30/31o265-285i	Q6NM73	PDLP2	40.59	303	162	4	5	292	4	303	6.16e-75	231	62.71	UniRef100_A0A2K1Y135	Cluster: Uncharacterized protein	1	A0A2K1Y135	Populus trichocarpa (Western balsam poplar) (Populus balsamifera subsp. trichocarpa)	294	1	unreviewed	Y
A0A2P5BEQ9	A0A2P5BEQ9_PARAD	unreviewed	Gnk2-like domain containing protein	PanWU01x14_245290	Parasponia andersonii (Sponia andersonii)	294	cellular organisms, Eukaryota, Viridiplantae, Streptophyta, Streptophytina, Embryophyta, Tracheophyta, Euphyllophyta, Spermatophyta, Magnoliophyta, Mesangiospermae, eudicotyledons, Gunneridae, Pentapetalae, rosids, fabids, Rosales, Cannabaceae, Parasponia, Parasponia andersonii (Sponia andersonii)			SIGNAL 1 33 {ECO:0000256|SAM:SignalP}.	PF01657;	2	IPR002902;IPR038408;	TRANSMEM 264 284 Helical. {ECO:0000256|SAM:Phobius}.	Y	0.721706	1	Y	n13-25c33/34o264-284i	Q6NKQ9	PDLP8	66.54	254	83	2	37	288	25	278	3.15e-124	356	86.22	UniRef100_A0A2P5BEQ9	Cluster: Gnk2-like domain containing protein	1	A0A2P5BEQ9	Parasponia andersonii (Sponia andersonii)	294	1	unreviewed	Y
A0A2P5CLH2	A0A2P5CLH2_TREOI	unreviewed	Gnk2-like domain containing protein	TorRG33x02_280740	Trema orientale (Charcoal tree) (Celtis orientalis)	294	cellular organisms, Eukaryota, Viridiplantae, Streptophyta, Streptophytina, Embryophyta, Tracheophyta, Euphyllophyta, Spermatophyta, Magnoliophyta, Mesangiospermae, eudicotyledons, Gunneridae, Pentapetalae, rosids, fabids, Rosales, Cannabaceae, Trema, Trema orientale (Charcoal tree) (Celtis orientalis)			SIGNAL 1 33 {ECO:0000256|SAM:SignalP}.	PF01657;	2	IPR002902;IPR038408;	TRANSMEM 264 284 Helical. {ECO:0000256|SAM:Phobius}.	Y	0.720713	1	Y	n13-25c33/34o264-284i	Q6NKQ9	PDLP8	66.54	254	83	2	37	288	25	278	6.14e-124	355	85.83	UniRef100_A0A2P5CLH2	Cluster: Gnk2-like domain containing protein	1	A0A2P5CLH2	Trema orientale (Charcoal tree) (Celtis orientalis)	294	1	unreviewed	Y
A0A314U952	A0A314U952_PRUYE	unreviewed	Cysteine-rich repeat secretory protein 15-like	Pyn_08558	Prunus yedoensis var. nudiflora	294	cellular organisms, Eukaryota, Viridiplantae, Streptophyta, Streptophytina, Embryophyta, Tracheophyta, Euphyllophyta, Spermatophyta, Magnoliophyta, Mesangiospermae, eudicotyledons, Gunneridae, Pentapetalae, rosids, fabids, Rosales, Rosaceae, Amygdaloideae, Amygdaleae, Prunus, Prunus yedoensis (Yoshino cherry) (Cerasus yedoensis), Prunus yedoensis var. nudiflora				PF01657;	2	IPR002902;IPR038408;	TRANSMEM 21 39 Helical. {ECO:0000256|SAM:Phobius}.; TRANSMEM 268 288 Helical. {ECO:0000256|SAM:Phobius}.	0	0.231349	2	0	i21-39o268-288i	Q6NKQ9	PDLP8	63.39	254	90	3	42	292	25	278	3.99e-120	345	83.86	UniRef100_A0A314U952	Cluster: Cysteine-rich repeat secretory protein 15-like	1	A0A314U952	Prunus yedoensis var. nudiflora	294	1	unreviewed
A0A314XES6	A0A314XES6_PRUYE	unreviewed	Cysteine-rich repeat secretory protein 15-like	Pyn_12467	Prunus yedoensis var. nudiflora	294	cellular organisms, Eukaryota, Viridiplantae, Streptophyta, Streptophytina, Embryophyta, Tracheophyta, Euphyllophyta, Spermatophyta, Magnoliophyta, Mesangiospermae, eudicotyledons, Gunneridae, Pentapetalae, rosids, fabids, Rosales, Rosaceae, Amygdaloideae, Amygdaleae, Prunus, Prunus yedoensis (Yoshino cherry) (Cerasus yedoensis), Prunus yedoensis var. nudiflora				PF01657;	2	IPR002902;IPR038408;	TRANSMEM 21 39 Helical. {ECO:0000256|SAM:Phobius}.; TRANSMEM 268 288 Helical. {ECO:0000256|SAM:Phobius}.	0	0.276523	2	0	i21-39o268-288i	Q6NKQ9	PDLP8	63.39	254	90	3	42	292	25	278	4.31e-120	345	83.46	UniRef100_A0A314XES6	Cluster: Cysteine-rich repeat secretory protein 15-like	1	A0A314XES6	Prunus yedoensis var. nudiflora	294	1	unreviewed
A0A3B6KTM6	A0A3B6KTM6_WHEAT	unreviewed	Uncharacterized protein		Triticum aestivum (Wheat)	294	cellular organisms, Eukaryota, Viridiplantae, Streptophyta, Streptophytina, Embryophyta, Tracheophyta, Euphyllophyta, Spermatophyta, Magnoliophyta, Mesangiospermae, Liliopsida, Petrosaviidae, commelinids, Poales, Poaceae, BOP clade, Pooideae, Triticodae, Triticeae, Triticinae, Triticum, Triticum aestivum (Wheat)			SIGNAL 1 31 {ECO:0000256|SAM:SignalP}.	PF01657;	2	IPR002902;IPR038408;	TRANSMEM 264 284 Helical. {ECO:0000256|SAM:Phobius}.	Y	0.992312	1	Y	n13-24c31/32o264-284i	Q6NM73	PDLP2	44.7	302	135	8	19	294	12	307	3.11e-79	242	61.26	UniRef100_A0A3B6KTM6	Cluster: Uncharacterized protein	1	A0A3B6KTM6	Triticum aestivum (Wheat)	294	1	unreviewed	Y
C5XS42	C5XS42_SORBI	unreviewed	Uncharacterized protein	SORBI_3004G302000	Sorghum bicolor (Sorghum) (Sorghum vulgare)	294	cellular organisms, Eukaryota, Viridiplantae, Streptophyta, Streptophytina, Embryophyta, Tracheophyta, Euphyllophyta, Spermatophyta, Magnoliophyta, Mesangiospermae, Liliopsida, Petrosaviidae, commelinids, Poales, Poaceae, PACMAD clade, Panicoideae, Andropogonodae, Andropogoneae, Sorghinae, Sorghum, Sorghum bicolor (Sorghum) (Sorghum vulgare)			SIGNAL 1 19 {ECO:0000256|SAM:SignalP}.	PF01657;	2	IPR002902;IPR038408;	TRANSMEM 268 288 Helical. {ECO:0000256|SAM:Phobius}.	Y	0.998614	1	Y	n3-15c19/20o268-288i	Q6NKQ9	PDLP8	40.89	269	138	8	24	291	29	277	1.65e-61	196	62.08	UniRef100_C5XS42	Cluster: Uncharacterized protein	1	C5XS42	Sorghum bicolor (Sorghum) (Sorghum vulgare)	294	1	unreviewed	Y
M0S374	M0S374_MUSAM	unreviewed	Uncharacterized protein		Musa acuminata subsp. malaccensis (Wild banana) (Musa malaccensis)	294	cellular organisms, Eukaryota, Viridiplantae, Streptophyta, Streptophytina, Embryophyta, Tracheophyta, Euphyllophyta, Spermatophyta, Magnoliophyta, Mesangiospermae, Liliopsida, Petrosaviidae, commelinids, Zingiberales, Musaceae, Musa, Musa acuminata (Banana) (Musa cavendishii), Musa acuminata subsp. malaccensis (Wild banana) (Musa malaccensis)			SIGNAL 1 24 {ECO:0000256|SAM:SignalP}.	PF01657;	2	IPR002902;IPR038408;	TRANSMEM 251 271 Helical. {ECO:0000256|SAM:Phobius}.	Y	0.986699	1	Y	n8-19c24/25o251-271i	Q6NKQ9	PDLP8	56.23	249	103	3	32	274	29	277	4.33e-100	295	78.31	UniRef100_M0S374	Cluster: Uncharacterized protein	2	M0S374; UPI00051202B8	Musa acuminata subsp. malaccensis (Wild banana) (Musa malaccensis)	294	1	unreviewed and UniParc	Y
M8BEA5	M8BEA5_AEGTA	unreviewed	Uncharacterized protein	F775_19521	Aegilops tauschii (Tausch's goatgrass) (Aegilops squarrosa)	294	cellular organisms, Eukaryota, Viridiplantae, Streptophyta, Streptophytina, Embryophyta, Tracheophyta, Euphyllophyta, Spermatophyta, Magnoliophyta, Mesangiospermae, Liliopsida, Petrosaviidae, commelinids, Poales, Poaceae, BOP clade, Pooideae, Triticodae, Triticeae, Triticinae, Aegilops, Aegilops tauschii (Tausch's goatgrass) (Aegilops squarrosa)			SIGNAL 1 19 {ECO:0000256|SAM:SignalP}.	PF01657;	2	IPR002902;IPR038408;	TRANSMEM 254 278 Helical. {ECO:0000256|SAM:Phobius}.	Y	0.946009	1	Y	n7-18c23/24o254-278i	Q8GUJ2	PDLP5	23.24	241	160	7	7	237	9	234	4.38e-06	47.4	40.25	UniRef100_A0A1D5URD3	Cluster: Uncharacterized protein	2	A0A1D5URD3; M8BEA5	Triticum aestivum (Wheat); Aegilops tauschii (Tausch's goatgrass) (Aegilops squarrosa)	294	1	unreviewed
V4VUP5	V4VUP5_9ROSI	unreviewed	Uncharacterized protein	CICLE_v10021437mg	Citrus clementina	294	cellular organisms, Eukaryota, Viridiplantae, Streptophyta, Streptophytina, Embryophyta, Tracheophyta, Euphyllophyta, Spermatophyta, Magnoliophyta, Mesangiospermae, eudicotyledons, Gunneridae, Pentapetalae, rosids, malvids, Sapindales, Rutaceae, Aurantioideae, Citrus, Citrus clementina			SIGNAL 1 24 {ECO:0000256|SAM:SignalP}.	PF01657;	2	IPR002902;IPR038408;	TRANSMEM 262 282 Helical. {ECO:0000256|SAM:Phobius}.	Y	0.95605	1	Y	n10-20c24/25o262-282i	Q6NM73	PDLP2	48.65	296	127	5	13	290	16	304	1.59e-87	263	66.22	UniRef100_V4VUP5	Cluster: Uncharacterized protein	1	V4VUP5	Citrus clementina	294	1	unreviewed	Y
A0A059D768	A0A059D768_EUCGR	unreviewed	Uncharacterized protein	EUGRSUZ_B02954	Eucalyptus grandis (Flooded gum)	293	cellular organisms, Eukaryota, Viridiplantae, Streptophyta, Streptophytina, Embryophyta, Tracheophyta, Euphyllophyta, Spermatophyta, Magnoliophyta, Mesangiospermae, eudicotyledons, Gunneridae, Pentapetalae, rosids, malvids, Myrtales, Myrtaceae, Myrtoideae, Eucalypteae, Eucalyptus, Eucalyptus grandis (Flooded gum)			SIGNAL 1 36 {ECO:0000256|SAM:SignalP}.	PF01657;	2	IPR002902;IPR038408;	TRANSMEM 263 287 Helical. {ECO:0000256|SAM:Phobius}.	Y	0.902344	1	Y	n16-28c36/37o263-287i	Q9ZU94	PDLP6	55.48	283	113	6	20	292	7	286	1.16e-103	304	73.85	UniRef100_A0A059D768	Cluster: Uncharacterized protein	1	A0A059D768	Eucalyptus grandis (Flooded gum)	293	1	unreviewed	Y
A0A067DXI7	A0A067DXI7_CITSI	unreviewed	Uncharacterized protein	CISIN_1g022735mg	Citrus sinensis (Sweet orange) (Citrus aurantium var. sinensis)	293	cellular organisms, Eukaryota, Viridiplantae, Streptophyta, Streptophytina, Embryophyta, Tracheophyta, Euphyllophyta, Spermatophyta, Magnoliophyta, Mesangiospermae, eudicotyledons, Gunneridae, Pentapetalae, rosids, malvids, Sapindales, Rutaceae, Aurantioideae, Citrus, Citrus sinensis (Sweet orange) (Citrus aurantium var. sinensis)			SIGNAL 1 25 {ECO:0000256|SAM:SignalP}.	PF01657;	2	IPR002902;IPR038408;	TRANSMEM 263 283 Helical. {ECO:0000256|SAM:Phobius}.	Y	0.994063	1	Y	n9-20c25/26o263-283i	Q6NM73	PDLP2	68.11	301	80	5	9	293	7	307	1.13e-137	391	81.73	UniRef100_A0A067DXI7	Cluster: Uncharacterized protein	1	A0A067DXI7	Citrus sinensis (Sweet orange) (Citrus aurantium var. sinensis)	293	1	unreviewed	Y
A0A067KM14	A0A067KM14_JATCU	unreviewed	Uncharacterized protein	JCGZ_12864	Jatropha curcas (Barbados nut)	293	cellular organisms, Eukaryota, Viridiplantae, Streptophyta, Streptophytina, Embryophyta, Tracheophyta, Euphyllophyta, Spermatophyta, Magnoliophyta, Mesangiospermae, eudicotyledons, Gunneridae, Pentapetalae, rosids, fabids, Malpighiales, Euphorbiaceae, Crotonoideae, Jatropheae, Jatropha, Jatropha curcas (Barbados nut)			SIGNAL 1 25 {ECO:0000256|SAM:SignalP}.	PF01657;	2	IPR002902;IPR038408;	TRANSMEM 263 283 Helical. {ECO:0000256|SAM:Phobius}.	Y	0.9964	1	Y	n10-20c25/26o263-283i	Q6NM73	PDLP2	70.71	297	73	4	10	293	12	307	6.54e-140	396	84.51	UniRef100_A0A067KM14	Cluster: Uncharacterized protein	1	A0A067KM14	Jatropha curcas (Barbados nut)	293	1	unreviewed	Y
A0A0D9VPD4	A0A0D9VPD4_9ORYZ	unreviewed	Uncharacterized protein		Leersia perrieri	293	cellular organisms, Eukaryota, Viridiplantae, Streptophyta, Streptophytina, Embryophyta, Tracheophyta, Euphyllophyta, Spermatophyta, Magnoliophyta, Mesangiospermae, Liliopsida, Petrosaviidae, commelinids, Poales, Poaceae, BOP clade, Oryzoideae, Oryzeae, Oryzinae, Leersia (cutgrass), Leersia perrieri			SIGNAL 1 27 {ECO:0000256|SAM:SignalP}.	PF01657;	2	IPR002902;IPR038408;	TRANSMEM 257 277 Helical. {ECO:0000256|SAM:Phobius}.	Y	0.995247	1	Y	n6-19c27/28o257-277i	O22784	PDLP3	46.1	295	137	5	9	284	9	300	1.55e-84	256	64.07	UniRef100_A0A0D9VPD4	Cluster: Uncharacterized protein	1	A0A0D9VPD4	Leersia perrieri	293	1	unreviewed	Y
A0A0D9ZNL0	A0A0D9ZNL0_9ORYZ	unreviewed	Uncharacterized protein		Oryza glumipatula	293	cellular organisms, Eukaryota, Viridiplantae, Streptophyta, Streptophytina, Embryophyta, Tracheophyta, Euphyllophyta, Spermatophyta, Magnoliophyta, Mesangiospermae, Liliopsida, Petrosaviidae, commelinids, Poales, Poaceae, BOP clade, Oryzoideae, Oryzeae, Oryzinae, Oryza, Oryza glumipatula			SIGNAL 1 24 {ECO:0000256|SAM:SignalP}.	PF01657;	2	IPR002902;IPR038408;	TRANSMEM 252 272 Helical. {ECO:0000256|SAM:Phobius}.	Y	0.992171	1	Y	n7-17c24/25o252-272i	Q6NKQ9	PDLP8	49.6	250	122	3	29	275	29	277	1.15e-88	265	72.4	UniRef100_A0A0D9ZNL0	Cluster: Uncharacterized protein	1	A0A0D9ZNL0	Oryza glumipatula	293	1	unreviewed	Y
A0A151R5S3	A0A151R5S3_CAJCA	unreviewed	Cysteine-rich repeat secretory protein 15	KK1_040829	Cajanus cajan (Pigeon pea) (Cajanus indicus)	293	cellular organisms, Eukaryota, Viridiplantae, Streptophyta, Streptophytina, Embryophyta, Tracheophyta, Euphyllophyta, Spermatophyta, Magnoliophyta, Mesangiospermae, eudicotyledons, Gunneridae, Pentapetalae, rosids, fabids, Fabales, Fabaceae, Papilionoideae, 50 kb inversion clade, NPAAA clade, indigoferoid/millettioid clade, Phaseoleae, Cajanus, Cajanus cajan (Pigeon pea) (Cajanus indicus)				PF01657;	2	IPR002902;IPR038408;	TRANSMEM 264 284 Helical. {ECO:0000256|SAM:Phobius}.	Y	0.659755	1	Y	n19-30c34/35o264-284i	Q6NKQ9	PDLP8	63.78	254	87	5	38	287	25	277	3.04e-112	325	81.5	UniRef100_A0A151R5S3	Cluster: Cysteine-rich repeat secretory protein 15	2	A0A151R5S3; UPI00098DAC73	Cajanus cajan (Pigeon pea) (Cajanus indicus)	293	1	unreviewed and UniParc	Y
A0A164Z3Q2	A0A164Z3Q2_DAUCA	unreviewed	Uncharacterized protein	DCAR_018516	Daucus carota subsp. sativus	293	cellular organisms, Eukaryota, Viridiplantae, Streptophyta, Streptophytina, Embryophyta, Tracheophyta, Euphyllophyta, Spermatophyta, Magnoliophyta, Mesangiospermae, eudicotyledons, Gunneridae, Pentapetalae, asterids, campanulids, Apiales, Apiineae, Apiaceae, Apioideae, Scandiceae, Daucinae, Daucus, Daucus sect. Daucus, Daucus carota (Wild carrot), Daucus carota subsp. sativus			SIGNAL 1 24 {ECO:0000256|SAM:SignalP}.	PF01657;	2	IPR002902;IPR038408;	TRANSMEM 261 281 Helical. {ECO:0000256|SAM:Phobius}.	Y	0.98475	1	Y	n9-19c24/25o261-281i	Q6NM73	PDLP2	45.16	310	145	3	1	290	1	305	1.04e-85	259	61.94	UniRef100_A0A164Z3Q2	Cluster: Uncharacterized protein	1	A0A164Z3Q2	Daucus carota subsp. sativus	293	1	unreviewed	Y
A0A1U8B224	A0A1U8B224_NELNU	unreviewed	cysteine-rich repeat secretory protein 60-like	LOC104606455	Nelumbo nucifera (Sacred lotus)	293	cellular organisms, Eukaryota, Viridiplantae, Streptophyta, Streptophytina, Embryophyta, Tracheophyta, Euphyllophyta, Spermatophyta, Magnoliophyta, Mesangiospermae, eudicotyledons, early-diverging eudicotyledons, Proteales, Nelumbonaceae, Nelumbo, Nelumbo nucifera (Sacred lotus)	LOC104606455		SIGNAL 1 28 {ECO:0000256|SAM:SignalP}.	PF01657;	2	IPR002902;IPR038408;	TRANSMEM 264 284 Helical. {ECO:0000256|SAM:Phobius}.	Y	0.988945	1	Y	n9-20c28/29o264-284i	Q0WPN8	PDLP7	60.94	297	101	4	1	292	1	287	9.84e-115	332	73.4	UniRef100_A0A1U8B224	Cluster: cysteine-rich repeat secretory protein 60-like	1	A0A1U8B224	Nelumbo nucifera (Sacred lotus)	293	1	unreviewed	Y
A0A251QGV3	A0A251QGV3_PRUPE	unreviewed	Uncharacterized protein	PRUPE_2G140900	Prunus persica (Peach) (Amygdalus persica)	293	cellular organisms, Eukaryota, Viridiplantae, Streptophyta, Streptophytina, Embryophyta, Tracheophyta, Euphyllophyta, Spermatophyta, Magnoliophyta, Mesangiospermae, eudicotyledons, Gunneridae, Pentapetalae, rosids, fabids, Rosales, Rosaceae, Amygdaloideae, Amygdaleae, Prunus, Prunus persica (Peach) (Amygdalus persica)				PF01657;	2	IPR002902;IPR038408;	TRANSMEM 21 39 Helical. {ECO:0000256|SAM:Phobius}.; TRANSMEM 268 288 Helical. {ECO:0000256|SAM:Phobius}.	0	0.432671	2	0	i21-39o268-288i	Q6NKQ9	PDLP8	62.6	254	92	3	42	292	25	278	2.26e-119	343	83.86	UniRef100_A0A251QGV3	Cluster: Uncharacterized protein	1	A0A251QGV3	Prunus persica (Peach) (Amygdalus persica)	293	1	unreviewed	Y
A0A2C9VG63	A0A2C9VG63_MANES	unreviewed	Uncharacterized protein	MANES_08G140500	Manihot esculenta (Cassava) (Jatropha manihot)	293	cellular organisms, Eukaryota, Viridiplantae, Streptophyta, Streptophytina, Embryophyta, Tracheophyta, Euphyllophyta, Spermatophyta, Magnoliophyta, Mesangiospermae, eudicotyledons, Gunneridae, Pentapetalae, rosids, fabids, Malpighiales, Euphorbiaceae, Crotonoideae, Manihoteae, Manihot, Manihot esculenta (Cassava) (Jatropha manihot)			SIGNAL 1 23 {ECO:0000256|SAM:SignalP}.	PF01657;	2	IPR002902;IPR038408;	TRANSMEM 262 280 Helical. {ECO:0000256|SAM:Phobius}.	Y	0.979598	1	Y	n7-18c23/24o262-280i	Q6NM73	PDLP2	35.62	306	168	4	1	286	1	297	5.26e-57	185	53.92	UniRef100_A0A2C9VG63	Cluster: Uncharacterized protein	1	A0A2C9VG63	Manihot esculenta (Cassava) (Jatropha manihot)	293	1	unreviewed	Y
A0A1S4AM49	A0A1S4AM49_TOBAC	unreviewed	cysteine-rich repeat secretory protein 3-like isoform X1	LOC107799125	Nicotiana tabacum (Common tobacco)	293	cellular organisms, Eukaryota, Viridiplantae, Streptophyta, Streptophytina, Embryophyta, Tracheophyta, Euphyllophyta, Spermatophyta, Magnoliophyta, Mesangiospermae, eudicotyledons, Gunneridae, Pentapetalae, asterids, lamiids, Solanales, Solanaceae, Nicotianoideae, Nicotianeae, Nicotiana, Nicotiana tabacum (Common tobacco)	LOC107799125		SIGNAL 1 25 {ECO:0000256|SAM:SignalP}.	PF01657;	2	IPR002902;IPR038408;	TRANSMEM 259 278 Helical. {ECO:0000256|SAM:Phobius}.	Y	0.996584	1	Y	n6-16c23/24o259-278i	Q6NM73	PDLP2	47.02	302	134	5	6	286	7	303	4.78e-89	267	65.23	UniRef100_A0A1S4AM49	Cluster: cysteine-rich repeat secretory protein 3-like isoform X1	2	A0A1S4AM49; A0A1U7WXZ3	Nicotiana tabacum (Common tobacco); Nicotiana sylvestris (Wood tobacco) (South American tobacco)	293	1	unreviewed	Y
A0A1U7WXZ3	A0A1U7WXZ3_NICSY	unreviewed	cysteine-rich repeat secretory protein 3-like isoform X1	LOC104228715	Nicotiana sylvestris (Wood tobacco) (South American tobacco)	293	cellular organisms, Eukaryota, Viridiplantae, Streptophyta, Streptophytina, Embryophyta, Tracheophyta, Euphyllophyta, Spermatophyta, Magnoliophyta, Mesangiospermae, eudicotyledons, Gunneridae, Pentapetalae, asterids, lamiids, Solanales, Solanaceae, Nicotianoideae, Nicotianeae, Nicotiana, Nicotiana sylvestris (Wood tobacco) (South American tobacco)	LOC104228715		SIGNAL 1 25 {ECO:0000256|SAM:SignalP}.	PF01657;	2	IPR002902;IPR038408;	TRANSMEM 259 278 Helical. {ECO:0000256|SAM:Phobius}.	Y	0.996584	1	Y	n6-16c23/24o259-278i	Q6NM73	PDLP2	47.02	302	134	5	6	286	7	303	4.78e-89	267	65.23	UniRef100_A0A1S4AM49	Cluster: cysteine-rich repeat secretory protein 3-like isoform X1	2	A0A1S4AM49; A0A1U7WXZ3	Nicotiana tabacum (Common tobacco); Nicotiana sylvestris (Wood tobacco) (South American tobacco)	293	1	unreviewed	Y
A0A2R6PEH4	A0A2R6PEH4_ACTCH	unreviewed	Cysteine-rich repeat secretory protein like	CEY00_Acc29967	Actinidia chinensis var. chinensis	293	cellular organisms, Eukaryota, Viridiplantae, Streptophyta, Streptophytina, Embryophyta, Tracheophyta, Euphyllophyta, Spermatophyta, Magnoliophyta, Mesangiospermae, eudicotyledons, Gunneridae, Pentapetalae, asterids, Ericales, Actinidiaceae, Actinidia, Actinidia chinensis (Kiwi) (Yangtao), Actinidia chinensis var. chinensis			SIGNAL 1 26 {ECO:0000256|SAM:SignalP}.	PF01657;	2	IPR002902;IPR038408;	TRANSMEM 260 280 Helical. {ECO:0000256|SAM:Phobius}.	Y	0.925449	1	Y	n10-21c26/27o260-280i	Q6NM73	PDLP2	51.54	293	128	2	12	291	16	307	3.27e-98	291	69.28	UniRef100_A0A2R6PEH4	Cluster: Cysteine-rich repeat secretory protein like	1	A0A2R6PEH4	Actinidia chinensis var. chinensis	293	1	unreviewed	Y
V4NLK4	V4NLK4_EUTSA	unreviewed	Uncharacterized protein	EUTSA_v10027869mg	Eutrema salsugineum (Saltwater cress) (Sisymbrium salsugineum)	293	cellular organisms, Eukaryota, Viridiplantae, Streptophyta, Streptophytina, Embryophyta, Tracheophyta, Euphyllophyta, Spermatophyta, Magnoliophyta, Mesangiospermae, eudicotyledons, Gunneridae, Pentapetalae, rosids, malvids, Brassicales, Brassicaceae, Eutremeae, Eutrema, Eutrema salsugineum (Saltwater cress) (Sisymbrium salsugineum)			SIGNAL 1 35 {ECO:0000256|SAM:SignalP}.	PF01657;	2	IPR002902;IPR038408;	TRANSMEM 264 284 Helical. {ECO:0000256|SAM:Phobius}.	Y	0.839623	1	Y	n16-27c35/36o264-284i	Q0WPN8	PDLP7	91.44	292	18	2	1	292	3	287	0	508	94.86	UniRef100_V4NLK4	Cluster: Uncharacterized protein	2	V4NLK4; UPI000CED7648	Eutrema salsugineum (Saltwater cress) (Sisymbrium salsugineum)	293	1	unreviewed and UniParc	Y
V4U2V7	V4U2V7_9ROSI	unreviewed	Uncharacterized protein	CICLE_v10005547mg	Citrus clementina	293	cellular organisms, Eukaryota, Viridiplantae, Streptophyta, Streptophytina, Embryophyta, Tracheophyta, Euphyllophyta, Spermatophyta, Magnoliophyta, Mesangiospermae, eudicotyledons, Gunneridae, Pentapetalae, rosids, malvids, Sapindales, Rutaceae, Aurantioideae, Citrus, Citrus clementina			SIGNAL 1 25 {ECO:0000256|SAM:SignalP}.	PF01657;	2	IPR002902;IPR038408;	TRANSMEM 263 283 Helical. {ECO:0000256|SAM:Phobius}.	Y	0.994063	1	Y	n9-20c25/26o263-283i	Q6NM73	PDLP2	68.44	301	79	5	9	293	7	307	3.01e-138	392	81.73	UniRef100_V4U2V7	Cluster: Uncharacterized protein	1	V4U2V7	Citrus clementina	293	1	unreviewed	Y
A0A067JW46	A0A067JW46_JATCU	unreviewed	Uncharacterized protein	JCGZ_23562	Jatropha curcas (Barbados nut)	292	cellular organisms, Eukaryota, Viridiplantae, Streptophyta, Streptophytina, Embryophyta, Tracheophyta, Euphyllophyta, Spermatophyta, Magnoliophyta, Mesangiospermae, eudicotyledons, Gunneridae, Pentapetalae, rosids, fabids, Malpighiales, Euphorbiaceae, Crotonoideae, Jatropheae, Jatropha, Jatropha curcas (Barbados nut)				PF01657;	2	IPR002902;IPR038408;	TRANSMEM 261 279 Helical. {ECO:0000256|SAM:Phobius}.	Y	0.917126	1	Y	n10-20c24/25o261-279i	Q6NM73	PDLP2	41.58	279	142	5	29	291	32	305	1.03e-64	205	59.86	UniRef100_A0A067JW46	Cluster: Uncharacterized protein	1	A0A067JW46	Jatropha curcas (Barbados nut)	292	1	unreviewed	Y
A0A087GTT2	A0A087GTT2_ARAAL	unreviewed	Uncharacterized protein	AALP_AA6G354900	Arabis alpina (Alpine rock-cress)	292	cellular organisms, Eukaryota, Viridiplantae, Streptophyta, Streptophytina, Embryophyta, Tracheophyta, Euphyllophyta, Spermatophyta, Magnoliophyta, Mesangiospermae, eudicotyledons, Gunneridae, Pentapetalae, rosids, malvids, Brassicales, Brassicaceae, Arabideae, Arabis (rockcress), Arabis alpina (Alpine rock-cress)			SIGNAL 1 34 {ECO:0000256|SAM:SignalP}.	PF01657;	2	IPR002902;IPR038408;	TRANSMEM 263 283 Helical. {ECO:0000256|SAM:Phobius}.	Y	0.907844	1	Y	n17-28c37/38o263-283i	Q0WPN8	PDLP7	88.32	291	30	1	1	291	1	287	1.41e-175	486	91.75	UniRef100_A0A087GTT2	Cluster: Uncharacterized protein	1	A0A087GTT2	Arabis alpina (Alpine rock-cress)	292	1	unreviewed
A0A0B0P5V0	A0A0B0P5V0_GOSAR	unreviewed	Cysteine-rich repeat secretory 12-like protein	F383_02455	Gossypium arboreum (Tree cotton) (Gossypium nanking)	292	cellular organisms, Eukaryota, Viridiplantae, Streptophyta, Streptophytina, Embryophyta, Tracheophyta, Euphyllophyta, Spermatophyta, Magnoliophyta, Mesangiospermae, eudicotyledons, Gunneridae, Pentapetalae, rosids, malvids, Malvales, Malvaceae, Malvoideae, Gossypium, Gossypium arboreum (Tree cotton) (Gossypium nanking)			SIGNAL 1 33 {ECO:0000256|SAM:SignalP}.	PF01657;	2	IPR002902;IPR038408;	TRANSMEM 261 281 Helical. {ECO:0000256|SAM:Phobius}.	Y	0.846196	1	Y	n13-28c33/34o261-281i	Q9ZU94	PDLP6	60.21	289	103	5	13	292	2	287	8.59e-118	340	75.43	UniRef100_A0A0B0P5V0	Cluster: Cysteine-rich repeat secretory 12-like protein	1	A0A0B0P5V0	Gossypium arboreum (Tree cotton) (Gossypium nanking)	292	1	unreviewed
A0A0L9VRT2	A0A0L9VRT2_PHAAN	unreviewed	Uncharacterized protein	LR48_Vigan11g060500	Phaseolus angularis (Azuki bean) (Vigna angularis)	292	cellular organisms, Eukaryota, Viridiplantae, Streptophyta, Streptophytina, Embryophyta, Tracheophyta, Euphyllophyta, Spermatophyta, Magnoliophyta, Mesangiospermae, eudicotyledons, Gunneridae, Pentapetalae, rosids, fabids, Fabales, Fabaceae, Papilionoideae, 50 kb inversion clade, NPAAA clade, indigoferoid/millettioid clade, Phaseoleae, Vigna, Phaseolus angularis (Azuki bean) (Vigna angularis)				PF01657;	2	IPR002902;IPR038408;	TRANSMEM 264 284 Helical. {ECO:0000256|SAM:Phobius}.	0	0.446833	1	Y	n13-26c34/35o264-284i	Q6NKQ9	PDLP8	59.84	254	99	3	38	288	25	278	1.91e-106	310	78.74	UniRef100_A0A0L9VRT2	Cluster: Uncharacterized protein	2	A0A0L9VRT2; UPI00080A4E82	Phaseolus angularis (Azuki bean) (Vigna angularis)	292	1	unreviewed and UniParc	Y
A0A1Q3CEU1	A0A1Q3CEU1_CEPFO	unreviewed	Stress-antifung domain-containing protein	CFOL_v3_22127	Cephalotus follicularis (Albany pitcher plant)	292	cellular organisms, Eukaryota, Viridiplantae, Streptophyta, Streptophytina, Embryophyta, Tracheophyta, Euphyllophyta, Spermatophyta, Magnoliophyta, Mesangiospermae, eudicotyledons, Gunneridae, Pentapetalae, rosids, fabids, Oxalidales, Cephalotaceae, Cephalotus, Cephalotus follicularis (Albany pitcher plant)				PF01657;	2	IPR002902;IPR038408;	TRANSMEM 20 40 Helical. {ECO:0000256|SAM:Phobius}.; TRANSMEM 267 287 Helical. {ECO:0000256|SAM:Phobius}.	0	0.050356	2	0	i20-40o267-287i	Q6NKQ9	PDLP8	63.39	254	89	4	42	291	25	278	3.16e-116	335	83.46	UniRef100_A0A1Q3CEU1	Cluster: Stress-antifung domain-containing protein	1	A0A1Q3CEU1	Cephalotus follicularis (Albany pitcher plant)	292	1	unreviewed	Y
A0A1Q3CSL9	A0A1Q3CSL9_CEPFO	unreviewed	Stress-antifung domain-containing protein	CFOL_v3_26582	Cephalotus follicularis (Albany pitcher plant)	292	cellular organisms, Eukaryota, Viridiplantae, Streptophyta, Streptophytina, Embryophyta, Tracheophyta, Euphyllophyta, Spermatophyta, Magnoliophyta, Mesangiospermae, eudicotyledons, Gunneridae, Pentapetalae, rosids, fabids, Oxalidales, Cephalotaceae, Cephalotus, Cephalotus follicularis (Albany pitcher plant)			SIGNAL 1 25 {ECO:0000256|SAM:SignalP}.	PF01657;	2	IPR002902;IPR038408;	TRANSMEM 253 273 Helical. {ECO:0000256|SAM:Phobius}.	Y	0.939022	1	Y	n8-20c25/26o253-273i	Q8GXV7	PDLP1	56.2	274	101	5	27	281	24	297	7.73e-96	285	71.53	UniRef100_A0A1Q3CSL9	Cluster: Stress-antifung domain-containing protein	1	A0A1Q3CSL9	Cephalotus follicularis (Albany pitcher plant)	292	1	unreviewed	Y
A0A1S2XSF4	A0A1S2XSF4_CICAR	unreviewed	cysteine-rich repeat secretory protein 56-like	LOC101500934	Cicer arietinum (Chickpea) (Garbanzo)	292	cellular organisms, Eukaryota, Viridiplantae, Streptophyta, Streptophytina, Embryophyta, Tracheophyta, Euphyllophyta, Spermatophyta, Magnoliophyta, Mesangiospermae, eudicotyledons, Gunneridae, Pentapetalae, rosids, fabids, Fabales, Fabaceae, Papilionoideae, 50 kb inversion clade, NPAAA clade, Hologalegina, IRL clade, Cicereae, Cicer, Cicer arietinum (Chickpea) (Garbanzo)	LOC101500934		SIGNAL 1 24 {ECO:0000256|SAM:SignalP}.	PF01657;	2	IPR002902;IPR038408;	TRANSMEM 261 281 Helical. {ECO:0000256|SAM:Phobius}.	0	0.466665	1	Y	n9-20c24/25o261-281i	Q8GXV7	PDLP1	52.11	284	114	6	25	292	23	300	3.57e-85	257	67.96	UniRef100_A0A1S2XSF4	Cluster: cysteine-rich repeat secretory protein 56-like	1	A0A1S2XSF4	Cicer arietinum (Chickpea) (Garbanzo)	292	1	unreviewed	Y
A0A200PVS1	A0A200PVS1_9MAGN	unreviewed	Gnk2-homologous domain	BVC80_9099g121	Macleaya cordata	292	cellular organisms, Eukaryota, Viridiplantae, Streptophyta, Streptophytina, Embryophyta, Tracheophyta, Euphyllophyta, Spermatophyta, Magnoliophyta, Mesangiospermae, eudicotyledons, early-diverging eudicotyledons, Ranunculales, Papaveraceae, Papaveroideae, Macleaya, Macleaya cordata				PF01657;	2	IPR002902;IPR038408;	TRANSMEM 262 282 Helical. {ECO:0000256|SAM:Phobius}.	Y	0.737305	1	Y	n11-26c31/32o262-282i	Q6NM73	PDLP2	58.31	307	103	4	8	292	4	307	1.85e-122	352	76.55	UniRef100_A0A200PVS1	Cluster: Gnk2-homologous domain	1	A0A200PVS1	Macleaya cordata	292	1	unreviewed	Y
A0A2C9W7W5	A0A2C9W7W5_MANES	unreviewed	Uncharacterized protein	MANES_03G159200	Manihot esculenta (Cassava) (Jatropha manihot)	292	cellular organisms, Eukaryota, Viridiplantae, Streptophyta, Streptophytina, Embryophyta, Tracheophyta, Euphyllophyta, Spermatophyta, Magnoliophyta, Mesangiospermae, eudicotyledons, Gunneridae, Pentapetalae, rosids, fabids, Malpighiales, Euphorbiaceae, Crotonoideae, Manihoteae, Manihot, Manihot esculenta (Cassava) (Jatropha manihot)			SIGNAL 1 25 {ECO:0000256|SAM:SignalP}.	PF01657;	2	IPR002902;IPR038408;	TRANSMEM 262 282 Helical. {ECO:0000256|SAM:Phobius}.	Y	0.996948	1	Y	n10-20c25/26o262-282i	Q6NM73	PDLP2	70.72	304	71	4	5	291	4	306	9.36e-143	404	82.89	UniRef100_A0A2C9W7W5	Cluster: Uncharacterized protein	1	A0A2C9W7W5	Manihot esculenta (Cassava) (Jatropha manihot)	292	1	unreviewed	Y
A0A1S4ALZ3	A0A1S4ALZ3_TOBAC	unreviewed	cysteine-rich repeat secretory protein 3-like isoform X2	LOC107799125	Nicotiana tabacum (Common tobacco)	292	cellular organisms, Eukaryota, Viridiplantae, Streptophyta, Streptophytina, Embryophyta, Tracheophyta, Euphyllophyta, Spermatophyta, Magnoliophyta, Mesangiospermae, eudicotyledons, Gunneridae, Pentapetalae, asterids, lamiids, Solanales, Solanaceae, Nicotianoideae, Nicotianeae, Nicotiana, Nicotiana tabacum (Common tobacco)	LOC107799125		SIGNAL 1 25 {ECO:0000256|SAM:SignalP}.	PF01657;	2	IPR002902;IPR038408;	TRANSMEM 258 277 Helical. {ECO:0000256|SAM:Phobius}.	Y	0.996584	1	Y	n6-16c23/24o258-277i	Q6NM73	PDLP2	47.18	301	134	4	6	285	7	303	1.76e-90	271	65.45	UniRef100_A0A1S4ALZ3	Cluster: cysteine-rich repeat secretory protein 3-like isoform X2	2	A0A1S4ALZ3; A0A1U7WZ95	Nicotiana tabacum (Common tobacco); Nicotiana sylvestris (Wood tobacco) (South American tobacco)	292	1	unreviewed	Y
A0A1U7WZ95	A0A1U7WZ95_NICSY	unreviewed	cysteine-rich repeat secretory protein 3-like isoform X2	LOC104228715	Nicotiana sylvestris (Wood tobacco) (South American tobacco)	292	cellular organisms, Eukaryota, Viridiplantae, Streptophyta, Streptophytina, Embryophyta, Tracheophyta, Euphyllophyta, Spermatophyta, Magnoliophyta, Mesangiospermae, eudicotyledons, Gunneridae, Pentapetalae, asterids, lamiids, Solanales, Solanaceae, Nicotianoideae, Nicotianeae, Nicotiana, Nicotiana sylvestris (Wood tobacco) (South American tobacco)	LOC104228715		SIGNAL 1 25 {ECO:0000256|SAM:SignalP}.	PF01657;	2	IPR002902;IPR038408;	TRANSMEM 258 277 Helical. {ECO:0000256|SAM:Phobius}.	Y	0.996584	1	Y	n6-16c23/24o258-277i	Q6NM73	PDLP2	47.18	301	134	4	6	285	7	303	1.76e-90	271	65.45	UniRef100_A0A1S4ALZ3	Cluster: cysteine-rich repeat secretory protein 3-like isoform X2	2	A0A1S4ALZ3; A0A1U7WZ95	Nicotiana tabacum (Common tobacco); Nicotiana sylvestris (Wood tobacco) (South American tobacco)	292	1	unreviewed	Y
A0A2I4F5T6	A0A2I4F5T6_JUGRE	unreviewed	cysteine-rich repeat secretory protein 3-like isoform X1	LOC108995837	Juglans regia (English walnut)	292	cellular organisms, Eukaryota, Viridiplantae, Streptophyta, Streptophytina, Embryophyta, Tracheophyta, Euphyllophyta, Spermatophyta, Magnoliophyta, Mesangiospermae, eudicotyledons, Gunneridae, Pentapetalae, rosids, fabids, Fagales, Juglandaceae, Juglans (walnuts), Juglans regia (English walnut)	LOC108995837		SIGNAL 1 30 {ECO:0000256|SAM:SignalP}.	PF01657;	2	IPR002902;IPR038408;	TRANSMEM 263 283 Helical. {ECO:0000256|SAM:Phobius}.	Y	0.885483	1	Y	n14-25c30/31o263-283i	Q6NM73	PDLP2	42.53	301	147	4	15	292	8	305	1.26e-80	246	62.79	UniRef100_A0A2I4F5T6	Cluster: cysteine-rich repeat secretory protein 3-like isoform X1	1	A0A2I4F5T6	Juglans regia (English walnut)	292	1	unreviewed	Y
A0A396JQZ9	A0A396JQZ9_MEDTR	unreviewed	Putative Gnk2-like domain-containing protein	MtrunA17_Chr1g0168311	Medicago truncatula (Barrel medic) (Medicago tribuloides)	292	cellular organisms, Eukaryota, Viridiplantae, Streptophyta, Streptophytina, Embryophyta, Tracheophyta, Euphyllophyta, Spermatophyta, Magnoliophyta, Mesangiospermae, eudicotyledons, Gunneridae, Pentapetalae, rosids, fabids, Fabales, Fabaceae, Papilionoideae, 50 kb inversion clade, NPAAA clade, Hologalegina, IRL clade, Trifolieae, Medicago (medics), Medicago truncatula (Barrel medic) (Medicago trib…			SIGNAL 1 28 {ECO:0000256|SAM:SignalP}.	PF01657;	2	IPR002902;IPR038408;	TRANSMEM 262 282 Helical. {ECO:0000256|SAM:Phobius}.	Y	0.978579	1	Y	n7-18c26/27o262-282i	Q6NM73	PDLP2	63.07	306	94	5	5	292	3	307	2.22e-126	362	77.12	UniRef100_A0A396JQZ9	Cluster: Putative Gnk2-like domain-containing protein	1	A0A396JQZ9	Medicago truncatula (Barrel medic) (Medicago tribuloides)	292	1	unreviewed
A0A3B6CA92	A0A3B6CA92_WHEAT	unreviewed	Uncharacterized protein		Triticum aestivum (Wheat)	292	cellular organisms, Eukaryota, Viridiplantae, Streptophyta, Streptophytina, Embryophyta, Tracheophyta, Euphyllophyta, Spermatophyta, Magnoliophyta, Mesangiospermae, Liliopsida, Petrosaviidae, commelinids, Poales, Poaceae, BOP clade, Pooideae, Triticodae, Triticeae, Triticinae, Triticum, Triticum aestivum (Wheat)				PF01657;	2	IPR002902;IPR038408;	TRANSMEM 268 288 Helical. {ECO:0000256|SAM:Phobius}.	Y	0.541048	1	Y	n25-36c43/44o268-288i	Q6NKQ9	PDLP8	46.64	253	130	2	44	291	25	277	1.56e-86	260	70.75	UniRef100_A0A3B6CA92	Cluster: Uncharacterized protein	1	A0A3B6CA92	Triticum aestivum (Wheat)	292	1	unreviewed	Y
A0A3B6IWS5	A0A3B6IWS5_WHEAT	unreviewed	Uncharacterized protein		Triticum aestivum (Wheat)	292	cellular organisms, Eukaryota, Viridiplantae, Streptophyta, Streptophytina, Embryophyta, Tracheophyta, Euphyllophyta, Spermatophyta, Magnoliophyta, Mesangiospermae, Liliopsida, Petrosaviidae, commelinids, Poales, Poaceae, BOP clade, Pooideae, Triticodae, Triticeae, Triticinae, Triticum, Triticum aestivum (Wheat)			SIGNAL 1 29 {ECO:0000256|SAM:SignalP}.	PF01657;	2	IPR002902;IPR038408;	TRANSMEM 262 282 Helical. {ECO:0000256|SAM:Phobius}.	Y	0.989087	1	Y	n13-24c29/30o262-282i	O22784	PDLP3	44.97	298	141	6	11	289	7	300	1.38e-78	240	60.74	UniRef100_A0A3B6IWS5	Cluster: Uncharacterized protein	1	A0A3B6IWS5	Triticum aestivum (Wheat)	292	1	unreviewed	Y
F2EC85	F2EC85_HORVV	unreviewed	Predicted protein		Hordeum vulgare subsp. vulgare (Domesticated barley)	292	cellular organisms, Eukaryota, Viridiplantae, Streptophyta, Streptophytina, Embryophyta, Tracheophyta, Euphyllophyta, Spermatophyta, Magnoliophyta, Mesangiospermae, Liliopsida, Petrosaviidae, commelinids, Poales, Poaceae, BOP clade, Pooideae, Triticodae, Triticeae, Hordeinae, Hordeum, Hordeum vulgare (Barley), Hordeum vulgare subsp. vulgare (Domesticated barley)			SIGNAL 1 27 {ECO:0000256|SAM:SignalP}.	PF01657;	2	IPR002902;IPR038408;	TRANSMEM 262 282 Helical. {ECO:0000256|SAM:Phobius}.	Y	0.992729	1	Y	n3-18c27/28o262-282i	Q6NM73	PDLP2	43.49	315	147	8	1	292	1	307	2.72e-80	245	60.32	UniRef100_A0A287PXA8	Cluster: Uncharacterized protein	2	A0A287PXA8; F2EC85	Hordeum vulgare subsp. vulgare (Domesticated barley)	347	1	unreviewed
I1JP70	I1JP70_SOYBN	unreviewed	Uncharacterized protein	100786830 GLYMA_03G166900	Glycine max (Soybean) (Glycine hispida)	292	cellular organisms, Eukaryota, Viridiplantae, Streptophyta, Streptophytina, Embryophyta, Tracheophyta, Euphyllophyta, Spermatophyta, Magnoliophyta, Mesangiospermae, eudicotyledons, Gunneridae, Pentapetalae, rosids, fabids, Fabales, Fabaceae, Papilionoideae, 50 kb inversion clade, NPAAA clade, indigoferoid/millettioid clade, Phaseoleae, Glycine, Soja, Glycine max (Soybean) (Glycine hispida)	100786830		SIGNAL 1 32 {ECO:0000256|SAM:SignalP}.	PF01657;	2	IPR002902;IPR038408;	TRANSMEM 261 281 Helical. {ECO:0000256|SAM:Phobius}.	Y	0.912935	1	Y	n13-26c31/32o261-281i	Q8GXV7	PDLP1	53.41	279	109	7	32	291	23	299	8.44e-88	264	68.46	UniRef100_I1JP70	Cluster: Uncharacterized protein	1	I1JP70	Glycine max (Soybean) (Glycine hispida)	292	1	unreviewed	Y
I1LYP1	I1LYP1_SOYBN	unreviewed	Uncharacterized protein	100795002 GLYMA_13G126700	Glycine max (Soybean) (Glycine hispida)	292	cellular organisms, Eukaryota, Viridiplantae, Streptophyta, Streptophytina, Embryophyta, Tracheophyta, Euphyllophyta, Spermatophyta, Magnoliophyta, Mesangiospermae, eudicotyledons, Gunneridae, Pentapetalae, rosids, fabids, Fabales, Fabaceae, Papilionoideae, 50 kb inversion clade, NPAAA clade, indigoferoid/millettioid clade, Phaseoleae, Glycine, Soja, Glycine max (Soybean) (Glycine hispida)	100795002		SIGNAL 1 31 {ECO:0000256|SAM:SignalP}.	PF01657;	2	IPR002902;IPR038408;	TRANSMEM 261 281 Helical. {ECO:0000256|SAM:Phobius}.	Y	0.99218	1	Y	n15-26c31/32o261-281i	Q6NM73	PDLP2	50.54	277	113	4	36	292	35	307	2.11e-89	268	67.87	UniRef100_I1LYP1	Cluster: Uncharacterized protein	1	I1LYP1	Glycine max (Soybean) (Glycine hispida)	292	1	unreviewed	Y
A0A061DU71	A0A061DU71_THECC	unreviewed	Plasmodesmata-located protein 8 isoform 2	TCM_005544	Theobroma cacao (Cacao) (Cocoa)	291	cellular organisms, Eukaryota, Viridiplantae, Streptophyta, Streptophytina, Embryophyta, Tracheophyta, Euphyllophyta, Spermatophyta, Magnoliophyta, Mesangiospermae, eudicotyledons, Gunneridae, Pentapetalae, rosids, malvids, Malvales, Malvaceae, Byttnerioideae, Theobroma, Theobroma cacao (Cacao) (Cocoa)				PF01657;	2	IPR002902;IPR038408;	TRANSMEM 264 284 Helical. {ECO:0000256|SAM:Phobius}.	0	0.231256	1	Y	n18-29c38/39o264-284i	Q6NKQ9	PDLP8	63.67	256	89	4	37	289	25	279	1.15e-119	344	84.77	UniRef100_A0A061DU71	Cluster: Plasmodesmata-located protein 8 isoform 2	1	A0A061DU71	Theobroma cacao (Cacao) (Cocoa)	291	1	unreviewed	Y
A0A067EIS3	A0A067EIS3_CITSI	unreviewed	Uncharacterized protein	CISIN_1g022862mg	Citrus sinensis (Sweet orange) (Citrus aurantium var. sinensis)	291	cellular organisms, Eukaryota, Viridiplantae, Streptophyta, Streptophytina, Embryophyta, Tracheophyta, Euphyllophyta, Spermatophyta, Magnoliophyta, Mesangiospermae, eudicotyledons, Gunneridae, Pentapetalae, rosids, malvids, Sapindales, Rutaceae, Aurantioideae, Citrus, Citrus sinensis (Sweet orange) (Citrus aurantium var. sinensis)			SIGNAL 1 33 {ECO:0000256|SAM:SignalP}.	PF01657;	2	IPR002902;IPR038408;	TRANSMEM 262 282 Helical. {ECO:0000256|SAM:Phobius}.	Y	0.895884	1	Y	n14-25c43/44o262-282i	Q0WPN8	PDLP7	69.72	251	76	0	20	270	17	267	1.33e-125	360	80.48	UniRef100_A0A067EIS3	Cluster: Uncharacterized protein	1	A0A067EIS3	Citrus sinensis (Sweet orange) (Citrus aurantium var. sinensis)	291	1	unreviewed	Y
A0A068U5N7	A0A068U5N7_COFCA	unreviewed	Uncharacterized protein	GSCOC_T00016274001	Coffea canephora (Robusta coffee)	291	cellular organisms, Eukaryota, Viridiplantae, Streptophyta, Streptophytina, Embryophyta, Tracheophyta, Euphyllophyta, Spermatophyta, Magnoliophyta, Mesangiospermae, eudicotyledons, Gunneridae, Pentapetalae, asterids, lamiids, Gentianales, Rubiaceae, Ixoroideae, Gardenieae complex, Bertiereae - Coffeeae clade, Coffeeae, Coffea, Coffea canephora (Robusta coffee)			SIGNAL 1 21 {ECO:0000256|SAM:SignalP}.	PF01657;	2	IPR002902;IPR038408;	TRANSMEM 256 276 Helical. {ECO:0000256|SAM:Phobius}.	Y	0.96696	1	Y	n5-16c21/22o256-276i	Q6NM73	PDLP2	51.07	280	115	3	21	283	29	303	1.79e-91	273	67.86	UniRef100_A0A068U5N7	Cluster: Uncharacterized protein	1	A0A068U5N7	Coffea canephora (Robusta coffee)	291	1	unreviewed
A0A0D2SHR3	A0A0D2SHR3_GOSRA	unreviewed	Uncharacterized protein	B456_005G158500	Gossypium raimondii (New World cotton)	291	cellular organisms, Eukaryota, Viridiplantae, Streptophyta, Streptophytina, Embryophyta, Tracheophyta, Euphyllophyta, Spermatophyta, Magnoliophyta, Mesangiospermae, eudicotyledons, Gunneridae, Pentapetalae, rosids, malvids, Malvales, Malvaceae, Malvoideae, Gossypium, Gossypium raimondii (New World cotton)			SIGNAL 1 32 {ECO:0000256|SAM:SignalP}.	PF01657;	2	IPR002902;IPR038408;	TRANSMEM 260 280 Helical. {ECO:0000256|SAM:Phobius}.	Y	0.907996	1	Y	n8-27c32/33o260-280i	Q9ZU94	PDLP6	60.92	284	99	5	17	291	7	287	8.09e-118	340	76.76	UniRef100_A0A0D2SHR3	Cluster: Uncharacterized protein	1	A0A0D2SHR3	Gossypium raimondii (New World cotton)	291	1	unreviewed	Y
A0A151T3D1	A0A151T3D1_CAJCA	unreviewed	Cysteine-rich repeat secretory protein 12	KK1_016031	Cajanus cajan (Pigeon pea) (Cajanus indicus)	291	cellular organisms, Eukaryota, Viridiplantae, Streptophyta, Streptophytina, Embryophyta, Tracheophyta, Euphyllophyta, Spermatophyta, Magnoliophyta, Mesangiospermae, eudicotyledons, Gunneridae, Pentapetalae, rosids, fabids, Fabales, Fabaceae, Papilionoideae, 50 kb inversion clade, NPAAA clade, indigoferoid/millettioid clade, Phaseoleae, Cajanus, Cajanus cajan (Pigeon pea) (Cajanus indicus)			SIGNAL 1 27 {ECO:0000256|SAM:SignalP}.	PF01657;	2	IPR002902;IPR038408;	TRANSMEM 253 273 Helical. {ECO:0000256|SAM:Phobius}.	Y	0.994786	1	Y	n6-17c27/28o253-273i	Q9ZU94	PDLP6	60.85	281	98	4	12	282	8	286	2.2e-118	341	75.8	UniRef100_A0A151T3D1	Cluster: Cysteine-rich repeat secretory protein 12	1	A0A151T3D1	Cajanus cajan (Pigeon pea) (Cajanus indicus)	291	1	unreviewed	Y
A0A1S2YEQ9	A0A1S2YEQ9_CICAR	unreviewed	cysteine-rich repeat secretory protein 12	LOC101497633	Cicer arietinum (Chickpea) (Garbanzo)	291	cellular organisms, Eukaryota, Viridiplantae, Streptophyta, Streptophytina, Embryophyta, Tracheophyta, Euphyllophyta, Spermatophyta, Magnoliophyta, Mesangiospermae, eudicotyledons, Gunneridae, Pentapetalae, rosids, fabids, Fabales, Fabaceae, Papilionoideae, 50 kb inversion clade, NPAAA clade, Hologalegina, IRL clade, Cicereae, Cicer, Cicer arietinum (Chickpea) (Garbanzo)	LOC101497633		SIGNAL 1 23 {ECO:0000256|SAM:SignalP}.	PF01657;	2	IPR002902;IPR038408;	TRANSMEM 260 281 Helical. {ECO:0000256|SAM:Phobius}.	Y	0.99249	1	Y	n9-20c28/29o260-281i	Q9ZU94	PDLP6	56.51	292	114	6	6	291	4	288	9.8e-112	324	75.34	UniRef100_A0A1S2YEQ9	Cluster: cysteine-rich repeat secretory protein 12	1	A0A1S2YEQ9	Cicer arietinum (Chickpea) (Garbanzo)	291	1	unreviewed	Y
A0A1S3XGX5	A0A1S3XGX5_TOBAC	unreviewed	cysteine-rich repeat secretory protein 12-like isoform X1	LOC107765120	Nicotiana tabacum (Common tobacco)	291	cellular organisms, Eukaryota, Viridiplantae, Streptophyta, Streptophytina, Embryophyta, Tracheophyta, Euphyllophyta, Spermatophyta, Magnoliophyta, Mesangiospermae, eudicotyledons, Gunneridae, Pentapetalae, asterids, lamiids, Solanales, Solanaceae, Nicotianoideae, Nicotianeae, Nicotiana, Nicotiana tabacum (Common tobacco)	LOC107765120			PF01657;	2	IPR002902;IPR038408;	TRANSMEM 7 26 Helical. {ECO:0000256|SAM:Phobius}.; TRANSMEM 261 281 Helical. {ECO:0000256|SAM:Phobius}.	Y	0.572838	2	0	i7-26o261-281i	Q9ZU94	PDLP6	54.55	286	118	7	14	291	7	288	7.04e-104	304	74.83	UniRef100_A0A1S3XGX5	Cluster: cysteine-rich repeat secretory protein 12-like isoform X1	1	A0A1S3XGX5	Nicotiana tabacum (Common tobacco)	291	1	unreviewed	Y
A0A1U8ABG9	A0A1U8ABG9_NELNU	unreviewed	cysteine-rich repeat secretory protein 15	LOC104598586	Nelumbo nucifera (Sacred lotus)	291	cellular organisms, Eukaryota, Viridiplantae, Streptophyta, Streptophytina, Embryophyta, Tracheophyta, Euphyllophyta, Spermatophyta, Magnoliophyta, Mesangiospermae, eudicotyledons, early-diverging eudicotyledons, Proteales, Nelumbonaceae, Nelumbo, Nelumbo nucifera (Sacred lotus)	LOC104598586			PF01657;	2	IPR002902;IPR038408;	TRANSMEM 266 286 Helical. {ECO:0000256|SAM:Phobius}.	0	0.231159	2	0	i12-31o266-286i	Q6NKQ9	PDLP8	61.81	254	94	3	40	290	25	278	1.39e-111	323	81.5	UniRef100_A0A1U8ABG9	Cluster: cysteine-rich repeat secretory protein 15	1	A0A1U8ABG9	Nelumbo nucifera (Sacred lotus)	291	1	unreviewed	Y
A0A1U8HHY5	A0A1U8HHY5_GOSHI	unreviewed	cysteine-rich repeat secretory protein 12-like isoform X1	LOC107886281	Gossypium hirsutum (Upland cotton) (Gossypium mexicanum)	291	cellular organisms, Eukaryota, Viridiplantae, Streptophyta, Streptophytina, Embryophyta, Tracheophyta, Euphyllophyta, Spermatophyta, Magnoliophyta, Mesangiospermae, eudicotyledons, Gunneridae, Pentapetalae, rosids, malvids, Malvales, Malvaceae, Malvoideae, Gossypium, Gossypium hirsutum (Upland cotton) (Gossypium mexicanum)	LOC107886281		SIGNAL 1 32 {ECO:0000256|SAM:SignalP}.	PF01657;	2	IPR002902;IPR038408;	TRANSMEM 260 280 Helical. {ECO:0000256|SAM:Phobius}.	Y	0.906542	1	Y	n8-27c32/33o260-280i	Q9ZU94	PDLP6	60.92	284	99	5	17	291	7	287	1.2e-117	339	76.41	UniRef100_A0A1U8HHY5	Cluster: cysteine-rich repeat secretory protein 12-like isoform X1	1	A0A1U8HHY5	Gossypium hirsutum (Upland cotton) (Gossypium mexicanum)	291	1	unreviewed	Y
A0A1U8IVF6	A0A1U8IVF6_GOSHI	unreviewed	cysteine-rich repeat secretory protein 15-like	LOC107900842	Gossypium hirsutum (Upland cotton) (Gossypium mexicanum)	291	cellular organisms, Eukaryota, Viridiplantae, Streptophyta, Streptophytina, Embryophyta, Tracheophyta, Euphyllophyta, Spermatophyta, Magnoliophyta, Mesangiospermae, eudicotyledons, Gunneridae, Pentapetalae, rosids, malvids, Malvales, Malvaceae, Malvoideae, Gossypium, Gossypium hirsutum (Upland cotton) (Gossypium mexicanum)	LOC107900842		SIGNAL 1 26 {ECO:0000256|SAM:SignalP}.	PF01657;	2	IPR002902;IPR038408;	TRANSMEM 262 282 Helical. {ECO:0000256|SAM:Phobius}.	Y	0.94059	1	Y	n10-21c26/27o262-282i	Q6NKQ9	PDLP8	61.48	257	94	3	30	285	25	277	1.22e-114	331	81.71	UniRef100_A0A1U8IVF6	Cluster: cysteine-rich repeat secretory protein 15-like	1	A0A1U8IVF6	Gossypium hirsutum (Upland cotton) (Gossypium mexicanum)	291	1	unreviewed	Y
A0A1U8JRZ1	A0A1U8JRZ1_GOSHI	unreviewed	cysteine-rich repeat secretory protein 12-like isoform X1	LOC107909869	Gossypium hirsutum (Upland cotton) (Gossypium mexicanum)	291	cellular organisms, Eukaryota, Viridiplantae, Streptophyta, Streptophytina, Embryophyta, Tracheophyta, Euphyllophyta, Spermatophyta, Magnoliophyta, Mesangiospermae, eudicotyledons, Gunneridae, Pentapetalae, rosids, malvids, Malvales, Malvaceae, Malvoideae, Gossypium, Gossypium hirsutum (Upland cotton) (Gossypium mexicanum)	LOC107909869		SIGNAL 1 32 {ECO:0000256|SAM:SignalP}.	PF01657;	2	IPR002902;IPR038408;	TRANSMEM 260 280 Helical. {ECO:0000256|SAM:Phobius}.	Y	0.909934	1	Y	n8-27c32/33o260-280i	Q9ZU94	PDLP6	60.92	284	99	5	17	291	7	287	1.41e-117	339	76.41	UniRef100_A0A1U8JRZ1	Cluster: cysteine-rich repeat secretory protein 12-like isoform X1	1	A0A1U8JRZ1	Gossypium hirsutum (Upland cotton) (Gossypium mexicanum)	291	1	unreviewed	Y
A0A2C9WPC7	A0A2C9WPC7_MANES	unreviewed	Uncharacterized protein	MANES_01G267800	Manihot esculenta (Cassava) (Jatropha manihot)	291	cellular organisms, Eukaryota, Viridiplantae, Streptophyta, Streptophytina, Embryophyta, Tracheophyta, Euphyllophyta, Spermatophyta, Magnoliophyta, Mesangiospermae, eudicotyledons, Gunneridae, Pentapetalae, rosids, fabids, Malpighiales, Euphorbiaceae, Crotonoideae, Manihoteae, Manihot, Manihot esculenta (Cassava) (Jatropha manihot)				PF01657;	2	IPR002902;IPR038408;	TRANSMEM 266 286 Helical. {ECO:0000256|SAM:Phobius}.	0	0.139932	1	Y	n14-29c41/42o266-286i	Q6NKQ9	PDLP8	68.11	254	78	3	40	290	25	278	3.93e-127	363	85.83	UniRef100_A0A2C9WPC7	Cluster: Uncharacterized protein	2	A0A2C9WPC7; UPI000B5D58AE	Manihot esculenta (Cassava) (Jatropha manihot)	291	1	unreviewed and UniParc	Y
A0A2G5C5U7	A0A2G5C5U7_AQUCA	unreviewed	Uncharacterized protein	AQUCO_09100079v1	Aquilegia coerulea (Rocky mountain columbine)	291	cellular organisms, Eukaryota, Viridiplantae, Streptophyta, Streptophytina, Embryophyta, Tracheophyta, Euphyllophyta, Spermatophyta, Magnoliophyta, Mesangiospermae, eudicotyledons, early-diverging eudicotyledons, Ranunculales, Ranunculaceae, Thalictroideae, Aquilegia, Aquilegia coerulea (Rocky mountain columbine)			SIGNAL 1 27 {ECO:0000256|SAM:SignalP}.	PF01657;	2	IPR002902;IPR038408;	TRANSMEM 259 280 Helical. {ECO:0000256|SAM:Phobius}.	Y	0.994321	1	Y	n3-22c27/28o259-280i	Q0WPN8	PDLP7	58.96	268	92	5	10	268	9	267	6.28e-102	300	72.76	UniRef100_A0A2G5C5U7	Cluster: Uncharacterized protein	1	A0A2G5C5U7	Aquilegia coerulea (Rocky mountain columbine)	291	1	unreviewed	Y
A0A2G5CYA1	A0A2G5CYA1_AQUCA	unreviewed	Uncharacterized protein	AQUCO_03400269v1	Aquilegia coerulea (Rocky mountain columbine)	291	cellular organisms, Eukaryota, Viridiplantae, Streptophyta, Streptophytina, Embryophyta, Tracheophyta, Euphyllophyta, Spermatophyta, Magnoliophyta, Mesangiospermae, eudicotyledons, early-diverging eudicotyledons, Ranunculales, Ranunculaceae, Thalictroideae, Aquilegia, Aquilegia coerulea (Rocky mountain columbine)			SIGNAL 1 30 {ECO:0000256|SAM:SignalP}.	PF01657;	2	IPR002902;IPR038408;	TRANSMEM 260 280 Helical. {ECO:0000256|SAM:Phobius}.	Y	0.880252	1	Y	n10-25c30/31o260-280i	Q6NM73	PDLP2	53.44	305	113	6	12	291	7	307	2.5e-106	311	73.11	UniRef100_A0A2G5CYA1	Cluster: Uncharacterized protein	1	A0A2G5CYA1	Aquilegia coerulea (Rocky mountain columbine)	291	1	unreviewed	Y
A0A2P5YB07	A0A2P5YB07_GOSBA	unreviewed	Uncharacterized protein	GOBAR_AA07855	Gossypium barbadense (Sea-island cotton) (Egyptian cotton)	291	cellular organisms, Eukaryota, Viridiplantae, Streptophyta, Streptophytina, Embryophyta, Tracheophyta, Euphyllophyta, Spermatophyta, Magnoliophyta, Mesangiospermae, eudicotyledons, Gunneridae, Pentapetalae, rosids, malvids, Malvales, Malvaceae, Malvoideae, Gossypium, Gossypium barbadense (Sea-island cotton) (Egyptian cotton)			SIGNAL 1 26 {ECO:0000256|SAM:SignalP}.	PF01657;	2	IPR002902;IPR038408;	TRANSMEM 262 282 Helical. {ECO:0000256|SAM:Phobius}.	Y	0.942976	1	Y	n10-21c26/27o262-282i	Q6NKQ9	PDLP8	62.65	257	91	3	30	285	25	277	1.63e-116	336	82.1	UniRef100_A0A2P5YB07	Cluster: Uncharacterized protein	1	A0A2P5YB07	Gossypium barbadense (Sea-island cotton) (Egyptian cotton)	291	1	unreviewed
A0A2S3GRH2	A0A2S3GRH2_9POAL	unreviewed	Uncharacterized protein	PAHAL_1G326700	Panicum hallii	291	cellular organisms, Eukaryota, Viridiplantae, Streptophyta, Streptophytina, Embryophyta, Tracheophyta, Euphyllophyta, Spermatophyta, Magnoliophyta, Mesangiospermae, Liliopsida, Petrosaviidae, commelinids, Poales, Poaceae, PACMAD clade, Panicoideae, Panicodae, Paniceae, Panicinae, Panicum, Panicum sect. Panicum, Panicum hallii			SIGNAL 1 23 {ECO:0000256|SAM:SignalP}.	PF01657;	2	IPR002902;IPR038408;	TRANSMEM 266 286 Helical. {ECO:0000256|SAM:Phobius}.	Y	0.962782	1	Y	n5-16c28/29o266-286i	Q6NKQ9	PDLP8	40.98	266	139	5	25	289	29	277	5.34e-68	213	63.16	UniRef100_A0A2S3GRH2	Cluster: Uncharacterized protein	2	A0A2S3GRH2; UPI000DF4CCFE	Panicum hallii	291	1	unreviewed and UniParc
A0A2T7F9P7	A0A2T7F9P7_9POAL	unreviewed	Uncharacterized protein	GQ55_1G318600	Panicum hallii var. hallii	291	cellular organisms, Eukaryota, Viridiplantae, Streptophyta, Streptophytina, Embryophyta, Tracheophyta, Euphyllophyta, Spermatophyta, Magnoliophyta, Mesangiospermae, Liliopsida, Petrosaviidae, commelinids, Poales, Poaceae, PACMAD clade, Panicoideae, Panicodae, Paniceae, Panicinae, Panicum, Panicum sect. Panicum, Panicum hallii, Panicum hallii var. hallii			SIGNAL 1 23 {ECO:0000256|SAM:SignalP}.	PF01657;	2	IPR002902;IPR038408;	TRANSMEM 266 286 Helical. {ECO:0000256|SAM:Phobius}.	Y	0.962782	1	Y	n5-16c28/29o266-286i	Q6NKQ9	PDLP8	40.98	266	139	5	25	289	29	277	5e-68	213	62.78	UniRef100_A0A2T7F9P7	Cluster: Uncharacterized protein	1	A0A2T7F9P7	Panicum hallii var. hallii	291	1	unreviewed	Y
A0A2Z7BDR4	A0A2Z7BDR4_9LAMI	unreviewed	Cysteine-rich repeat secretory protein 11	F511_20255	Dorcoceras hygrometricum	291	cellular organisms, Eukaryota, Viridiplantae, Streptophyta, Streptophytina, Embryophyta, Tracheophyta, Euphyllophyta, Spermatophyta, Magnoliophyta, Mesangiospermae, eudicotyledons, Gunneridae, Pentapetalae, asterids, lamiids, Lamiales, Gesneriaceae, Didymocarpoideae, Trichosporeae, Loxocarpinae, Dorcoceras, Dorcoceras hygrometricum			SIGNAL 1 22 {ECO:0000256|SAM:SignalP}.	PF01657;	2	IPR002902;IPR038408;	TRANSMEM 256 276 Helical. {ECO:0000256|SAM:Phobius}.	Y	0.988153	1	Y	n7-18c22/23o256-276i	Q6NM73	PDLP2	50.51	297	131	3	6	287	12	307	1.11e-93	279	68.69	UniRef100_A0A2Z7BDR4	Cluster: Cysteine-rich repeat secretory protein 11	1	A0A2Z7BDR4	Dorcoceras hygrometricum	291	1	unreviewed
A0A398AG43	A0A398AG43_BRACM	unreviewed	Uncharacterized protein	BRARA_B03692	Brassica campestris (Field mustard)	291	cellular organisms, Eukaryota, Viridiplantae, Streptophyta, Streptophytina, Embryophyta, Tracheophyta, Euphyllophyta, Spermatophyta, Magnoliophyta, Mesangiospermae, eudicotyledons, Gunneridae, Pentapetalae, rosids, malvids, Brassicales, Brassicaceae, Brassiceae, Brassica, Brassica campestris (Field mustard)				PF01657;	2	IPR002902;IPR038408;	TRANSMEM 7 25 Helical. {ECO:0000256|SAM:Phobius}.; TRANSMEM 269 290 Helical. {ECO:0000256|SAM:Phobius}.	0	0.040511	2	0	i7-25o269-290i	Q9ZU94	PDLP6	53.09	243	96	6	1	234	1	234	1.03e-74	230	64.2	UniRef100_A0A398AG43	Cluster: Uncharacterized protein	1	A0A398AG43	Brassica campestris (Field mustard)	291	1	unreviewed
I1N9U4	I1N9U4_SOYBN	unreviewed	Uncharacterized protein	100810212 GLYMA_19G168000	Glycine max (Soybean) (Glycine hispida)	291	cellular organisms, Eukaryota, Viridiplantae, Streptophyta, Streptophytina, Embryophyta, Tracheophyta, Euphyllophyta, Spermatophyta, Magnoliophyta, Mesangiospermae, eudicotyledons, Gunneridae, Pentapetalae, rosids, fabids, Fabales, Fabaceae, Papilionoideae, 50 kb inversion clade, NPAAA clade, indigoferoid/millettioid clade, Phaseoleae, Glycine, Soja, Glycine max (Soybean) (Glycine hispida)	100810212		SIGNAL 1 30 {ECO:0000256|SAM:SignalP}.	PF01657;	2	IPR002902;IPR038408;	TRANSMEM 260 280 Helical. {ECO:0000256|SAM:Phobius}.	Y	0.95138	1	Y	n13-25c30/31o260-280i	Q8GXV7	PDLP1	54.09	281	107	7	29	290	22	299	1.08e-88	266	67.97	UniRef100_I1N9U4	Cluster: Uncharacterized protein	1	I1N9U4	Glycine max (Soybean) (Glycine hispida)	291	1	unreviewed	Y
M0RWX8	M0RWX8_MUSAM	unreviewed	Uncharacterized protein		Musa acuminata subsp. malaccensis (Wild banana) (Musa malaccensis)	291	cellular organisms, Eukaryota, Viridiplantae, Streptophyta, Streptophytina, Embryophyta, Tracheophyta, Euphyllophyta, Spermatophyta, Magnoliophyta, Mesangiospermae, Liliopsida, Petrosaviidae, commelinids, Zingiberales, Musaceae, Musa, Musa acuminata (Banana) (Musa cavendishii), Musa acuminata subsp. malaccensis (Wild banana) (Musa malaccensis)			SIGNAL 1 30 {ECO:0000256|SAM:SignalP}.	PF01657;	2	IPR002902;IPR038408;	TRANSMEM 256 277 Helical. {ECO:0000256|SAM:Phobius}.	Y	0.991688	1	Y	n10-22c30/31o256-277i	Q6NKQ9	PDLP8	53.73	255	113	5	29	280	25	277	1.75e-93	278	76.86	UniRef100_M0RWX8	Cluster: Uncharacterized protein	2	M0RWX8; UPI0008A0D146	Musa acuminata subsp. malaccensis (Wild banana) (Musa malaccensis)	291	1	unreviewed and UniParc	Y
I3T3Y9	I3T3Y9_MEDTR	unreviewed	Putative Gnk2-like domain-containing protein	MtrunA17_Chr8g0391511	Medicago truncatula (Barrel medic) (Medicago tribuloides)	291	cellular organisms, Eukaryota, Viridiplantae, Streptophyta, Streptophytina, Embryophyta, Tracheophyta, Euphyllophyta, Spermatophyta, Magnoliophyta, Mesangiospermae, eudicotyledons, Gunneridae, Pentapetalae, rosids, fabids, Fabales, Fabaceae, Papilionoideae, 50 kb inversion clade, NPAAA clade, Hologalegina, IRL clade, Trifolieae, Medicago (medics), Medicago truncatula (Barrel medic) (Medicago trib…			SIGNAL 1 27 {ECO:0000256|SAM:SignalP}.	PF01657;	2	IPR002902;IPR038408;	TRANSMEM 260 281 Helical. {ECO:0000256|SAM:Phobius}.	Y	0.988608	1	Y	n9-19c27/28o260-281i	Q9ZU94	PDLP6	57.54	285	113	4	12	291	7	288	4.46e-112	325	74.74	UniRef100_G7LAI6	Cluster: Salt stress response/antifungal domain protein	2	G7LAI6; I3T3Y9	Medicago truncatula (Barrel medic) (Medicago tribuloides)	284	1	unreviewed
V4S8K1	V4S8K1_9ROSI	unreviewed	Uncharacterized protein	CICLE_v10012358mg	Citrus clementina	291	cellular organisms, Eukaryota, Viridiplantae, Streptophyta, Streptophytina, Embryophyta, Tracheophyta, Euphyllophyta, Spermatophyta, Magnoliophyta, Mesangiospermae, eudicotyledons, Gunneridae, Pentapetalae, rosids, malvids, Sapindales, Rutaceae, Aurantioideae, Citrus, Citrus clementina			SIGNAL 1 33 {ECO:0000256|SAM:SignalP}.	PF01657;	2	IPR002902;IPR038408;	TRANSMEM 262 282 Helical. {ECO:0000256|SAM:Phobius}.	Y	0.914606	1	Y	n14-25c43/44o262-282i	Q0WPN8	PDLP7	67.41	270	85	2	1	270	1	267	3.59e-126	361	78.15	UniRef100_V4S8K1	Cluster: Uncharacterized protein	1	V4S8K1	Citrus clementina	291	1	unreviewed	Y
V7BJU6	V7BJU6_PHAVU	unreviewed	Uncharacterized protein	PHAVU_007G189600g	Phaseolus vulgaris (Kidney bean) (French bean)	291	cellular organisms, Eukaryota, Viridiplantae, Streptophyta, Streptophytina, Embryophyta, Tracheophyta, Euphyllophyta, Spermatophyta, Magnoliophyta, Mesangiospermae, eudicotyledons, Gunneridae, Pentapetalae, rosids, fabids, Fabales, Fabaceae, Papilionoideae, 50 kb inversion clade, NPAAA clade, indigoferoid/millettioid clade, Phaseoleae, Phaseolus, Phaseolus vulgaris (Kidney bean) (French bean)			SIGNAL 1 29 {ECO:0000256|SAM:SignalP}.	PF01657;	2	IPR002902;IPR038408;	TRANSMEM 260 280 Helical. {ECO:0000256|SAM:Phobius}.	Y	0.994469	1	Y	n13-24c29/30o260-280i	O22784	PDLP3	48.99	296	135	5	10	291	11	304	5.13e-89	267	66.55	UniRef100_V7BJU6	Cluster: Uncharacterized protein	1	V7BJU6	Phaseolus vulgaris (Kidney bean) (French bean)	291	1	unreviewed	Y
V7CYX0	V7CYX0_PHAVU	unreviewed	Uncharacterized protein	PHAVU_001G164400g	Phaseolus vulgaris (Kidney bean) (French bean)	291	cellular organisms, Eukaryota, Viridiplantae, Streptophyta, Streptophytina, Embryophyta, Tracheophyta, Euphyllophyta, Spermatophyta, Magnoliophyta, Mesangiospermae, eudicotyledons, Gunneridae, Pentapetalae, rosids, fabids, Fabales, Fabaceae, Papilionoideae, 50 kb inversion clade, NPAAA clade, indigoferoid/millettioid clade, Phaseoleae, Phaseolus, Phaseolus vulgaris (Kidney bean) (French bean)			SIGNAL 1 30 {ECO:0000256|SAM:SignalP}.	PF01657;	2	IPR002902;IPR038408;	TRANSMEM 260 284 Helical. {ECO:0000256|SAM:Phobius}.	Y	0.99509	1	Y	n12-23c30/31o260-284i	Q8GXV7	PDLP1	49.64	280	117	6	31	290	24	299	8.44e-83	251	66.79	UniRef100_V7CYX0	Cluster: Uncharacterized protein	1	V7CYX0	Phaseolus vulgaris (Kidney bean) (French bean)	291	1	unreviewed	Y
A0A059AFI9	A0A059AFI9_EUCGR	unreviewed	Uncharacterized protein	EUGRSUZ_J01605	Eucalyptus grandis (Flooded gum)	290	cellular organisms, Eukaryota, Viridiplantae, Streptophyta, Streptophytina, Embryophyta, Tracheophyta, Euphyllophyta, Spermatophyta, Magnoliophyta, Mesangiospermae, eudicotyledons, Gunneridae, Pentapetalae, rosids, malvids, Myrtales, Myrtaceae, Myrtoideae, Eucalypteae, Eucalyptus, Eucalyptus grandis (Flooded gum)			SIGNAL 1 30 {ECO:0000256|SAM:SignalP}.	PF01657;	2	IPR002902;IPR038408;	TRANSMEM 261 281 Helical. {ECO:0000256|SAM:Phobius}.	Y	0.984221	1	Y	n14-26c30/31o261-281i	Q0WPN8	PDLP7	64.2	257	89	3	13	269	14	267	5.22e-114	330	77.04	UniRef100_A0A059AFI9	Cluster: Uncharacterized protein	1	A0A059AFI9	Eucalyptus grandis (Flooded gum)	290	1	unreviewed	Y
A0A096QYG3	A0A096QYG3_MAIZE	unreviewed	Cysteine-rich repeat secretory protein 3	107521955 ZEAMMB73_Zm00001d027607	Zea mays (Maize)	290	cellular organisms, Eukaryota, Viridiplantae, Streptophyta, Streptophytina, Embryophyta, Tracheophyta, Euphyllophyta, Spermatophyta, Magnoliophyta, Mesangiospermae, Liliopsida, Petrosaviidae, commelinids, Poales, Poaceae, PACMAD clade, Panicoideae, Andropogonodae, Andropogoneae, Tripsacinae, Zea, Zea mays (Maize)	107521955		SIGNAL 1 28 {ECO:0000256|SAM:SignalP}.	PF01657;	2	IPR002902;IPR038408;	TRANSMEM 259 279 Helical. {ECO:0000256|SAM:Phobius}.	Y	0.98696	1	Y	n9-19c27/28o259-279i	O22784	PDLP3	44.98	309	146	6	1	290	1	304	1.87e-85	258	62.78	UniRef100_A0A096QYG3	Cluster: Cysteine-rich repeat secretory protein 3	1	A0A096QYG3	Zea mays (Maize)	290	1	unreviewed	Y
A0A0L9TI70	A0A0L9TI70_PHAAN	unreviewed	Uncharacterized protein	LR48_Vigan967s003800	Phaseolus angularis (Azuki bean) (Vigna angularis)	290	cellular organisms, Eukaryota, Viridiplantae, Streptophyta, Streptophytina, Embryophyta, Tracheophyta, Euphyllophyta, Spermatophyta, Magnoliophyta, Mesangiospermae, eudicotyledons, Gunneridae, Pentapetalae, rosids, fabids, Fabales, Fabaceae, Papilionoideae, 50 kb inversion clade, NPAAA clade, indigoferoid/millettioid clade, Phaseoleae, Vigna, Phaseolus angularis (Azuki bean) (Vigna angularis)			SIGNAL 1 30 {ECO:0000256|SAM:SignalP}.	PF01657;	2	IPR002902;IPR038408;	TRANSMEM 259 279 Helical. {ECO:0000256|SAM:Phobius}.	Y	0.971622	1	Y	n12-23c30/31o259-279i	Q8GXV7	PDLP1	49.1	279	119	6	31	289	24	299	7.87e-84	254	67.74	UniRef100_A0A0L9TI70	Cluster: Uncharacterized protein	2	A0A0L9TI70; A0A0S3RYI4	Phaseolus angularis (Azuki bean) (Vigna angularis); Vigna angularis var. angularis	290	1	unreviewed	Y
A0A0S3RYI4	A0A0S3RYI4_PHAAN	unreviewed	Uncharacterized protein	Vigan.04G312800 VIGAN_04312800	Vigna angularis var. angularis	290	cellular organisms, Eukaryota, Viridiplantae, Streptophyta, Streptophytina, Embryophyta, Tracheophyta, Euphyllophyta, Spermatophyta, Magnoliophyta, Mesangiospermae, eudicotyledons, Gunneridae, Pentapetalae, rosids, fabids, Fabales, Fabaceae, Papilionoideae, 50 kb inversion clade, NPAAA clade, indigoferoid/millettioid clade, Phaseoleae, Vigna, Phaseolus angularis (Azuki bean) (Vigna angularis), Vi…	Vigan.04G312800		SIGNAL 1 30 {ECO:0000256|SAM:SignalP}.	PF01657;	2	IPR002902;IPR038408;	TRANSMEM 259 279 Helical. {ECO:0000256|SAM:Phobius}.	Y	0.971622	1	Y	n12-23c30/31o259-279i	Q8GXV7	PDLP1	49.1	279	119	6	31	289	24	299	7.87e-84	254	67.74	UniRef100_A0A0L9TI70	Cluster: Uncharacterized protein	2	A0A0L9TI70; A0A0S3RYI4	Phaseolus angularis (Azuki bean) (Vigna angularis); Vigna angularis var. angularis	290	1	unreviewed
A0A1S3TNZ8	A0A1S3TNZ8_VIGRR	unreviewed	cysteine-rich repeat secretory protein 56 isoform X1	LOC106757378	Vigna radiata var. radiata (Mung bean) (Phaseolus aureus)	290	cellular organisms, Eukaryota, Viridiplantae, Streptophyta, Streptophytina, Embryophyta, Tracheophyta, Euphyllophyta, Spermatophyta, Magnoliophyta, Mesangiospermae, eudicotyledons, Gunneridae, Pentapetalae, rosids, fabids, Fabales, Fabaceae, Papilionoideae, 50 kb inversion clade, NPAAA clade, indigoferoid/millettioid clade, Phaseoleae, Vigna, Vigna radiata (Mung bean), Vigna radiata var. radiata …	LOC106757378		SIGNAL 1 30 {ECO:0000256|SAM:SignalP}.	PF01657;	2	IPR002902;IPR038408;	TRANSMEM 259 279 Helical. {ECO:0000256|SAM:Phobius}.	Y	0.993382	1	Y	n12-23c30/31o259-279i	Q8GXV7	PDLP1	48.75	279	120	6	31	289	24	299	8.32e-83	251	67.38	UniRef100_A0A1S3TNZ8	Cluster: cysteine-rich repeat secretory protein 56 isoform X1	1	A0A1S3TNZ8	Vigna radiata var. radiata (Mung bean) (Phaseolus aureus)	290	1	unreviewed	Y
A0A218X5X6	A0A218X5X6_PUNGR	unreviewed	Uncharacterized protein	CDL15_Pgr019352 CRG98_007818	Punica granatum (Pomegranate)	290	cellular organisms, Eukaryota, Viridiplantae, Streptophyta, Streptophytina, Embryophyta, Tracheophyta, Euphyllophyta, Spermatophyta, Magnoliophyta, Mesangiospermae, eudicotyledons, Gunneridae, Pentapetalae, rosids, malvids, Myrtales, Lythraceae, Punica, Punica granatum (Pomegranate)				PF01657;	2	IPR002902;IPR038408;	TRANSMEM 264 285 Helical. {ECO:0000256|SAM:Phobius}.	0	0.203455	1	Y	n4-14c18/19o264-285i	Q6NKQ9	PDLP8	60	255	95	5	37	288	27	277	4.24e-108	315	80	UniRef100_A0A218X5X6	Cluster: Uncharacterized protein	1	A0A218X5X6	Punica granatum (Pomegranate)	290	1	unreviewed
A0A2C9W9D8	A0A2C9W9D8_MANES	unreviewed	Uncharacterized protein	MANES_03G159200	Manihot esculenta (Cassava) (Jatropha manihot)	290	cellular organisms, Eukaryota, Viridiplantae, Streptophyta, Streptophytina, Embryophyta, Tracheophyta, Euphyllophyta, Spermatophyta, Magnoliophyta, Mesangiospermae, eudicotyledons, Gunneridae, Pentapetalae, rosids, fabids, Malpighiales, Euphorbiaceae, Crotonoideae, Manihoteae, Manihot, Manihot esculenta (Cassava) (Jatropha manihot)			SIGNAL 1 25 {ECO:0000256|SAM:SignalP}.	PF01657;	2	IPR002902;IPR038408;	TRANSMEM 260 280 Helical. {ECO:0000256|SAM:Phobius}.	Y	0.996948	1	Y	n10-20c25/26o260-280i	Q6NM73	PDLP2	70.3	303	72	3	5	289	4	306	5.84e-143	404	82.51	UniRef100_A0A2C9W9D8	Cluster: Uncharacterized protein	1	A0A2C9W9D8	Manihot esculenta (Cassava) (Jatropha manihot)	290	1	unreviewed	Y
A0A2I0WJ95	A0A2I0WJ95_9ASPA	unreviewed	Cysteine-rich repeat secretory protein 12	CRRSP12 MA16_Dca015607	Dendrobium catenatum	290	cellular organisms, Eukaryota, Viridiplantae, Streptophyta, Streptophytina, Embryophyta, Tracheophyta, Euphyllophyta, Spermatophyta, Magnoliophyta, Mesangiospermae, Liliopsida, Petrosaviidae, Asparagales, Orchidaceae, Epidendroideae, Malaxideae, Dendrobiinae, Dendrobium, Dendrobium catenatum	CRRSP12		SIGNAL 1 20 {ECO:0000256|SAM:SignalP}.	PF01657;	2	IPR002902;IPR038408;	TRANSMEM 262 282 Helical. {ECO:0000256|SAM:Phobius}.	Y	0.995862	1	Y	n5-16c20/21o262-282i	Q9ZU94	PDLP6	39.38	292	154	9	8	289	7	285	3e-56	182	58.56	UniRef100_A0A2I0WJ95	Cluster: Cysteine-rich repeat secretory protein 12	1	A0A2I0WJ95	Dendrobium catenatum	290	1	unreviewed
A0A2I0X9Q0	A0A2I0X9Q0_9ASPA	unreviewed	Cysteine-rich repeat secretory protein 3	CRRSP3 MA16_Dca015507	Dendrobium catenatum	290	cellular organisms, Eukaryota, Viridiplantae, Streptophyta, Streptophytina, Embryophyta, Tracheophyta, Euphyllophyta, Spermatophyta, Magnoliophyta, Mesangiospermae, Liliopsida, Petrosaviidae, Asparagales, Orchidaceae, Epidendroideae, Malaxideae, Dendrobiinae, Dendrobium, Dendrobium catenatum	CRRSP3		SIGNAL 1 27 {ECO:0000256|SAM:SignalP}.	PF01657;	2	IPR002902;IPR038408;	TRANSMEM 260 280 Helical. {ECO:0000256|SAM:Phobius}.	Y	0.869944	1	Y	n3-21c26/27o260-280i	Q6NM73	PDLP2	48.53	305	139	3	1	289	3	305	3.34e-98	290	67.21	UniRef100_A0A2I0X9Q0	Cluster: Cysteine-rich repeat secretory protein 3	1	A0A2I0X9Q0	Dendrobium catenatum	290	1	unreviewed
A0A2N9HZQ8	A0A2N9HZQ8_FAGSY	unreviewed	Uncharacterized protein	FSB_LOCUS45125	Fagus sylvatica (Beechnut)	290	cellular organisms, Eukaryota, Viridiplantae, Streptophyta, Streptophytina, Embryophyta, Tracheophyta, Euphyllophyta, Spermatophyta, Magnoliophyta, Mesangiospermae, eudicotyledons, Gunneridae, Pentapetalae, rosids, fabids, Fagales, Fagaceae, Fagus (beech trees), Fagus sylvatica (Beechnut)			SIGNAL 1 26 {ECO:0000256|SAM:SignalP}.	PF01657;	2	IPR002902;IPR038408;	TRANSMEM 261 281 Helical. {ECO:0000256|SAM:Phobius}.	Y	0.989117	1	Y	n4-15c19/20o261-281i	Q0WPN8	PDLP7	68.56	264	74	2	8	270	13	268	2.48e-127	364	79.92	UniRef100_A0A2N9HZQ8	Cluster: Uncharacterized protein	1	A0A2N9HZQ8	Fagus sylvatica (Beechnut)	290	1	unreviewed
A0A2P5RJW7	A0A2P5RJW7_GOSBA	unreviewed	Uncharacterized protein	GOBAR_DD15988	Gossypium barbadense (Sea-island cotton) (Egyptian cotton)	290	cellular organisms, Eukaryota, Viridiplantae, Streptophyta, Streptophytina, Embryophyta, Tracheophyta, Euphyllophyta, Spermatophyta, Magnoliophyta, Mesangiospermae, eudicotyledons, Gunneridae, Pentapetalae, rosids, malvids, Malvales, Malvaceae, Malvoideae, Gossypium, Gossypium barbadense (Sea-island cotton) (Egyptian cotton)			SIGNAL 1 26 {ECO:0000256|SAM:SignalP}.	PF01657;	2	IPR002902;IPR038408;	TRANSMEM 262 282 Helical. {ECO:0000256|SAM:Phobius}.	Y	0.950928	1	Y	n10-21c26/27o262-282i	Q6NKQ9	PDLP8	61.63	258	94	3	30	286	25	278	1.48e-115	333	81.78	UniRef100_A0A2P5RJW7	Cluster: Uncharacterized protein	1	A0A2P5RJW7	Gossypium barbadense (Sea-island cotton) (Egyptian cotton)	290	1	unreviewed
A0A2P6SFU6	A0A2P6SFU6_ROSCH	unreviewed	Putative Gnk2-like domain-containing protein	RchiOBHm_Chr1g0349511	Rosa chinensis (China rose)	290	cellular organisms, Eukaryota, Viridiplantae, Streptophyta, Streptophytina, Embryophyta, Tracheophyta, Euphyllophyta, Spermatophyta, Magnoliophyta, Mesangiospermae, eudicotyledons, Gunneridae, Pentapetalae, rosids, fabids, Rosales, Rosaceae, Rosoideae, Rosoideae unplaced, Rosa, Rosa chinensis (China rose)			SIGNAL 1 34 {ECO:0000256|SAM:SignalP}.	PF01657;	2	IPR002902;IPR038408;	TRANSMEM 263 283 Helical. {ECO:0000256|SAM:Phobius}.	Y	0.719251	1	Y	n15-26c34/35o263-283i	Q6NKQ9	PDLP8	65.35	254	84	4	38	287	25	278	8.75e-121	347	85.83	UniRef100_A0A2P6SFU6	Cluster: Putative Gnk2-like domain-containing protein	1	A0A2P6SFU6	Rosa chinensis (China rose)	290	1	unreviewed	Y
A0A2R6PF06	A0A2R6PF06_ACTCH	unreviewed	Cysteine-rich repeat secretory protein like	CEY00_Acc29942	Actinidia chinensis var. chinensis	290	cellular organisms, Eukaryota, Viridiplantae, Streptophyta, Streptophytina, Embryophyta, Tracheophyta, Euphyllophyta, Spermatophyta, Magnoliophyta, Mesangiospermae, eudicotyledons, Gunneridae, Pentapetalae, asterids, Ericales, Actinidiaceae, Actinidia, Actinidia chinensis (Kiwi) (Yangtao), Actinidia chinensis var. chinensis			SIGNAL 1 27 {ECO:0000256|SAM:SignalP}.	PF01657;	2	IPR002902;IPR038408;	TRANSMEM 259 279 Helical. {ECO:0000256|SAM:Phobius}.	Y	0.660386	1	Y	n10-22c26/27o259-279i	Q6NM73	PDLP2	50.17	295	132	2	10	290	14	307	1.23e-99	294	69.15	UniRef100_A0A2R6PF06	Cluster: Cysteine-rich repeat secretory protein like	1	A0A2R6PF06	Actinidia chinensis var. chinensis	290	1	unreviewed	Y
A0A2Z7AKF6	A0A2Z7AKF6_9LAMI	unreviewed	Cysteine-rich repeat secretory protein 60	F511_34059	Dorcoceras hygrometricum	290	cellular organisms, Eukaryota, Viridiplantae, Streptophyta, Streptophytina, Embryophyta, Tracheophyta, Euphyllophyta, Spermatophyta, Magnoliophyta, Mesangiospermae, eudicotyledons, Gunneridae, Pentapetalae, asterids, lamiids, Lamiales, Gesneriaceae, Didymocarpoideae, Trichosporeae, Loxocarpinae, Dorcoceras, Dorcoceras hygrometricum				PF01657;	2	IPR002902;IPR038408;	TRANSMEM 261 281 Helical. {ECO:0000256|SAM:Phobius}.	Y	0.723673	1	Y	n17-28c32/33o261-281i	Q0WPN8	PDLP7	65.55	238	80	1	32	269	32	267	8.46e-112	325	79.83	UniRef100_A0A2Z7AKF6	Cluster: Cysteine-rich repeat secretory protein 60	1	A0A2Z7AKF6	Dorcoceras hygrometricum	290	1	unreviewed
A0A317YEF8	A0A317YEF8_MAIZE	unreviewed	Cysteine-rich repeat secretory protein 11	CRRSP11 Zm00014a_037508	Zea mays (Maize)	290	cellular organisms, Eukaryota, Viridiplantae, Streptophyta, Streptophytina, Embryophyta, Tracheophyta, Euphyllophyta, Spermatophyta, Magnoliophyta, Mesangiospermae, Liliopsida, Petrosaviidae, commelinids, Poales, Poaceae, PACMAD clade, Panicoideae, Andropogonodae, Andropogoneae, Tripsacinae, Zea, Zea mays (Maize)	CRRSP11		SIGNAL 1 27 {ECO:0000256|SAM:SignalP}.	PF01657;	2	IPR002902;IPR038408;	TRANSMEM 259 279 Helical. {ECO:0000256|SAM:Phobius}.	Y	0.990737	1	Y	n9-19c27/28o259-279i	Q6NM73	PDLP2	47.1	293	128	5	19	290	21	307	4.9e-85	257	63.48	UniRef100_A0A317YEF8	Cluster: Cysteine-rich repeat secretory protein 11	1	A0A317YEF8	Zea mays (Maize)	290	1	unreviewed
B9RD87	B9RD87_RICCO	unreviewed	Kinase, putative	RCOM_1611010	Ricinus communis (Castor bean)	290	cellular organisms, Eukaryota, Viridiplantae, Streptophyta, Streptophytina, Embryophyta, Tracheophyta, Euphyllophyta, Spermatophyta, Magnoliophyta, Mesangiospermae, eudicotyledons, Gunneridae, Pentapetalae, rosids, fabids, Malpighiales, Euphorbiaceae, Acalyphoideae, Acalypheae, Ricinus, Ricinus communis (Castor bean)				PF01657;	2	IPR002902;IPR038408;	TRANSMEM 265 285 Helical. {ECO:0000256|SAM:Phobius}.	Y	0.657691	1	Y	n21-32c40/41o265-285i	Q6NKQ9	PDLP8	66.93	254	81	3	39	289	25	278	7.21e-125	357	84.65	UniRef100_B9RD87	Cluster: Kinase, putative	1	B9RD87	Ricinus communis (Castor bean)	290	1	unreviewed	Y
B9SJ12	B9SJ12_RICCO	unreviewed	DUF26 domain-containing protein 1, putative	RCOM_0597560	Ricinus communis (Castor bean)	290	cellular organisms, Eukaryota, Viridiplantae, Streptophyta, Streptophytina, Embryophyta, Tracheophyta, Euphyllophyta, Spermatophyta, Magnoliophyta, Mesangiospermae, eudicotyledons, Gunneridae, Pentapetalae, rosids, fabids, Malpighiales, Euphorbiaceae, Acalyphoideae, Acalypheae, Ricinus, Ricinus communis (Castor bean)			SIGNAL 1 29 {ECO:0000256|SAM:SignalP}.	PF01657;	2	IPR002902;IPR038408;	TRANSMEM 259 279 Helical. {ECO:0000256|SAM:Phobius}.	Y	0.932756	1	Y	n9-24c29/30o259-279i	Q9ZU94	PDLP6	61.46	288	102	3	10	290	3	288	1.28e-124	357	78.47	UniRef100_B9SJ12	Cluster: DUF26 domain-containing protein 1, putative	1	B9SJ12	Ricinus communis (Castor bean)	290	1	unreviewed	Y
F6I389	F6I389_VITVI	unreviewed	Uncharacterized protein	VIT_15s0048g00520	Vitis vinifera (Grape)	290	cellular organisms, Eukaryota, Viridiplantae, Streptophyta, Streptophytina, Embryophyta, Tracheophyta, Euphyllophyta, Spermatophyta, Magnoliophyta, Mesangiospermae, eudicotyledons, Gunneridae, Pentapetalae, rosids, rosids incertae sedis, Vitales, Vitaceae, Viteae, Vitis, Vitis vinifera (Grape)				PF01657;	2	IPR002902;IPR038408;	TRANSMEM 265 285 Helical. {ECO:0000256|SAM:Phobius}.	0	0.195913	2	0	i12-30o265-285i	Q6NKQ9	PDLP8	65.49	255	84	4	38	289	25	278	2e-118	341	84.31	UniRef100_F6I389	Cluster: Uncharacterized protein	2	F6I389; UPI00053F74F0	Vitis vinifera (Grape)	290	1	unreviewed and UniParc	Y
V7B8Y6	V7B8Y6_PHAVU	unreviewed	Uncharacterized protein	PHAVU_008G154300g	Phaseolus vulgaris (Kidney bean) (French bean)	290	cellular organisms, Eukaryota, Viridiplantae, Streptophyta, Streptophytina, Embryophyta, Tracheophyta, Euphyllophyta, Spermatophyta, Magnoliophyta, Mesangiospermae, eudicotyledons, Gunneridae, Pentapetalae, rosids, fabids, Fabales, Fabaceae, Papilionoideae, 50 kb inversion clade, NPAAA clade, indigoferoid/millettioid clade, Phaseoleae, Phaseolus, Phaseolus vulgaris (Kidney bean) (French bean)				PF01657;	2	IPR002902;IPR038408;	TRANSMEM 264 284 Helical. {ECO:0000256|SAM:Phobius}.	Y	0.586249	1	Y	n19-30c34/35o264-284i	Q6NKQ9	PDLP8	64.17	254	86	5	38	287	25	277	6.08e-113	327	80.71	UniRef100_V7B8Y6	Cluster: Uncharacterized protein	1	V7B8Y6	Phaseolus vulgaris (Kidney bean) (French bean)	290	1	unreviewed	Y
A0A067FMV7	A0A067FMV7_CITSI	unreviewed	Uncharacterized protein	CISIN_1g022973mg	Citrus sinensis (Sweet orange) (Citrus aurantium var. sinensis)	289	cellular organisms, Eukaryota, Viridiplantae, Streptophyta, Streptophytina, Embryophyta, Tracheophyta, Euphyllophyta, Spermatophyta, Magnoliophyta, Mesangiospermae, eudicotyledons, Gunneridae, Pentapetalae, rosids, malvids, Sapindales, Rutaceae, Aurantioideae, Citrus, Citrus sinensis (Sweet orange) (Citrus aurantium var. sinensis)			SIGNAL 1 29 {ECO:0000256|SAM:SignalP}.	PF01657;	2	IPR002902;IPR038408;	TRANSMEM 257 277 Helical. {ECO:0000256|SAM:Phobius}.	Y	0.988519	1	Y	n9-24c29/30o257-277i	Q9ZU94	PDLP6	60	285	102	5	14	289	7	288	3.31e-118	340	78.6	UniRef100_A0A067FMV7	Cluster: Uncharacterized protein	2	A0A067FMV7; A0A2H5PVU0	Citrus sinensis (Sweet orange) (Citrus aurantium var. sinensis); Citrus unshiu (Satsuma mandarin) (Citrus nobilis var. unshiu)	289	1	unreviewed	Y
A0A067JXV4	A0A067JXV4_JATCU	unreviewed	Uncharacterized protein	JCGZ_14552	Jatropha curcas (Barbados nut)	289	cellular organisms, Eukaryota, Viridiplantae, Streptophyta, Streptophytina, Embryophyta, Tracheophyta, Euphyllophyta, Spermatophyta, Magnoliophyta, Mesangiospermae, eudicotyledons, Gunneridae, Pentapetalae, rosids, fabids, Malpighiales, Euphorbiaceae, Crotonoideae, Jatropheae, Jatropha, Jatropha curcas (Barbados nut)				PF01657;	2	IPR002902;IPR038408;	TRANSMEM 264 284 Helical. {ECO:0000256|SAM:Phobius}.	0	0.145479	1	Y	n20-31c39/40o264-284i	Q6NKQ9	PDLP8	67.72	254	79	3	38	288	25	278	1.35e-125	359	84.25	UniRef100_A0A067JXV4	Cluster: Uncharacterized protein	1	A0A067JXV4	Jatropha curcas (Barbados nut)	289	1	unreviewed	Y	Y
A0A2H5PVU0	A0A2H5PVU0_CITUN	unreviewed	Uncharacterized protein	CUMW_172370	Citrus unshiu (Satsuma mandarin) (Citrus nobilis var. unshiu)	289	cellular organisms, Eukaryota, Viridiplantae, Streptophyta, Streptophytina, Embryophyta, Tracheophyta, Euphyllophyta, Spermatophyta, Magnoliophyta, Mesangiospermae, eudicotyledons, Gunneridae, Pentapetalae, rosids, malvids, Sapindales, Rutaceae, Aurantioideae, Citrus, Citrus unshiu (Satsuma mandarin) (Citrus nobilis var. unshiu)			SIGNAL 1 29 {ECO:0000256|SAM:SignalP}.	PF01657;	2	IPR002902;IPR038408;	TRANSMEM 257 277 Helical. {ECO:0000256|SAM:Phobius}.	Y	0.988519	1	Y	n9-24c29/30o257-277i	Q9ZU94	PDLP6	60	285	102	5	14	289	7	288	3.31e-118	340	78.6	UniRef100_A0A067FMV7	Cluster: Uncharacterized protein	2	A0A067FMV7; A0A2H5PVU0	Citrus sinensis (Sweet orange) (Citrus aurantium var. sinensis); Citrus unshiu (Satsuma mandarin) (Citrus nobilis var. unshiu)	289	1	unreviewed	Y
A0A0B2SHQ3	A0A0B2SHQ3_GLYSO	unreviewed	Cysteine-rich repeat secretory protein 15	glysoja_041026	Glycine soja (Wild soybean)	289	cellular organisms, Eukaryota, Viridiplantae, Streptophyta, Streptophytina, Embryophyta, Tracheophyta, Euphyllophyta, Spermatophyta, Magnoliophyta, Mesangiospermae, eudicotyledons, Gunneridae, Pentapetalae, rosids, fabids, Fabales, Fabaceae, Papilionoideae, 50 kb inversion clade, NPAAA clade, indigoferoid/millettioid clade, Phaseoleae, Glycine, Soja, Glycine soja (Wild soybean)				PF01657;	2	IPR002902;IPR038408;	TRANSMEM 264 284 Helical. {ECO:0000256|SAM:Phobius}.	0	0.425798	1	Y	n13-26c31/32o264-284i	Q6NKQ9	PDLP8	63.39	254	88	5	38	287	25	277	6.92e-112	324	79.92	UniRef100_A0A0B2SHQ3	Cluster: Cysteine-rich repeat secretory protein 15	2	A0A0B2SHQ3; K7LR32	Glycine soja (Wild soybean); Glycine max (Soybean) (Glycine hispida)	289	1	unreviewed
A0A0D2RM73	A0A0D2RM73_GOSRA	unreviewed	Uncharacterized protein	B456_005G158500	Gossypium raimondii (New World cotton)	289	cellular organisms, Eukaryota, Viridiplantae, Streptophyta, Streptophytina, Embryophyta, Tracheophyta, Euphyllophyta, Spermatophyta, Magnoliophyta, Mesangiospermae, eudicotyledons, Gunneridae, Pentapetalae, rosids, malvids, Malvales, Malvaceae, Malvoideae, Gossypium, Gossypium raimondii (New World cotton)			SIGNAL 1 32 {ECO:0000256|SAM:SignalP}.	PF01657;	2	IPR002902;IPR038408;	TRANSMEM 258 278 Helical. {ECO:0000256|SAM:Phobius}.	Y	0.907996	1	Y	n8-27c32/33o258-278i	Q9ZU94	PDLP6	60.56	284	98	5	17	289	7	287	6.95e-118	340	76.41	UniRef100_A0A0D2RM73	Cluster: Uncharacterized protein	1	A0A0D2RM73	Gossypium raimondii (New World cotton)	289	1	unreviewed	Y
A0A0B2QXZ4	A0A0B2QXZ4_GLYSO	unreviewed	Cysteine-rich repeat secretory protein 15	glysoja_044559	Glycine soja (Wild soybean)	289	cellular organisms, Eukaryota, Viridiplantae, Streptophyta, Streptophytina, Embryophyta, Tracheophyta, Euphyllophyta, Spermatophyta, Magnoliophyta, Mesangiospermae, eudicotyledons, Gunneridae, Pentapetalae, rosids, fabids, Fabales, Fabaceae, Papilionoideae, 50 kb inversion clade, NPAAA clade, indigoferoid/millettioid clade, Phaseoleae, Glycine, Soja, Glycine soja (Wild soybean)				PF01657;	2	IPR002902;IPR038408;	TRANSMEM 264 284 Helical. {ECO:0000256|SAM:Phobius}.	Y	0.607281	1	Y	n13-26c31/32o264-284i	Q6NKQ9	PDLP8	64.96	254	84	5	38	287	25	277	3.9e-114	330	80.71	UniRef100_K7K2J9	Cluster: Uncharacterized protein	2	K7K2J9; A0A0B2QXZ4	Glycine max (Soybean) (Glycine hispida); Glycine soja (Wild soybean)	289	1	unreviewed
K7K2J9	K7K2J9_SOYBN	unreviewed	Uncharacterized protein	100781821 GLYMA_01G078000	Glycine max (Soybean) (Glycine hispida)	289	cellular organisms, Eukaryota, Viridiplantae, Streptophyta, Streptophytina, Embryophyta, Tracheophyta, Euphyllophyta, Spermatophyta, Magnoliophyta, Mesangiospermae, eudicotyledons, Gunneridae, Pentapetalae, rosids, fabids, Fabales, Fabaceae, Papilionoideae, 50 kb inversion clade, NPAAA clade, indigoferoid/millettioid clade, Phaseoleae, Glycine, Soja, Glycine max (Soybean) (Glycine hispida)	100781821			PF01657;	2	IPR002902;IPR038408;	TRANSMEM 264 284 Helical. {ECO:0000256|SAM:Phobius}.	Y	0.607281	1	Y	n13-26c31/32o264-284i	Q6NKQ9	PDLP8	64.96	254	84	5	38	287	25	277	3.9e-114	330	80.71	UniRef100_K7K2J9	Cluster: Uncharacterized protein	2	K7K2J9; A0A0B2QXZ4	Glycine max (Soybean) (Glycine hispida); Glycine soja (Wild soybean)	289	1	unreviewed	Y
A0A0D2QP86	A0A0D2QP86_GOSRA	unreviewed	Uncharacterized protein	B456_007G090000	Gossypium raimondii (New World cotton)	289	cellular organisms, Eukaryota, Viridiplantae, Streptophyta, Streptophytina, Embryophyta, Tracheophyta, Euphyllophyta, Spermatophyta, Magnoliophyta, Mesangiospermae, eudicotyledons, Gunneridae, Pentapetalae, rosids, malvids, Malvales, Malvaceae, Malvoideae, Gossypium, Gossypium raimondii (New World cotton)				PF01657;	2	IPR002902;IPR038408;	TRANSMEM 264 284 Helical. {ECO:0000256|SAM:Phobius}.	Y	0.531292	1	Y	n16-27c38/39o264-284i	Q6NKQ9	PDLP8	60.94	256	96	4	37	289	25	279	3.48e-111	322	82.03	UniRef100_A0A0D2QP86	Cluster: Uncharacterized protein	2	A0A0D2QP86; A0A1U8JXG4	Gossypium raimondii (New World cotton); Gossypium hirsutum (Upland cotton) (Gossypium mexicanum)	289	1	unreviewed	Y
A0A1U8JXG4	A0A1U8JXG4_GOSHI	unreviewed	cysteine-rich repeat secretory protein 15-like	LOC107911589	Gossypium hirsutum (Upland cotton) (Gossypium mexicanum)	289	cellular organisms, Eukaryota, Viridiplantae, Streptophyta, Streptophytina, Embryophyta, Tracheophyta, Euphyllophyta, Spermatophyta, Magnoliophyta, Mesangiospermae, eudicotyledons, Gunneridae, Pentapetalae, rosids, malvids, Malvales, Malvaceae, Malvoideae, Gossypium, Gossypium hirsutum (Upland cotton) (Gossypium mexicanum)	LOC107911589			PF01657;	2	IPR002902;IPR038408;	TRANSMEM 264 284 Helical. {ECO:0000256|SAM:Phobius}.	Y	0.531292	1	Y	n16-27c38/39o264-284i	Q6NKQ9	PDLP8	60.94	256	96	4	37	289	25	279	3.48e-111	322	82.03	UniRef100_A0A0D2QP86	Cluster: Uncharacterized protein	2	A0A0D2QP86; A0A1U8JXG4	Gossypium raimondii (New World cotton); Gossypium hirsutum (Upland cotton) (Gossypium mexicanum)	289	1	unreviewed	Y
A0A0S3SYA7	A0A0S3SYA7_PHAAN	unreviewed	Uncharacterized protein	Vigan.09G121600 VIGAN_09121600	Vigna angularis var. angularis	289	cellular organisms, Eukaryota, Viridiplantae, Streptophyta, Streptophytina, Embryophyta, Tracheophyta, Euphyllophyta, Spermatophyta, Magnoliophyta, Mesangiospermae, eudicotyledons, Gunneridae, Pentapetalae, rosids, fabids, Fabales, Fabaceae, Papilionoideae, 50 kb inversion clade, NPAAA clade, indigoferoid/millettioid clade, Phaseoleae, Vigna, Phaseolus angularis (Azuki bean) (Vigna angularis), Vi…	Vigan.09G121600			PF01657;	2	IPR002902;IPR038408;	TRANSMEM 264 284 Helical. {ECO:0000256|SAM:Phobius}.	0	0.446833	1	Y	n13-26c34/35o264-284i	Q6NKQ9	PDLP8	60.24	254	98	3	38	288	25	278	4.71e-108	314	79.13	UniRef100_A0A0S3SYA7	Cluster: Uncharacterized protein	1	A0A0S3SYA7	Vigna angularis var. angularis	289	1	unreviewed
A0A1I9LQV4	A0A1I9LQV4_ARATH	unreviewed	Plasmodesmata-located protein 8	PDLP8 At3g60720	Arabidopsis thaliana (Mouse-ear cress)	289	cellular organisms, Eukaryota, Viridiplantae, Streptophyta, Streptophytina, Embryophyta, Tracheophyta, Euphyllophyta, Spermatophyta, Magnoliophyta, Mesangiospermae, eudicotyledons, Gunneridae, Pentapetalae, rosids, malvids, Brassicales, Brassicaceae, Camelineae, Arabidopsis, Arabidopsis thaliana (Mouse-ear cress)	PDLP8		SIGNAL 1 20 {ECO:0000256|SAM:SignalP}.	PF01657;	2	IPR002902;IPR038408;	TRANSMEM 254 274 Helical. {ECO:0000256|SAM:Phobius}.	Y	0.986663	1	Y	n4-14c22/23o254-274i	Q6NKQ9	PDLP8	99.64	279	1	0	1	279	1	279	0	558	99.64	UniRef100_A0A1I9LQV4	Cluster: Plasmodesmata-located protein 8	1	A0A1I9LQV4	Arabidopsis thaliana (Mouse-ear cress)	289	1	unreviewed	Y		redundant PDLP8
A0A1R3JCB0	A0A1R3JCB0_COCAP	unreviewed	Uncharacterized protein	CCACVL1_06844	Corchorus capsularis (Jute)	289	cellular organisms, Eukaryota, Viridiplantae, Streptophyta, Streptophytina, Embryophyta, Tracheophyta, Euphyllophyta, Spermatophyta, Magnoliophyta, Mesangiospermae, eudicotyledons, Gunneridae, Pentapetalae, rosids, malvids, Malvales, Malvaceae, Grewioideae, Apeibeae, Corchorus, Corchorus capsularis (Jute)			SIGNAL 1 15 {ECO:0000256|SAM:SignalP}.	PF01657;	2	IPR002902;IPR038408;	TRANSMEM 260 280 Helical. {ECO:0000256|SAM:Phobius}.	Y	0.983188	1	Y	n5-15c20/21o260-280i	Q0WPN8	PDLP7	63.99	286	92	3	3	288	13	287	4.56e-121	348	75.52	UniRef100_A0A1R3JCB0	Cluster: Uncharacterized protein	1	A0A1R3JCB0	Corchorus capsularis (Jute)	289	1	unreviewed	Y
A0A1S2XQC6	A0A1S2XQC6_CICAR	unreviewed	cysteine-rich repeat secretory protein 15	LOC101492948	Cicer arietinum (Chickpea) (Garbanzo)	289	cellular organisms, Eukaryota, Viridiplantae, Streptophyta, Streptophytina, Embryophyta, Tracheophyta, Euphyllophyta, Spermatophyta, Magnoliophyta, Mesangiospermae, eudicotyledons, Gunneridae, Pentapetalae, rosids, fabids, Fabales, Fabaceae, Papilionoideae, 50 kb inversion clade, NPAAA clade, Hologalegina, IRL clade, Cicereae, Cicer, Cicer arietinum (Chickpea) (Garbanzo)	LOC101492948			PF01657;	2	IPR002902;IPR038408;	TRANSMEM 264 284 Helical. {ECO:0000256|SAM:Phobius}.	Y	0.778926	2	0	i12-29o264-284i	Q6NKQ9	PDLP8	63.78	254	87	5	38	287	25	277	2.13e-111	323	79.92	UniRef100_A0A1S2XQC6	Cluster: cysteine-rich repeat secretory protein 15	1	A0A1S2XQC6	Cicer arietinum (Chickpea) (Garbanzo)	289	1	unreviewed	Y
A0A1S3BH96	A0A1S3BH96_CUCME	unreviewed	cysteine-rich repeat secretory protein 56	LOC103489841	Cucumis melo (Muskmelon)	289	cellular organisms, Eukaryota, Viridiplantae, Streptophyta, Streptophytina, Embryophyta, Tracheophyta, Euphyllophyta, Spermatophyta, Magnoliophyta, Mesangiospermae, eudicotyledons, Gunneridae, Pentapetalae, rosids, fabids, Cucurbitales, Cucurbitaceae, Benincaseae, Cucumis, Cucumis melo (Muskmelon)	LOC103489841		SIGNAL 1 26 {ECO:0000256|SAM:SignalP}.	PF01657;	2	IPR002902;IPR038408;	TRANSMEM 257 277 Helical. {ECO:0000256|SAM:Phobius}.	Y	0.939534	1	Y	n10-21c26/27o257-277i	Q6NM73	PDLP2	53.07	277	112	2	25	284	28	303	9.29e-99	292	73.65	UniRef100_A0A1S3BH96	Cluster: cysteine-rich repeat secretory protein 56	1	A0A1S3BH96	Cucumis melo (Muskmelon)	289	1	unreviewed	Y
A0A1S3VD28	A0A1S3VD28_VIGRR	unreviewed	cysteine-rich repeat secretory protein 15	LOC106773921	Vigna radiata var. radiata (Mung bean) (Phaseolus aureus)	289	cellular organisms, Eukaryota, Viridiplantae, Streptophyta, Streptophytina, Embryophyta, Tracheophyta, Euphyllophyta, Spermatophyta, Magnoliophyta, Mesangiospermae, eudicotyledons, Gunneridae, Pentapetalae, rosids, fabids, Fabales, Fabaceae, Papilionoideae, 50 kb inversion clade, NPAAA clade, indigoferoid/millettioid clade, Phaseoleae, Vigna, Vigna radiata (Mung bean), Vigna radiata var. radiata …	LOC106773921			PF01657;	2	IPR002902;IPR038408;	TRANSMEM 264 284 Helical. {ECO:0000256|SAM:Phobius}.	0	0.350305	1	0	o264-284i	Q6NKQ9	PDLP8	61.42	254	95	3	38	288	25	278	7.59e-110	319	79.13	UniRef100_A0A1S3VD28	Cluster: cysteine-rich repeat secretory protein 15	1	A0A1S3VD28	Vigna radiata var. radiata (Mung bean) (Phaseolus aureus)	289	1	unreviewed	Y
A0A1U8GTL6	A0A1U8GTL6_CAPAN	unreviewed	LOW QUALITY PROTEIN: cysteine-rich repeat secretory protein 60-like	LOC107872367	Capsicum annuum (Bell pepper)	289	cellular organisms, Eukaryota, Viridiplantae, Streptophyta, Streptophytina, Embryophyta, Tracheophyta, Euphyllophyta, Spermatophyta, Magnoliophyta, Mesangiospermae, eudicotyledons, Gunneridae, Pentapetalae, asterids, lamiids, Solanales, Solanaceae, Solanoideae, Capsiceae, Capsicum (peppers), Capsicum annuum (Bell pepper)	LOC107872367			PF01657;	2	IPR002902;IPR038408;	TRANSMEM 7 24 Helical. {ECO:0000256|SAM:Phobius}.; TRANSMEM 260 280 Helical. {ECO:0000256|SAM:Phobius}.	Y	0.961052	2	0	i7-24o260-280i	Q0WPN8	PDLP7	59.45	291	109	2	1	288	3	287	2.79e-113	328	73.54	UniRef100_A0A1U8GTL6	Cluster: LOW QUALITY PROTEIN: cysteine-rich repeat secretory protein 60-like	1	A0A1U8GTL6	Capsicum annuum (Bell pepper)	289	1	unreviewed
A0A1U8HHW2	A0A1U8HHW2_GOSHI	unreviewed	cysteine-rich repeat secretory protein 12-like isoform X2	LOC107886281	Gossypium hirsutum (Upland cotton) (Gossypium mexicanum)	289	cellular organisms, Eukaryota, Viridiplantae, Streptophyta, Streptophytina, Embryophyta, Tracheophyta, Euphyllophyta, Spermatophyta, Magnoliophyta, Mesangiospermae, eudicotyledons, Gunneridae, Pentapetalae, rosids, malvids, Malvales, Malvaceae, Malvoideae, Gossypium, Gossypium hirsutum (Upland cotton) (Gossypium mexicanum)	LOC107886281		SIGNAL 1 32 {ECO:0000256|SAM:SignalP}.	PF01657;	2	IPR002902;IPR038408;	TRANSMEM 258 278 Helical. {ECO:0000256|SAM:Phobius}.	Y	0.906542	1	Y	n8-27c32/33o258-278i	Q9ZU94	PDLP6	60.56	284	98	5	17	289	7	287	1.02e-117	339	76.06	UniRef100_A0A1U8HHW2	Cluster: cysteine-rich repeat secretory protein 12-like isoform X2	1	A0A1U8HHW2	Gossypium hirsutum (Upland cotton) (Gossypium mexicanum)	289	1	unreviewed	Y
A0A1U8JWA4	A0A1U8JWA4_GOSHI	unreviewed	cysteine-rich repeat secretory protein 12-like isoform X2	LOC107909869	Gossypium hirsutum (Upland cotton) (Gossypium mexicanum)	289	cellular organisms, Eukaryota, Viridiplantae, Streptophyta, Streptophytina, Embryophyta, Tracheophyta, Euphyllophyta, Spermatophyta, Magnoliophyta, Mesangiospermae, eudicotyledons, Gunneridae, Pentapetalae, rosids, malvids, Malvales, Malvaceae, Malvoideae, Gossypium, Gossypium hirsutum (Upland cotton) (Gossypium mexicanum)	LOC107909869		SIGNAL 1 32 {ECO:0000256|SAM:SignalP}.	PF01657;	2	IPR002902;IPR038408;	TRANSMEM 258 278 Helical. {ECO:0000256|SAM:Phobius}.	Y	0.909934	1	Y	n8-27c32/33o258-278i	Q9ZU94	PDLP6	60.56	284	98	5	17	289	7	287	1.46e-117	339	76.06	UniRef100_A0A1U8JWA4	Cluster: cysteine-rich repeat secretory protein 12-like isoform X2	1	A0A1U8JWA4	Gossypium hirsutum (Upland cotton) (Gossypium mexicanum)	289	1	unreviewed	Y
A0A1U8K441	A0A1U8K441_GOSHI	unreviewed	cysteine-rich repeat secretory protein 15-like	LOC107911903 LOC107941744	Gossypium hirsutum (Upland cotton) (Gossypium mexicanum)	289	cellular organisms, Eukaryota, Viridiplantae, Streptophyta, Streptophytina, Embryophyta, Tracheophyta, Euphyllophyta, Spermatophyta, Magnoliophyta, Mesangiospermae, eudicotyledons, Gunneridae, Pentapetalae, rosids, malvids, Malvales, Malvaceae, Malvoideae, Gossypium, Gossypium hirsutum (Upland cotton) (Gossypium mexicanum)	LOC107911903			PF01657;	2	IPR002902;IPR038408;	TRANSMEM 264 284 Helical. {ECO:0000256|SAM:Phobius}.	Y	0.531292	1	Y	n16-27c38/39o264-284i	Q6NKQ9	PDLP8	60.94	256	96	4	37	289	25	279	2.46e-111	323	81.64	UniRef100_A0A1U8K441	Cluster: cysteine-rich repeat secretory protein 15-like	1	A0A1U8K441	Gossypium hirsutum (Upland cotton) (Gossypium mexicanum)	289	1	unreviewed	Y
A0A2C9VTF3	A0A2C9VTF3_MANES	unreviewed	Uncharacterized protein	MANES_05G047800	Manihot esculenta (Cassava) (Jatropha manihot)	289	cellular organisms, Eukaryota, Viridiplantae, Streptophyta, Streptophytina, Embryophyta, Tracheophyta, Euphyllophyta, Spermatophyta, Magnoliophyta, Mesangiospermae, eudicotyledons, Gunneridae, Pentapetalae, rosids, fabids, Malpighiales, Euphorbiaceae, Crotonoideae, Manihoteae, Manihot, Manihot esculenta (Cassava) (Jatropha manihot)				PF01657;	2	IPR002902;IPR038408;	TRANSMEM 264 284 Helical. {ECO:0000256|SAM:Phobius}.	0	0.378013	1	Y	n15-30c39/40o264-284i	Q6NKQ9	PDLP8	65.35	254	85	3	38	288	25	278	5.76e-123	352	85.43	UniRef100_A0A2C9VTF3	Cluster: Uncharacterized protein	1	A0A2C9VTF3	Manihot esculenta (Cassava) (Jatropha manihot)	289	1	unreviewed	Y
A0A2Z6MAK0	A0A2Z6MAK0_TRISU	unreviewed	Uncharacterized protein	TSUD_336550	Trifolium subterraneum (Subterranean clover)	289	cellular organisms, Eukaryota, Viridiplantae, Streptophyta, Streptophytina, Embryophyta, Tracheophyta, Euphyllophyta, Spermatophyta, Magnoliophyta, Mesangiospermae, eudicotyledons, Gunneridae, Pentapetalae, rosids, fabids, Fabales, Fabaceae, Papilionoideae, 50 kb inversion clade, NPAAA clade, Hologalegina, IRL clade, Trifolieae, Trifolium, Trifolium subterraneum (Subterranean clover)			SIGNAL 1 24 {ECO:0000256|SAM:SignalP}.	PF01657;	2	IPR002902;IPR038408;	TRANSMEM 258 278 Helical. {ECO:0000256|SAM:Phobius}.	Y	0.76903	1	Y	n9-16c24/25o258-278i	Q8GXV7	PDLP1	52.14	280	114	6	27	289	24	300	8.9e-86	259	67.14	UniRef100_A0A2Z6MAK0	Cluster: Uncharacterized protein	1	A0A2Z6MAK0	Trifolium subterraneum (Subterranean clover)	289	1	unreviewed
A0A3B6B1T4	A0A3B6B1T4_WHEAT	unreviewed	Uncharacterized protein		Triticum aestivum (Wheat)	289	cellular organisms, Eukaryota, Viridiplantae, Streptophyta, Streptophytina, Embryophyta, Tracheophyta, Euphyllophyta, Spermatophyta, Magnoliophyta, Mesangiospermae, Liliopsida, Petrosaviidae, commelinids, Poales, Poaceae, BOP clade, Pooideae, Triticodae, Triticeae, Triticinae, Triticum, Triticum aestivum (Wheat)				PF01657;	2	IPR002902;IPR038408;	TRANSMEM 265 285 Helical. {ECO:0000256|SAM:Phobius}.	Y	0.535737	1	Y	n22-33c41/42o265-285i	Q6NKQ9	PDLP8	46.64	253	129	2	42	288	25	277	1.13e-86	260	71.54	UniRef100_A0A3B6B1T4	Cluster: Uncharacterized protein	1	A0A3B6B1T4	Triticum aestivum (Wheat)	289	1	unreviewed	Y
C5WYW6	C5WYW6_SORBI	unreviewed	Uncharacterized protein	SORBI_3001G509800	Sorghum bicolor (Sorghum) (Sorghum vulgare)	289	cellular organisms, Eukaryota, Viridiplantae, Streptophyta, Streptophytina, Embryophyta, Tracheophyta, Euphyllophyta, Spermatophyta, Magnoliophyta, Mesangiospermae, Liliopsida, Petrosaviidae, commelinids, Poales, Poaceae, PACMAD clade, Panicoideae, Andropogonodae, Andropogoneae, Sorghinae, Sorghum, Sorghum bicolor (Sorghum) (Sorghum vulgare)			SIGNAL 1 27 {ECO:0000256|SAM:SignalP}.	PF01657;	2	IPR002902;IPR038408;	TRANSMEM 259 279 Helical. {ECO:0000256|SAM:Phobius}.	Y	0.996157	1	Y	n9-19c27/28o259-279i	O22784	PDLP3	45.31	309	144	7	1	289	1	304	8.17e-85	256	62.46	UniRef100_C5WYW6	Cluster: Uncharacterized protein	1	C5WYW6	Sorghum bicolor (Sorghum) (Sorghum vulgare)	289	1	unreviewed	Y
C5YCY9	C5YCY9_SORBI	unreviewed	Uncharacterized protein	SORBI_3006G161200	Sorghum bicolor (Sorghum) (Sorghum vulgare)	289	cellular organisms, Eukaryota, Viridiplantae, Streptophyta, Streptophytina, Embryophyta, Tracheophyta, Euphyllophyta, Spermatophyta, Magnoliophyta, Mesangiospermae, Liliopsida, Petrosaviidae, commelinids, Poales, Poaceae, PACMAD clade, Panicoideae, Andropogonodae, Andropogoneae, Sorghinae, Sorghum, Sorghum bicolor (Sorghum) (Sorghum vulgare)				PF01657;	2	IPR002902;IPR038408;	TRANSMEM 265 285 Helical. {ECO:0000256|SAM:Phobius}.	Y	0.611949	1	Y	n12-23c31/32o265-285i	Q6NKQ9	PDLP8	48.44	256	122	4	36	288	29	277	4.38e-87	261	70.7	UniRef100_C5YCY9	Cluster: Uncharacterized protein	1	C5YCY9	Sorghum bicolor (Sorghum) (Sorghum vulgare)	289	1	unreviewed	Y
V7AMU9	V7AMU9_PHAVU	unreviewed	Uncharacterized protein	PHAVU_010G079800g	Phaseolus vulgaris (Kidney bean) (French bean)	289	cellular organisms, Eukaryota, Viridiplantae, Streptophyta, Streptophytina, Embryophyta, Tracheophyta, Euphyllophyta, Spermatophyta, Magnoliophyta, Mesangiospermae, eudicotyledons, Gunneridae, Pentapetalae, rosids, fabids, Fabales, Fabaceae, Papilionoideae, 50 kb inversion clade, NPAAA clade, indigoferoid/millettioid clade, Phaseoleae, Phaseolus, Phaseolus vulgaris (Kidney bean) (French bean)				PF01657;	2	IPR002902;IPR038408;	TRANSMEM 12 33 Helical. {ECO:0000256|SAM:Phobius}.; TRANSMEM 264 284 Helical. {ECO:0000256|SAM:Phobius}.	0	0.301015	2	0	i12-33o264-284i	Q6NKQ9	PDLP8	62.6	254	92	3	38	288	25	278	8.92e-111	321	79.92	UniRef100_V7AMU9	Cluster: Uncharacterized protein	1	V7AMU9	Phaseolus vulgaris (Kidney bean) (French bean)	289	1	unreviewed	Y
A0A068U023	A0A068U023_COFCA	unreviewed	Uncharacterized protein	GSCOC_T00036758001	Coffea canephora (Robusta coffee)	288	cellular organisms, Eukaryota, Viridiplantae, Streptophyta, Streptophytina, Embryophyta, Tracheophyta, Euphyllophyta, Spermatophyta, Magnoliophyta, Mesangiospermae, eudicotyledons, Gunneridae, Pentapetalae, asterids, lamiids, Gentianales, Rubiaceae, Ixoroideae, Gardenieae complex, Bertiereae - Coffeeae clade, Coffeeae, Coffea, Coffea canephora (Robusta coffee)			SIGNAL 1 31 {ECO:0000256|SAM:SignalP}.	PF01657;	2	IPR002902;IPR038408;	TRANSMEM 259 279 Helical. {ECO:0000256|SAM:Phobius}.	Y	0.945157	1	Y	n12-27c31/32o259-279i	Q0WPN8	PDLP7	62.64	265	93	3	7	267	5	267	7.29e-116	335	75.85	UniRef100_A0A068U023	Cluster: Uncharacterized protein	1	A0A068U023	Coffea canephora (Robusta coffee)	288	1	unreviewed
A0A0B0NFR5	A0A0B0NFR5_GOSAR	unreviewed	Cysteine-rich repeat secretory 12-like protein	F383_17665	Gossypium arboreum (Tree cotton) (Gossypium nanking)	288	cellular organisms, Eukaryota, Viridiplantae, Streptophyta, Streptophytina, Embryophyta, Tracheophyta, Euphyllophyta, Spermatophyta, Magnoliophyta, Mesangiospermae, eudicotyledons, Gunneridae, Pentapetalae, rosids, malvids, Malvales, Malvaceae, Malvoideae, Gossypium, Gossypium arboreum (Tree cotton) (Gossypium nanking)			SIGNAL 1 27 {ECO:0000256|SAM:SignalP}.	PF01657;	2	IPR002902;IPR038408;	TRANSMEM 257 278 Helical. {ECO:0000256|SAM:Phobius}.	Y	0.994528	1	Y	n10-22c27/28o257-278i	Q9ZU94	PDLP6	60.92	284	102	4	12	288	7	288	7.39e-118	340	76.76	UniRef100_A0A0B0NFR5	Cluster: Cysteine-rich repeat secretory 12-like protein	2	A0A0B0NFR5; A0A1U8NH80	Gossypium arboreum (Tree cotton) (Gossypium nanking); Gossypium hirsutum (Upland cotton) (Gossypium mexicanum)	288	1	unreviewed
A0A1U8NH80	A0A1U8NH80_GOSHI	unreviewed	cysteine-rich repeat secretory protein 12-like	LOC107948389	Gossypium hirsutum (Upland cotton) (Gossypium mexicanum)	288	cellular organisms, Eukaryota, Viridiplantae, Streptophyta, Streptophytina, Embryophyta, Tracheophyta, Euphyllophyta, Spermatophyta, Magnoliophyta, Mesangiospermae, eudicotyledons, Gunneridae, Pentapetalae, rosids, malvids, Malvales, Malvaceae, Malvoideae, Gossypium, Gossypium hirsutum (Upland cotton) (Gossypium mexicanum)	LOC107948389		SIGNAL 1 27 {ECO:0000256|SAM:SignalP}.	PF01657;	2	IPR002902;IPR038408;	TRANSMEM 257 278 Helical. {ECO:0000256|SAM:Phobius}.	Y	0.994528	1	Y	n10-22c27/28o257-278i	Q9ZU94	PDLP6	60.92	284	102	4	12	288	7	288	7.39e-118	340	76.76	UniRef100_A0A0B0NFR5	Cluster: Cysteine-rich repeat secretory 12-like protein	2	A0A0B0NFR5; A0A1U8NH80	Gossypium arboreum (Tree cotton) (Gossypium nanking); Gossypium hirsutum (Upland cotton) (Gossypium mexicanum)	288	1	unreviewed	Y
A0A0D2Q7Y6	A0A0D2Q7Y6_GOSRA	unreviewed	Uncharacterized protein	B456_002G173300	Gossypium raimondii (New World cotton)	288	cellular organisms, Eukaryota, Viridiplantae, Streptophyta, Streptophytina, Embryophyta, Tracheophyta, Euphyllophyta, Spermatophyta, Magnoliophyta, Mesangiospermae, eudicotyledons, Gunneridae, Pentapetalae, rosids, malvids, Malvales, Malvaceae, Malvoideae, Gossypium, Gossypium raimondii (New World cotton)			SIGNAL 1 27 {ECO:0000256|SAM:SignalP}.	PF01657;	2	IPR002902;IPR038408;	TRANSMEM 257 278 Helical. {ECO:0000256|SAM:Phobius}.	Y	0.995915	1	Y	n10-22c27/28o257-278i	Q9ZU94	PDLP6	62.46	293	97	5	3	288	2	288	1.24e-122	352	76.79	UniRef100_A0A0D2Q7Y6	Cluster: Uncharacterized protein	1	A0A0D2Q7Y6	Gossypium raimondii (New World cotton)	288	1	unreviewed	Y
A0A1S3TP43	A0A1S3TP43_VIGRR	unreviewed	cysteine-rich repeat secretory protein 56 isoform X2	LOC106757378	Vigna radiata var. radiata (Mung bean) (Phaseolus aureus)	288	cellular organisms, Eukaryota, Viridiplantae, Streptophyta, Streptophytina, Embryophyta, Tracheophyta, Euphyllophyta, Spermatophyta, Magnoliophyta, Mesangiospermae, eudicotyledons, Gunneridae, Pentapetalae, rosids, fabids, Fabales, Fabaceae, Papilionoideae, 50 kb inversion clade, NPAAA clade, indigoferoid/millettioid clade, Phaseoleae, Vigna, Vigna radiata (Mung bean), Vigna radiata var. radiata …	LOC106757378		SIGNAL 1 30 {ECO:0000256|SAM:SignalP}.	PF01657;	2	IPR002902;IPR038408;	TRANSMEM 257 277 Helical. {ECO:0000256|SAM:Phobius}.	Y	0.993382	1	Y	n12-23c30/31o257-277i	Q8GXV7	PDLP1	48.74	277	121	5	31	287	24	299	2.45e-83	252	67.51	UniRef100_A0A1S3TP43	Cluster: cysteine-rich repeat secretory protein 56 isoform X2	1	A0A1S3TP43	Vigna radiata var. radiata (Mung bean) (Phaseolus aureus)	288	1	unreviewed	Y
A0A1S3UZX1	A0A1S3UZX1_VIGRR	unreviewed	cysteine-rich repeat secretory protein 11	LOC106770342	Vigna radiata var. radiata (Mung bean) (Phaseolus aureus)	288	cellular organisms, Eukaryota, Viridiplantae, Streptophyta, Streptophytina, Embryophyta, Tracheophyta, Euphyllophyta, Spermatophyta, Magnoliophyta, Mesangiospermae, eudicotyledons, Gunneridae, Pentapetalae, rosids, fabids, Fabales, Fabaceae, Papilionoideae, 50 kb inversion clade, NPAAA clade, indigoferoid/millettioid clade, Phaseoleae, Vigna, Vigna radiata (Mung bean), Vigna radiata var. radiata …	LOC106770342		SIGNAL 1 26 {ECO:0000256|SAM:SignalP}.	PF01657;	2	IPR002902;IPR038408;	TRANSMEM 257 277 Helical. {ECO:0000256|SAM:Phobius}.	Y	0.989107	1	Y	n11-21c26/27o257-277i	O22784	PDLP3	47.86	303	135	6	7	288	4	304	2.31e-88	265	66.01	UniRef100_A0A1S3UZX1	Cluster: cysteine-rich repeat secretory protein 11	1	A0A1S3UZX1	Vigna radiata var. radiata (Mung bean) (Phaseolus aureus)	288	1	unreviewed	Y
A0A218W5J8	A0A218W5J8_PUNGR	unreviewed	Uncharacterized protein	CDL15_Pgr010751	Punica granatum (Pomegranate)	288	cellular organisms, Eukaryota, Viridiplantae, Streptophyta, Streptophytina, Embryophyta, Tracheophyta, Euphyllophyta, Spermatophyta, Magnoliophyta, Mesangiospermae, eudicotyledons, Gunneridae, Pentapetalae, rosids, malvids, Myrtales, Lythraceae, Punica, Punica granatum (Pomegranate)			SIGNAL 1 26 {ECO:0000256|SAM:SignalP}.	PF01657;	2	IPR002902;IPR038408;	TRANSMEM 257 278 Helical. {ECO:0000256|SAM:Phobius}.	Y	0.991726	1	Y	n9-20c26/27o257-278i	Q9ZU94	PDLP6	58.16	282	108	4	14	288	10	288	1.23e-114	332	75.53	UniRef100_A0A218W5J8	Cluster: Uncharacterized protein	1	A0A218W5J8	Punica granatum (Pomegranate)	288	1	unreviewed
A0A2G5CZ38	A0A2G5CZ38_AQUCA	unreviewed	Uncharacterized protein	AQUCO_03400240v1	Aquilegia coerulea (Rocky mountain columbine)	288	cellular organisms, Eukaryota, Viridiplantae, Streptophyta, Streptophytina, Embryophyta, Tracheophyta, Euphyllophyta, Spermatophyta, Magnoliophyta, Mesangiospermae, eudicotyledons, early-diverging eudicotyledons, Ranunculales, Ranunculaceae, Thalictroideae, Aquilegia, Aquilegia coerulea (Rocky mountain columbine)			SIGNAL 1 25 {ECO:0000256|SAM:SignalP}.	PF01657;	2	IPR002902;IPR038408;	TRANSMEM 257 279 Helical. {ECO:0000256|SAM:Phobius}.	Y	0.993586	1	Y	n5-20c25/26o257-279i	Q0WPN8	PDLP7	59.34	273	91	6	4	266	5	267	6.7e-103	302	72.16	UniRef100_A0A2G5CZ38	Cluster: Uncharacterized protein	1	A0A2G5CZ38	Aquilegia coerulea (Rocky mountain columbine)	288	1	unreviewed	Y
A0A2H5NPS4	A0A2H5NPS4_CITUN	unreviewed	Uncharacterized protein	CUMW_063210	Citrus unshiu (Satsuma mandarin) (Citrus nobilis var. unshiu)	288	cellular organisms, Eukaryota, Viridiplantae, Streptophyta, Streptophytina, Embryophyta, Tracheophyta, Euphyllophyta, Spermatophyta, Magnoliophyta, Mesangiospermae, eudicotyledons, Gunneridae, Pentapetalae, rosids, malvids, Sapindales, Rutaceae, Aurantioideae, Citrus, Citrus unshiu (Satsuma mandarin) (Citrus nobilis var. unshiu)				PF01657;	2	IPR002902;IPR038408;	TRANSMEM 12 31 Helical. {ECO:0000256|SAM:Phobius}.; TRANSMEM 262 282 Helical. {ECO:0000256|SAM:Phobius}.	0	0.157443	2	0	i12-31o262-282i	Q6NKQ9	PDLP8	65.88	255	84	3	36	287	25	279	1.91e-126	361	85.49	UniRef100_A0A2H5NPS4	Cluster: Uncharacterized protein	1	A0A2H5NPS4	Citrus unshiu (Satsuma mandarin) (Citrus nobilis var. unshiu)	288	1	unreviewed	Y
A0A2K1XRG1	A0A2K1XRG1_POPTR	unreviewed	Uncharacterized protein	POPTR_014G067000	Populus trichocarpa (Western balsam poplar) (Populus balsamifera subsp. trichocarpa)	288	cellular organisms, Eukaryota, Viridiplantae, Streptophyta, Streptophytina, Embryophyta, Tracheophyta, Euphyllophyta, Spermatophyta, Magnoliophyta, Mesangiospermae, eudicotyledons, Gunneridae, Pentapetalae, rosids, fabids, Malpighiales, Salicaceae, Saliceae, Populus (poplars), Populus trichocarpa (Western balsam poplar) (Populus balsamifera subsp. trichocarpa)				PF01657;	2	IPR002902;IPR038408;	TRANSMEM 263 283 Helical. {ECO:0000256|SAM:Phobius}.	0	0.493347	1	Y	n19-30c38/39o263-283i	Q6NKQ9	PDLP8	65.1	255	86	3	37	288	25	279	1.09e-118	341	82.75	UniRef100_A0A2K1XRG1	Cluster: Uncharacterized protein	1	A0A2K1XRG1	Populus trichocarpa (Western balsam poplar) (Populus balsamifera subsp. trichocarpa)	288	1	unreviewed	Y
A0A2K3NZ55	A0A2K3NZ55_TRIPR	unreviewed	Uncharacterized protein	L195_g004843	Trifolium pratense (Red clover)	288	cellular organisms, Eukaryota, Viridiplantae, Streptophyta, Streptophytina, Embryophyta, Tracheophyta, Euphyllophyta, Spermatophyta, Magnoliophyta, Mesangiospermae, eudicotyledons, Gunneridae, Pentapetalae, rosids, fabids, Fabales, Fabaceae, Papilionoideae, 50 kb inversion clade, NPAAA clade, Hologalegina, IRL clade, Trifolieae, Trifolium, Trifolium pratense (Red clover)			SIGNAL 1 24 {ECO:0000256|SAM:SignalP}.	PF01657;	2	IPR002902;IPR038408;	TRANSMEM 257 277 Helical. {ECO:0000256|SAM:Phobius}.	Y	0.810866	1	Y	n9-16c24/25o257-277i	Q8GXV7	PDLP1	53.41	279	111	6	27	288	24	300	2.49e-88	265	68.82	UniRef100_A0A2K3NZ55	Cluster: Uncharacterized protein	1	A0A2K3NZ55	Trifolium pratense (Red clover)	288	1	unreviewed
A0A2P5XT12	A0A2P5XT12_GOSBA	unreviewed	Uncharacterized protein	GOBAR_AA14189	Gossypium barbadense (Sea-island cotton) (Egyptian cotton)	288	cellular organisms, Eukaryota, Viridiplantae, Streptophyta, Streptophytina, Embryophyta, Tracheophyta, Euphyllophyta, Spermatophyta, Magnoliophyta, Mesangiospermae, eudicotyledons, Gunneridae, Pentapetalae, rosids, malvids, Malvales, Malvaceae, Malvoideae, Gossypium, Gossypium barbadense (Sea-island cotton) (Egyptian cotton)			SIGNAL 1 27 {ECO:0000256|SAM:SignalP}.	PF01657;	2	IPR002902;IPR038408;	TRANSMEM 257 278 Helical. {ECO:0000256|SAM:Phobius}.	Y	0.994528	1	Y	n10-22c27/28o257-278i	Q9ZU94	PDLP6	61.27	284	101	4	12	288	7	288	1.77e-118	341	76.41	UniRef100_A0A2P5XT12	Cluster: Uncharacterized protein	1	A0A2P5XT12	Gossypium barbadense (Sea-island cotton) (Egyptian cotton)	288	1	unreviewed
A0A2S3IUS7	A0A2S3IUS7_9POAL	unreviewed	Uncharacterized protein	PAHAL_9G610800	Panicum hallii	288	cellular organisms, Eukaryota, Viridiplantae, Streptophyta, Streptophytina, Embryophyta, Tracheophyta, Euphyllophyta, Spermatophyta, Magnoliophyta, Mesangiospermae, Liliopsida, Petrosaviidae, commelinids, Poales, Poaceae, PACMAD clade, Panicoideae, Panicodae, Paniceae, Panicinae, Panicum, Panicum sect. Panicum, Panicum hallii			SIGNAL 1 28 {ECO:0000256|SAM:SignalP}.	PF01657;	2	IPR002902;IPR038408;	TRANSMEM 258 278 Helical. {ECO:0000256|SAM:Phobius}.	Y	0.914851	1	Y	n9-20c28/29o258-278i	Q6NM73	PDLP2	45.31	309	143	5	1	287	1	305	6.13e-84	254	61.49	UniRef100_A0A3L6S7M1	Cluster: Cysteine-rich repeat secretory protein 11-like	2	A0A3L6S7M1; A0A2S3IUS7	Panicum miliaceum (Proso millet) (Broomcorn millet); Panicum hallii	288	1	unreviewed
A0A2T7CHT7	A0A2T7CHT7_9POAL	unreviewed	Uncharacterized protein	GQ55_9G620300	Panicum hallii var. hallii	288	cellular organisms, Eukaryota, Viridiplantae, Streptophyta, Streptophytina, Embryophyta, Tracheophyta, Euphyllophyta, Spermatophyta, Magnoliophyta, Mesangiospermae, Liliopsida, Petrosaviidae, commelinids, Poales, Poaceae, PACMAD clade, Panicoideae, Panicodae, Paniceae, Panicinae, Panicum, Panicum sect. Panicum, Panicum hallii, Panicum hallii var. hallii			SIGNAL 1 28 {ECO:0000256|SAM:SignalP}.	PF01657;	2	IPR002902;IPR038408;	TRANSMEM 258 278 Helical. {ECO:0000256|SAM:Phobius}.	Y	0.941887	1	Y	n9-20c28/29o258-278i	Q6NM73	PDLP2	45.4	304	141	4	5	287	6	305	7.07e-84	254	61.18	UniRef100_A0A2T7CHT7	Cluster: Uncharacterized protein	1	A0A2T7CHT7	Panicum hallii var. hallii	288	1	unreviewed	Y
I1H9X2	I1H9X2_BRADI	unreviewed	Uncharacterized protein	100821998 BRADI_1g75700v3	Brachypodium distachyon (Purple false brome) (Trachynia distachya)	288	cellular organisms, Eukaryota, Viridiplantae, Streptophyta, Streptophytina, Embryophyta, Tracheophyta, Euphyllophyta, Spermatophyta, Magnoliophyta, Mesangiospermae, Liliopsida, Petrosaviidae, commelinids, Poales, Poaceae, BOP clade, Pooideae, Brachypodieae, Brachypodium (false bromes), Brachypodium distachyon (Purple false brome) (Trachynia distachya)	100821998		SIGNAL 1 29 {ECO:0000256|SAM:SignalP}.	PF01657;	2	IPR002902;IPR038408;	TRANSMEM 258 278 Helical. {ECO:0000256|SAM:Phobius}.	Y	0.982134	1	Y	n10-21c29/30o258-278i	Q6NM73	PDLP2	47.29	277	119	6	35	288	35	307	1e-80	246	63.54	UniRef100_I1H9X2	Cluster: Uncharacterized protein	1	I1H9X2	Brachypodium distachyon (Purple false brome) (Trachynia distachya)	288	1	unreviewed	Y
Q9ZU94	PDLP6_ARATH	reviewed	Plasmodesmata-located protein 6 (PD-located protein 6) (Cysteine-rich repeat secretory protein 12)	PDLP6 CRRSP12 At2g01660 T8O11.17	Arabidopsis thaliana (Mouse-ear cress)	288	cellular organisms, Eukaryota, Viridiplantae, Streptophyta, Streptophytina, Embryophyta, Tracheophyta, Euphyllophyta, Spermatophyta, Magnoliophyta, Mesangiospermae, eudicotyledons, Gunneridae, Pentapetalae, rosids, malvids, Brassicales, Brassicaceae, Camelineae, Arabidopsis, Arabidopsis thaliana (Mouse-ear cress)	PDLP6		SIGNAL 1 22 {ECO:0000255}.	PF01657;	2	IPR002902;IPR038408;	TRANSMEM 257 277 Helical. {ECO:0000255}.	Y	0.997585	1	Y	n6-17c22/23o257-278i	Q9ZU94	PDLP6	100	288	0	0	1	288	1	288	0	579	100	UniRef100_Q9ZU94	Cluster: Plasmodesmata-located protein 6	1	Q9ZU94	Arabidopsis thaliana (Mouse-ear cress)	288	1	reviewed	Y
A0A0K9NUD6	A0A0K9NUD6_ZOSMR	unreviewed	Uncharacterized protein	ZOSMA_66G00720	Zostera marina (Eelgrass)	287	cellular organisms, Eukaryota, Viridiplantae, Streptophyta, Streptophytina, Embryophyta, Tracheophyta, Euphyllophyta, Spermatophyta, Magnoliophyta, Mesangiospermae, Liliopsida, Alismatales, Zosteraceae, Zostera, Zostera marina (Eelgrass)			SIGNAL 1 19 {ECO:0000256|SAM:SignalP}.	PF01657;	2	IPR002902;IPR038408;	TRANSMEM 256 276 Helical. {ECO:0000256|SAM:Phobius}.	Y	0.99847	1	Y	n4-14c19/20o256-276i	Q9ZU94	PDLP6	39.3	285	161	6	4	284	9	285	5.61e-62	197	57.19	UniRef100_A0A0K9NUD6	Cluster: Uncharacterized protein	1	A0A0K9NUD6	Zostera marina (Eelgrass)	287	1	unreviewed
[truncated: 200 more rows]

## Sheet: PDLPfinalsetRP
UniProtKB															SignalP-5.0		Phobius			NCBI BLASTp													UniRef100								KW reference proteome	Is in HMMER search output?
Entry	Entry name	Status	Protein names	Gene names	Organism	Length	Taxonomic lineage (ALL)	Gene names (primary )	Fragment	Signal peptide	Cross-reference (Pfam)	#Pfam hits	Cross-reference (InterPro)	Transmembrane	Signal peptide	Probability	Transmembrane	Signal peptide	PREDICTION	best blasthit	best hit name	%identity	alignment length	mismatches	gap opens	Qstart	Qend	Sstart	Send	Evalue	Score	%positives	Cluster ID	Cluster name	Size	Cluster members	Organisms	Length	Identity
[truncated: 491 more rows]
