# Supplementary material for: An evolutionarily conserved motif is required for Plasmodesmata-located protein 5 to regulate cell-to-cell movement
Source: Commun Biol. 2020 Jun 5;3:291. doi: 10.1038/s42003-020-1007-0 (PMC7275062; doi:10.1038/s42003-020-1007-0)
Supplement: Supplementary file 4 — Supplementary Data 2 [file 42003_2020_1007_MOESM4_ESM.xlsx]

## Sheet: Sheet1
Supplementary Data 2. TMD dimerization prediction results using TMDOCK web server (https://membranome.org/tmdock).
Construct	Total # of dimer models a	Mode	AA sequence of TMD with flanking residues b	ΔGassoc	Interhelical	Interhelical distance (Å)
				(kcal/mol) c	angle (°)
PDLP5	3	RH	VGKTLAIIIGIVTLIILLVVFLAFVGKCC	-5.2	-57	6.2
		LH	VGKTLAIIIGIVTLIILLVVFLAFVGKCC	-1.1	25	9.8
		RH	VGKTLAIIIGIVTLIILLVVFLAFVGKCC	-1.3	-7	7.3
ACR4	9	RH	LQLPIATAEIGFALFLVAVVSITAALYIRYRLR	-5.4	-50	7.2
		LH	LQLPIATAEIGFALFLVAVVSITAALYIRYRLR-	-2.5	15	10
		LH	LQLPIATAEIGFALFLVAVVSITAALYIRYRLR	-3.3	23	9
BAK1	0	n. a.	RITGAIAGGVAAGAALLFAVPAIALAWWRR	n. a.	n. a.	n. a.
PDLP5ATM	3	LH	GKTPIATAEIGFALFLVAVVSITAALYIRYRLR	-2.6	16	9.7
		LH	GKTPIATAEIGFALFLVAVVSITAALYIRYRLR	-2	19	9.3
		LH	GKTPIATAEIGFALFLVAVVSITAALYIRYRLR	-1.7	26	8.9
PDLP5BTM	0	n. a.	VGKTIAGGVAAGAALLFAVPAIALAWWGKCCRKL	n. a.	n. a.	n. a.
PDLP5AG-VV	1	LH	VGKTLVIIIVIVTLIILLVVFLAFVGKCC	-5	21	9.2
PDLP5L278A	3	RH	VGKTLAIIIGIVTLIILAVVFLAFVGKCC	-5.5	-58	6.1
		LH	VGKTLAIIIGIVTLIILAVVFLAFVGKCC	-3.2	73	6.8
		LH	VGKTLAIIIGIVTLIILAVVFLAFVGKCC	-2.4	23	9.4
PDLP5TM23	0	n. a.	VGKTIPIAVGGALAGLVLIVLIAYLVGGKCC	n. a.	n. a.	n. a.
PDLP5TM20	0	n. a.	VGKTIPIAVGGALAGLVLIVLIAYGKCC	n. a.	n. a.	n. a.
PDLP5TM20	0	n. a.	VGKTIPIAVGGALAGLVLIVLGKCC	n. a.	n. a.	n. a.
PDLP5BP22	6	RH	VGKTFWLALVVLIALAMIAGGGFLVYGKCC	-4.7	-37	8.9
		LH	VGKTFWLALVVLIALAMIAGGGFLVYGKCC	-1.5	14	6.5
		RH	VGKTFWLALVVLIALAMIAGGGFLVYGKCC	-5.3	-36	9.1
PDLP5BP20	4	RH	VGKTFWVVLIALAMIAGGGFLVYGKCC	-10.3	-44	6.4
		RH	VGKTFWVVLIALAMIAGGGFLVYGKCC	-5.1	-39	6.5
		LH	VGKTFWVVLIALAMIAGGGFLVYGKCC	-4.3	22	9.1
PDLP1	5	RH	TERTIALAVGGVFVLGFVIVCLLVLRSAM	-3.4	-59	6.2
		RH	TERTIALAVGGVFVLGFVIVCLLVLRSAM	-3.4	-35	9
		RH	TERTIALAVGGVFVLGFVIVCLLVLRSAM	-1	-47	7.8
PDLP2	6	RH	TGKTVAIIVGGAAGVGFLVICLLFAKNLM	-5.7	-50	5.7
		RH	TGKTVAIIVGGAAGVGFLVICLLFAKNLM	-4.5	-57	6.2
		RH	TGKTVAIIVGGAAGVGFLVICLLFAKNLM	-4.3	-53	5.5
PDLP3	6	RH	TGKTVAIIVGGTAGVGFLVICLLFVKNLM	-5.7	-49	5.8
		LH	TGKTVAIIVGGTAGVGFLVICLLFVKNLM	-1.7	17	9.6
		LH	TGKTVAIIVGGTAGVGFLVICLLFVKNLM	-2.1	24	9
PDLP4	7	RH	TGKSLAIVVGGVAALVFVAIFFMFLKSLR	-4.1	-29	6.1
		LH	TGKSLAIVVGGVAALVFVAIFFMFLKSLR	-2.7	44	7.3
		RH	TGKSLAIVVGGVAALVFVAIFFMFLKSLR	-2.1	-31	8.6
PDLP6	6	RH	IEKTLAIIVGLIAGVTLLVVFLSFMAKSC	-6.4	-49	6.2
		LH	IEKTLAIIVGLIAGVTLLVVFLSFMAKSC	-4.8	13	8.3
		RH	IEKTLAIIVGLIAGVTLLVVFLSFMAKSC	-2.2	-50	6.4
PDLP7	5	LH	GERTFAIIIGLLAAVVLLIIFLLFLRGVC	-2.5	31	9.4
		RH	GERTFAIIIGLLAAVVLLIIFLLFLRGVC	-1.4	-49	6.6
		RH	GERTFAIIIGLLAAVVLLIIFLLFLRGVC	-3.5	-46	7.1
PDLP8	5	RH	VGKSIAIIVGVIAGFAILVVLLSLCRNSM	-5.1	-60	6
		RH	VGKSIAIIVGVIAGFAILVVLLSLCRNSM	-5.3	-50	6.2
		LH	VGKSIAIIVGVIAGFAILVVLLSLCRNSM	-2.7	20	9.2
a Up to three dimerization models are shown; b Core TM sequences are in red with interfacial residues for dimeric structures underlined; c Free energy of helix-helix association. RH, right-handed; LH, left-handed; n. a., not applicable.
