# Supplementary material for: An evolutionarily conserved motif is required for Plasmodesmata-located protein 5 to regulate cell-to-cell movement
Source: Commun Biol. 2020 Jun 5;3:291. doi: 10.1038/s42003-020-1007-0 (PMC7275062; doi:10.1038/s42003-020-1007-0)
Supplement: Supplementary file 5 — Supplementary Data 3 [file 42003_2020_1007_MOESM5_ESM.xlsx]

## Sheet: Sheet1
Supplementary Data 3. DNA primers used in this study for cloning.
Primer name	Sequence (5’-3’)	Purpose
Lpr1471	CGAGGGCCATTACGGCCACAACAATGATCAAGACAAAGACGACGT	Fuse PDLP5 with EGFP or mCherry
Lpr1472	CCGAGGCCGAGGCGGCCTTTACACCATTTCTCATCTTGTAATTTTCT
Lpr1471	CGAGGGCCATTACGGCCACAACAATGATCAAGACAAAGACGACGT	Substitute Ala and Gly with Val within PDLP5 TM domain
Lpr1134	GAAAAACATTGGTGATAATAATAGTAATCGTCACC
Lpr1135	GGTGACGATTACTATTATTATCACCAATGTTTTTC
Lpr1472	CCGAGGCCGAGGCGGCCTTTACACCATTTCTCATCTTGTAATTTTCT
Lpr1362	AATCTCGAGAATCATGATCAAGACAAAGACGA	Replace PDLP5 TM domain with BAK1 TM domain
Lpr1382	GATCCCGGGTCATTTACACCATTTCTCATCTTGTA
Lpr1471	CGAGGGCCATTACGGCCACAACAATGATCAAGACAAAGACGACGT	Replace PDLP5 TM domain with ACR4 TM domain
Lpr1647	TGATAATGGAGTGGGAAAAACACCTATTGCAACTGCAGAGATTG
Lpr1649	CATCTTGTAATTTTCTACAACACTTTCCCCTCAATCTGTACCTAATGTAT
Lpr1648	CAATCTCTGCAGTTGCAATAGGTGTTTTTCCCACTCCATTATCA
Lpr1472	CCGAGGCCGAGGCGGCCTTTACACCATTTCTCATCTTGTAATTTTCT
Lpr1012	CACCGAATCATGATCAAGACAAAGACGACGTC	Delete the last three residues from PDLP5 TM domain
Lpr1136	TTGTAATTTTCTACAACACTTTCCGAGAAACACAAC
Lpr1137	TCATTTACACCATTTCTCATCTTGTAATTTTCTACA
Lpr1012	CACCGAATCATGATCAAGACAAAGACGACGTC	Substitute Phe at position 284 with Ala within PDLP5 TM
Lpr1138	TTGTAATTTTCTACAACACTTTCCAACAGCAGCGAGAAA
Lpr1137	TCATTTACACCATTTCTCATCTTGTAATTTTCTACA
Lpr1471	CGAGGGCCATTACGGCCACAACAATGATCAAGACAAAGACGACGT	Replace PDLP5 TM domain with TM23, TM20 or TM17 domains
Lpr1688	CTCATCTTGTAATTTTCTACAACACTTTCCGCCGACGAGGTAGGC
Lpr1689	CGCCGACGAGGTAGGCGATGAGGACGATGAGGACCAGCCCCGCCAGGGCACCACCCACAG
Lpr1687	CGCCAGGGCACCACCCACAGCGATGGGGATCAGCATGCTTGTTTTTCCCACTCCATTATC
Lpr1690	TCCGCCGACGAGGTAGGCGATGAGGACCAGCCCCGCCAGGGCACCACCCAC
Lpr1691	TCCGCCGACGAGGTAGGCCAGCCCCGCCAGGGCACCACCCAC
Lpr1693	ATTTCTCATCTTGTAATTTTCTACAACACTTTCCATACACAAGGAATCCCCCT	Replace PDLP5 TM domain with BP22 or BP19 domains
Lpr1694	TACACAAGGAATCCCCCTCCTGCAATCATAGCTAAGGCAATCAAAACGAC
Lpr1692	TAAGGCAATCAAAACGACGAGAGCAAGCCAAAATGTTTTTCCCACTCCATTATC
Lpr1695	CTAAGGCAATCAAAACGACCCAAAATGTTTTTCCCACTCCATTATC
Lpr1679	GAGGGCCATTACGGCCACAACAATGAAACTCACCTATCAATTCTTC	Replace PDLP1 TM domain with BAK1 TM domain
Lpr1670	CTTCTTCATGGCAGACCTCCACCAAGCTAGTGCAATGGCCGGAACAGCAAATAGAAGTGC
Lpr1669	AGCAAATAGAAGTGCAGCACCTGCAGCAACTCCTCCCGCAATCGTCCTTTCTGTGTGTTG
Lpr1668	CGAGGCCGAGGCGGCCATAAGCATCATATTTATTACTCTTCTTCTTCATGGCAGACCT
Lpr1701	GAGGGCCATTACGGCCACAACAATGGTTGTCCACTTGATCTCTCTC	Replace PDLP4 TM domain with BAK1 TM domain
Lpr1702	TGCAGCACCTGCAGCAACTCCTCCCGCAATCGACTTCCCCGTGTTTACTTTTGA
Lpr1703	TAGTGCAATGGCCGGAACAGCAAATAGAAGTGCAGCACCTGCAGCAACTCC
Lpr1704	CTCCTTTTTTCCGCAAGCTTTTCCACCAAGCTAGTGCAATGGCCGGAACAGC
Lpr1706	GAGGGCCATTACGGCCACAACAATGTTCGCTACAAAAACAGTTCTC	Replace PDLP6 TM domain with BAK1 TM domain
Lpr1707	AAGTGCAGCACCTGCAGCAACTCCTCCCGCAATTGTTTTCTCTATCTCATCGTC
Lpr1708	AGCTAGTGCAATGGCCGGAACAGCAAATAGAAGTGCAGCACCTGCAGCAAC
Lpr1709	CTTTACCTCTCTCGCACGATTTTGCCCACCAAGCTAGTGCAATGGCCGGAAC
Lpr1711	GAGGGCCATTACGGCCACAACAATGCCAATGGCAAAACTAAGGAAC	Replace PDLP7 TM domain with BAK1 TM domain
Lpr1712	AGTGCAGCACCTGCAGCAACTCCTCCCGCAATCGTCTTTTCTCCTCCGTAGT
Lpr1713	AGCTAGTGCAATGGCCGGAACAGCAAATAGAAGTGCAGCACCTGCAGCAAC
Lpr1714	CCTCCGCGACTGCAAACGCCTCTCCACCAAGCTAGTGCAATGGCCGGAAC
Lpr1677	GAGGGCCATTACGGCCACAACAATGAGAAGACTCTTTCTCTTCTCT	Replace PDLP8 TM domain with BAK1 TM domain
Lpr1667	AGTTTCTCCACCAAGCTAGTGCAATGGCCGGAACAGCAAATAGAAGTGCAGCACC
Lpr1666	ATAGAAGTGCAGCACCTGCAGCAACTCCTCCCGCAATTGATTTCCCCACGTGATCTCC
Lpr1665	GAGGCCGAGGCGGCCATGCATGGAGTTTCTCCACCAAGCTAGTGCA
Lpr2030	AAACCGGTGATGGTGAGCAAGGGCGAGGAGCTG	Cloning N-terminal half of YFP in pMB vector
Lpr2031	GGTCTAGATTAGGCCATGATATAGACGTTGT
Lpr2032	AAACCGGTGATGGACAAGCAGAAGAACG	Cloning N-terminal half of YFP in pMB vector
Lpr2033	GGTCTAGATTACTTGTACAGCTCGTCCATG
Lpr2034	GATGGTGGTATTGGAACTGTC	Use as a reference gene for RT-PCR
Lp32035	AGCTTCGTGGTGCATCTC
LPr1569	CTTACAGGACAGGTGGCAACG	For amplification of PDLP5 in RT-PCR
LPr1570	GTCCGATTGCATCAGACAAGC
Lpr1977	GAGGGCCATTACGGCCACAACAATGGCTCTAGTTGTTAAAGG	To clone TMV MP in pMB vectors
Lpr1978	CGAGGCCGAGGCGGCCGAACGAATCCGATTCGGCG
