# Supplementary material for: An evolutionarily conserved motif is required for Plasmodesmata-located protein 5 to regulate cell-to-cell movement
Source: Commun Biol. 2020 Jun 5;3:291. doi: 10.1038/s42003-020-1007-0 (PMC7275062; doi:10.1038/s42003-020-1007-0)
Supplement: Supplementary file 6 — Supplementary Data 4 [file 42003_2020_1007_MOESM6_ESM.xlsx]

## Sheet: 1e
Mock	0.0359214
Mock	0.0159402
Mock	0.0365201
Mock	0.00898441
Mock	0.0529859
Mock	0.0066499
PDLP5	1.08728
PDLP5	1.06612
PDLP5	1.03907
PDLP5	1.01631
PDLP5	1.15018
PDLP5	0.910305
PDLP5^VV	1.00066
PDLP5^VV	1.10185
PDLP5^VV	0.7715
PDLP5^VV	1.1644
PDLP5^VV	1.06686
PDLP5^VV	0.630217

## Sheet: 1g
Mock	0.346667
Mock	0.387978
Mock	0.352584
PDLP5	0.279352
PDLP5	0.260664
PDLP5	0.268293
AG-VV	0.313131
AG-VV	0.302013
AG-VV	0.343511

## Sheet: 1h
1 cell	MOCK	0.213333
1 cell	MOCK	0.234973
1 cell	MOCK	0.182371
1 cell	PDLP	0.178138
1 cell	PDLP	0.180095
1 cell	PDLP	0.162602
1 cell	AGVV	0.19697
1 cell	AGVV	0.181208
1 cell	AGVV	0.19084
2-5 cells	MOCK	0.1
2-5 cells	MOCK	0.114754
2-5 cells	MOCK	0.139818
2-5 cells	PDLP	0.0890688
2-5 cells	PDLP	0.0663507
2-5 cells	PDLP	0.097561
2-5 cells	AGVV	0.0858586
2-5 cells	AGVV	0.0872483
2-5 cells	AGVV	0.137405
>5 cells	MOCK	0.0333333
>5 cells	MOCK	0.0382514
>5 cells	MOCK	0.0303951
>5 cells	PDLP	0.0121457
>5 cells	PDLP	0.014218
>5 cells	PDLP	0.00813008
>5 cells	AGVV	0.030303
>5 cells	AGVV	0.033557
>5 cells	AGVV	0.0152672

## Sheet: 2e
EGFP + mCherry	6.95
EGFP + mCherry	4.36
EGFP + mCherry	1.25
EGFP + mCherry	4.62
EGFP + mCherry	2.98
EGFP + mCherry	2.92
EGFP + mCherry	1.76
EGFP + mCherry	3.53
EGFP + mCherry	5.13
EGFP + mCherry	6.01
EGFP + mCherry	1.56
EGFP + mCherry	0.59
EGFP + mCherry	2.6
EGFP + mCherry	3.54
EGFP + mCherry	2.45
EGFP + mCherry	1.09
PDLP5-EGFP + PDLP5-mCherry	18.58
PDLP5-EGFP + PDLP5-mCherry	14.32
PDLP5-EGFP + PDLP5-mCherry	21.24
PDLP5-EGFP + PDLP5-mCherry	21.63
PDLP5-EGFP + PDLP5-mCherry	18.82
PDLP5-EGFP + PDLP5-mCherry	17.72
PDLP5-EGFP + PDLP5-mCherry	18.55
PDLP5-EGFP + PDLP5-mCherry	17.52
PDLP5-EGFP + PDLP5-mCherry	17.72
PDLP5-EGFP + PDLP5-mCherry	25.91
PDLP5-EGFP + PDLP5-mCherry	18.69
PDLP5-EGFP + PDLP5-mCherry	22.25
PDLP5-EGFP + PDLP5-mCherry	20.46
PDLP5-EGFP + PDLP5-mCherry	18.59
PDLP5-EGFP + PDLP5-mCherry	23.25
PDLP5-EGFP + PDLP5-mCherry	19.82
PDLP5-EGFP + PDLP5-mCherry	16.21
TMP-EGFP + PDLP5-mCherry	1.36
TMP-EGFP + PDLP5-mCherry	3.37
TMP-EGFP + PDLP5-mCherry	1.88
TMP-EGFP + PDLP5-mCherry	1.34
TMP-EGFP + PDLP5-mCherry	3.1
TMP-EGFP + PDLP5-mCherry	2.72
TMP-EGFP + PDLP5-mCherry	2.98
TMP-EGFP + PDLP5-mCherry	3.53
TMP-EGFP + PDLP5-mCherry	3.62
TMP-EGFP + PDLP5-mCherry	1.58
TMP-EGFP + PDLP5-mCherry	3.19

## Sheet: 2h
PDLP5-Yn + PDLP5-Yc	1619.25
PDLP5-Yn + PDLP5-Yc	1825.56
PDLP5-Yn + PDLP5-Yc	1418.81
PDLP5-Yn + PDLP5-Yc	1259.07
PDLP5-Yn + PDLP5-Yc	1265.26
PDLP5-Yn + PDLP5-Yc	1708.69
PDLP5-Yn + PDLP5-Yc	1673.88
PDLP5-Yn + PDLP5-Yc	1661.46
PDLP5-Yn + PDLP5-Yc	1395.62
PDLP5-Yn + PDLP5-Yc	1206.13
TMP-Yn + TMP-Yc	274.562
TMP-Yn + TMP-Yc	218.594
TMP-Yn + TMP-Yc	174.667
TMP-Yn + TMP-Yc	200.25
TMP-Yn + TMP-Yc	167.5
TMP-Yn + TMP-Yc	222.341
TMP-Yn + TMP-Yc	194.182
TMP-Yn + TMP-Yc	145.714
TMP-Yn + TMP-Yc	176.312
TMP-Yn + TMP-Yc	148.469
PDLP5-Yn + TMP-Yc	71.605
PDLP5-Yn + TMP-Yc	66.754
PDLP5-Yn + TMP-Yc	50.597
PDLP5-Yn + TMP-Yc	44.943
PDLP5-Yn + TMP-Yc	41.723
PDLP5-Yn + TMP-Yc	39.339
PDLP5-Yn + TMP-Yc	36.971
PDLP5-Yn + TMP-Yc	35.659
PDLP5-Yn + TMP-Yc	63.535
PDLP5-Yn + TMP-Yc	73.097
PDLP5-Yc + TMP-Yn	122.421
PDLP5-Yc + TMP-Yn	75.895
PDLP5-Yc + TMP-Yn	87.657
PDLP5-Yc + TMP-Yn	72.311
PDLP5-Yc + TMP-Yn	60.155
PDLP5-Yc + TMP-Yn	72.389
PDLP5-Yc + TMP-Yn	71.052
PDLP5-Yc + TMP-Yn	44.973
PDLP5-Yc + TMP-Yn	40.645
PDLP5-Yc + TMP-Yn	48.902

## Sheet: 3a
GFP + Cherry	1.76203
GFP + Cherry	1.53831
GFP + Cherry	1.75981
GFP + Cherry	1.24989
GFP + Cherry	1.81592
GFP + Cherry	1.42353
GFP + Cherry	2.24312
GFP + Cherry	0.93794
PDLP5-GFP + PDLP5-Cherry	24.599
PDLP5-GFP + PDLP5-Cherry	23.8388
PDLP5-GFP + PDLP5-Cherry	20.5722
PDLP5-GFP + PDLP5-Cherry	20.2184
PDLP5-GFP + PDLP5-Cherry	21.2917
PDLP5-GFP + PDLP5-Cherry	15.5932
PDLP5-GFP + PDLP5-Cherry	20.5846
PDLP5-GFP + PDLP5-Cherry	14.7751
PDLP5-GFP + PDLP5-Cherry	19.7145
PDLP5-GFP + PDLP5-Cherry	17.193
PDLP5-GFP + PDLP5-Cherry	20.2197
PDLP5-GFP + PDLP5-Cherry	19.9478
PDLP5-GFP + PDLP5-Cherry	18.665
^VV-GFP + ^VV-Cherry	14.5108
^VV-GFP + ^VV-Cherry	13.1926
^VV-GFP + ^VV-Cherry	16.2659
^VV-GFP + ^VV-Cherry	22.1425
^VV-GFP + ^VV-Cherry	25.9836
^VV-GFP + ^VV-Cherry	13.6049
^VV-GFP + ^VV-Cherry	20.0901
^VV-GFP + ^VV-Cherry	16.989
^VV-GFP + ^VV-Cherry	16.5536
^VV-GFP + ^VV-Cherry	16.2751
^VV-GFP + ^VV-Cherry	15.1374
^VV-GFP + ^VV-Cherry	18.9311
^VV-GFP + PDLP5-Cherry	19.214
^VV-GFP + PDLP5-Cherry	13.2838
^VV-GFP + PDLP5-Cherry	14.3978
^VV-GFP + PDLP5-Cherry	24.5101
^VV-GFP + PDLP5-Cherry	20.8217
^VV-GFP + PDLP5-Cherry	19.8122
^VV-GFP + PDLP5-Cherry	18.313
^VV-GFP + PDLP5-Cherry	15.9042
^VV-GFP + PDLP5-Cherry	23.0252
^VV-GFP + PDLP5-Cherry	11.8795
^VV-GFP + PDLP5-Cherry	20.2862
^VV-GFP + PDLP5-Cherry	23.2044
^VV-GFP + PDLP5-Cherry	22.4384
^VV-GFP + PDLP5-Cherry	13.9682
^VV-GFP + PDLP5-Cherry	14.0865
PDLP5-GFP + ^VV-Cherry	19.1343
PDLP5-GFP + ^VV-Cherry	19.854
PDLP5-GFP + ^VV-Cherry	14.066
PDLP5-GFP + ^VV-Cherry	11.1388
PDLP5-GFP + ^VV-Cherry	14.8638
PDLP5-GFP + ^VV-Cherry	15.6454
PDLP5-GFP + ^VV-Cherry	14.8885
PDLP5-GFP + ^VV-Cherry	20.7745
PDLP5-GFP + ^VV-Cherry	20.0122
PDLP5-GFP + ^VV-Cherry	14.0626
PDLP5-GFP + ^VV-Cherry	15.8433
PDLP5-GFP + ^VV-Cherry	19.9351
PDLP5-GFP + ^VV-Cherry	18.0028
PDLP5-GFP + ^VV-Cherry	18.0221
PDLP5-GFP + ^VV-Cherry	14.7429
PDLP5-GFP + ^VV-Cherry	16.7984
PDLP5-GFP + ^VV-Cherry	17.6143
PDLP5-GFP + ^VV-Cherry	13.5926
PDLP5-GFP + ^VV-Cherry	16.0441
PDLP5-GFP + ^VV-Cherry	13.6646
PDLP5-GFP + ^VV-Cherry	16.8256

## Sheet: 3c
GFP Cherry	2.48267
GFP Cherry	2.1366
GFP Cherry	2.8833
GFP Cherry	2.62884
GFP Cherry	2.94003
GFP Cherry	2.36843
GFP Cherry	1.7612
PDLP5-GFP + PDLP5-Cherry	14.4221
PDLP5-GFP + PDLP5-Cherry	11.3698
PDLP5-GFP + PDLP5-Cherry	10.2198
PDLP5-GFP + PDLP5-Cherry	11.2538
PDLP5-GFP + PDLP5-Cherry	14.5537
PDLP5-GFP + PDLP5-Cherry	14.4149
PDLP5-GFP + PDLP5-Cherry	16.059
PDLP5-GFP + PDLP5-Cherry	21.1946
PDLP5-GFP + PDLP5-Cherry	19.9243
PDLP5-GFP + PDLP5-Cherry	18.2229
PDLP5-GFP + PDLP5-Cherry	17.8565
PDLP5-GFP + PDLP5-Cherry	17.0065
PDLP5-GFP + PDLP5-Cherry	18.6006
PDLP5-GFP + PDLP5-Cherry	17.8728
PDLP5-GFP + PDLP5-Cherry	19.0416
^BAK1-GFP + ^BAK1-Cherry	5.28464
^BAK1-GFP + ^BAK1-Cherry	7.29652
^BAK1-GFP + ^BAK1-Cherry	4.8371
^BAK1-GFP + ^BAK1-Cherry	6.82343
^BAK1-GFP + ^BAK1-Cherry	8.32567
PDLP5-GFP + ^BAK1-Cherry	1.67699
PDLP5-GFP + ^BAK1-Cherry	4.34366
PDLP5-GFP + ^BAK1-Cherry	3.22053
PDLP5-GFP + ^BAK1-Cherry	3.83634
PDLP5-GFP + ^BAK1-Cherry	4.78729
PDLP5-GFP + ^BAK1-Cherry	4.33733
PDLP5-GFP + ^BAK1-Cherry	6.20822
PDLP5-GFP + ^BAK1-Cherry	7.23831
PDLP5-GFP + ^BAK1-Cherry	6.72893
PDLP5-GFP + ^BAK1-Cherry	3.96364
PDLP5-GFP + ^BAK1-Cherry	5.16398
PDLP5-GFP + ^BAK1-Cherry	5.59788
^BAK1-GFP + PDLP5-Cherry	5.0177
^BAK1-GFP + PDLP5-Cherry	3.56124
^BAK1-GFP + PDLP5-Cherry	4.92202
^BAK1-GFP + PDLP5-Cherry	3.18947
^BAK1-GFP + PDLP5-Cherry	6.27005
^BAK1-GFP + PDLP5-Cherry	3.56483

## Sheet: 3d
PDLP5-Yn/Yc	1619.25
PDLP5-Yn/Yc	1825.56
PDLP5-Yn/Yc	1418.81
PDLP5-Yn/Yc	1259.07
PDLP5-Yn/Yc	1265.26
PDLP5-Yn/Yc	1708.69
PDLP5-Yn/Yc	1673.88
PDLP5-Yn/Yc	1661.46
PDLP5-Yn/Yc	1395.62
PDLP5-Yn/Yc	1206.13
^BAK1-Yn/Yc	80.438
^BAK1-Yn/Yc	77.321
^BAK1-Yn/Yc	77.583
^BAK1-Yn/Yc	141.76
^BAK1-Yn/Yc	93.958
^BAK1-Yn/Yc	79.844
^BAK1-Yn/Yc	90.031
^BAK1-Yn/PDLP5-Yc	126.417
^BAK1-Yn/PDLP5-Yc	150.028
^BAK1-Yn/PDLP5-Yc	162.809
^BAK1-Yn/PDLP5-Yc	169.417
^BAK1-Yn/PDLP5-Yc	164.25
^BAK1-Yn/PDLP5-Yc	165.205
^BAK1-Yn/PDLP5-Yc	166.773
^BAK1-Yn/PDLP5-Yc	146.545
^BAK1-Yn/PDLP5-Yc	168.727
PDLP5-Yn/^BAK1-Yc	106.338
PDLP5-Yn/^BAK1-Yc	148.875
PDLP5-Yn/^BAK1-Yc	70.162
PDLP5-Yn/^BAK1-Yc	99.191
PDLP5-Yn/^BAK1-Yc	141.735
PDLP5-Yn/^BAK1-Yc	106.485
PDLP5-Yn/^BAK1-Yc	123.949

## Sheet: 5b
GFP + Cherry	4.13262
GFP + Cherry	4.39086
GFP + Cherry	4.80517
GFP + Cherry	3.11333
GFP + Cherry	5.52768
GFP + Cherry	2.02136
GFP + Cherry	3.92802
GFP + Cherry	2.00856
PDLP5-GFP + PDLP5-Cherry	25.3288
PDLP5-GFP + PDLP5-Cherry	25.2225
PDLP5-GFP + PDLP5-Cherry	22.3064
PDLP5-GFP + PDLP5-Cherry	22.1693
PDLP5-GFP + PDLP5-Cherry	21.0227
PDLP5-GFP + PDLP5-Cherry	25.0066
PDLP5-GFP + PDLP5-Cherry	28.8398
PDLP5-GFP + PDLP5-Cherry	20.7792
PDLP5-GFP + PDLP5-Cherry	24.2903
PDLP5-GFP + PDLP5-Cherry	14.2404
PDLP5-GFP + PDLP5-Cherry	14.6159
PDLP5-GFP + PDLP5-Cherry	16.083
PDLP5-GFP + PDLP5-Cherry	15.6899
PDLP5-GFP + PDLP5-Cherry	18.5188
PDLP5-GFP + PDLP5-Cherry	19.065
PDLP5-GFP + PDLP5-Cherry	25.0751
PDLP5-GFP + PDLP5-Cherry	21.7982
PDLP5-GFP + PDLP5-Cherry	19.1059
PDLP5-GFP + PDLP5-Cherry	23.1413
PDLP5-GFP + PDLP5-Cherry	19.384
PDLP5-GFP + PDLP5-Cherry	18.064
PDLP5-GFP + PDLP5-Cherry	21.4086
PDLP5-GFP + PDLP5-Cherry	18.1592
PDLP1-GFP + PDLP5-Cherry	17.8177
PDLP1-GFP + PDLP5-Cherry	19.3091
PDLP1-GFP + PDLP5-Cherry	20.5018
PDLP1-GFP + PDLP5-Cherry	18.4788
PDLP1-GFP + PDLP5-Cherry	18.6265
PDLP1-GFP + PDLP5-Cherry	19.1462
PDLP1-GFP + PDLP5-Cherry	17.0707
PDLP1-GFP + PDLP5-Cherry	15.6745
PDLP1-GFP + PDLP5-Cherry	16.8295
PDLP1-GFP + PDLP5-Cherry	15.4527
PDLP1-GFP + PDLP5-Cherry	19.8774
PDLP1-GFP + PDLP5-Cherry	19.6555
PDLP1-GFP + PDLP5-Cherry	17.2389
PDLP1-GFP + PDLP5-Cherry	25.4794
PDLP1-GFP + PDLP5-Cherry	21.9314
PDLP4-GFP + PDLP5-Cherry	19.4348
PDLP4-GFP + PDLP5-Cherry	17.2738
PDLP4-GFP + PDLP5-Cherry	18.6184
PDLP4-GFP + PDLP5-Cherry	21.9775
PDLP4-GFP + PDLP5-Cherry	16.6836
PDLP4-GFP + PDLP5-Cherry	25.4203
PDLP4-GFP + PDLP5-Cherry	27.0332
PDLP4-GFP + PDLP5-Cherry	16.2018
PDLP4-GFP + PDLP5-Cherry	14.6301
PDLP4-GFP + PDLP5-Cherry	16.254
PDLP4-GFP + PDLP5-Cherry	15.5642
PDLP4-GFP + PDLP5-Cherry	17.1526
PDLP4-GFP + PDLP5-Cherry	17.3304
PDLP4-GFP + PDLP5-Cherry	29.4864
PDLP4-GFP + PDLP5-Cherry	28.573
PDLP4-GFP + PDLP5-Cherry	18.638
PDLP1-GFP + ^VV-Cherry	23.3559
PDLP1-GFP + ^VV-Cherry	22.5006
PDLP1-GFP + ^VV-Cherry	22.6429
PDLP1-GFP + ^VV-Cherry	23.6966
PDLP1-GFP + ^VV-Cherry	21.1987
PDLP1-GFP + ^VV-Cherry	20.9075
PDLP1-GFP + ^VV-Cherry	18.6273
PDLP1-GFP + ^VV-Cherry	20.3274
PDLP1-GFP + ^VV-Cherry	19.1381
PDLP1-GFP + ^VV-Cherry	20.7056
PDLP4-GFP + ^VV-Cherry	21.9367
PDLP4-GFP + ^VV-Cherry	17.006
PDLP4-GFP + ^VV-Cherry	14.3064
PDLP4-GFP + ^VV-Cherry	15.1874
PDLP4-GFP + ^VV-Cherry	16.2702
PDLP4-GFP + ^VV-Cherry	16.202
PDLP4-GFP + ^VV-Cherry	17.6421
PDLP4-GFP + ^VV-Cherry	18.0739
PDLP4-GFP + ^VV-Cherry	16.0239
PDLP4-GFP + ^VV-Cherry	22.3842
PDLP4-GFP + ^VV-Cherry	22.2401
PDLP4-GFP + ^VV-Cherry	24.1162
PDLP4-GFP + ^VV-Cherry	24.6138
PDLP4-GFP + ^VV-Cherry	25.757
PDLP4-GFP + ^VV-Cherry	23.6494

## Sheet: 5d
GFP + Cherry	1.40026
GFP + Cherry	2.82078
GFP + Cherry	2.25117
GFP + Cherry	1.68815
GFP + Cherry	1.20463
GFP + Cherry	1.26304
GFP + Cherry	0.3153
GFP + Cherry	2.57947
PDLP5-GFP + PDLP5-Cherry	15.9742
PDLP5-GFP + PDLP5-Cherry	20.2127
PDLP5-GFP + PDLP5-Cherry	24.3199
PDLP5-GFP + PDLP5-Cherry	20.2409
PDLP5-GFP + PDLP5-Cherry	25.3452
PDLP5-GFP + PDLP5-Cherry	23.7894
PDLP5-GFP + PDLP5-Cherry	24.1562
PDLP5-GFP + PDLP5-Cherry	23.2584
PDLP5-GFP + PDLP5-Cherry	18.3712
PDLP5-GFP + PDLP5-Cherry	20.4121
PDLP5-GFP + PDLP5-Cherry	19.0222
PDLP5-GFP + PDLP5-Cherry	24.101
PDLP5-GFP + PDLP5-Cherry	23.1629
PDLP5-GFP + PDLP5-Cherry	20.5778
PDLP5-GFP + PDLP5-Cherry	15.0319
PDLP5-GFP + PDLP5-Cherry	20.7053
^ATM-GFP + ^ATM-Cherry	22.7742
^ATM-GFP + ^ATM-Cherry	25.802
^ATM-GFP + ^ATM-Cherry	22.4332
^ATM-GFP + ^ATM-Cherry	20.6587
^ATM-GFP + ^ATM-Cherry	23.5978
^ATM-GFP + ^ATM-Cherry	21.7974
^ATM-GFP + ^ATM-Cherry	18.1421
^ATM-GFP + ^ATM-Cherry	23.1929
^ATM-GFP + ^ATM-Cherry	22.0819
^ATM-GFP + ^ATM-Cherry	22.536
^ATM-GFP + ^ATM-Cherry	21.7677
^ATM-GFP + ^ATM-Cherry	22.8678
^ATM-GFP + ^ATM-Cherry	21.2425
^ATM-GFP + ^ATM-Cherry	23.2032
^ATM-GFP + ^ATM-Cherry	24.5963

[truncated: 1 more sheets: suppl fig. 1b]
